# Supplementary material for: Profiling chromatin accessibility responses in human neutrophils with sensitive pathogen detection
Source: Life Sci Alliance. 2021 Jun 18;4(8):e202000976. doi: 10.26508/lsa.202000976 (PMC8321655; doi:10.26508/lsa.202000976)
Supplement: Supplementary file 1 [file LSA-2020-00976_TableS1.xlsx]

## Sheet: BGP-DR
Chromosome	Start	End	log2FC	p-value	Associated_genes
chr1	756651	756892	1.35	0.032	OR4F16,SDF4,SAMD11
chr1	1430944	1431234	2.48	0.00022	VWA1,MXRA8,CCNL2,ATAD3B,SDF4,ATAD3A
chr1	2090706	2090915	1.52	0.0358	C1orf86,PRKCZ
chr1	2480184	2480571	1.15	0.0213	HES5,TNFRSF14,RP3,PANK4
chr1	3593886	3594335	1.28	0.02	TP73,SMIM1
chr1	3658517	3658765	1.48	0.00517	TP73,LRRC47,SMIM1
chr1	3678944	3679235	1.16	0.0339	TP73,LRRC47,SMIM1
chr1	5645697	5646047	1.01	0.023	NPHP4
chr1	6711247	6711513	2.11	0.000595	THAP3,RPL22,DNAJC11,CAMTA1,HES3
chr1	7010594	7010804	-1.54	0.011	CAMTA1
chr1	7962832	7963087	-1.5	0.0262	TNFRSF9,ERRFI1,UTS2
chr1	8140443	8140668	1.96	0.000886	SLC45A1,ERRFI1
chr1	8477995	8478284	1.21	0.0341	RERE,SLC45A1
chr1	8931707	8931919	1.12	0.0495	RERE,ENO1
chr1	8985503	8985848	1.06	0.0204	CA6,ENO1
chr1	9165295	9165543	1.53	0.012	SLC2A5,RERE,GPR157
chr1	9211585	9211851	1.88	0.00311	H6PD,SLC25A33,GPR157
chr1	9375624	9375824	1.36	0.0211	SLC25A33,SPSB1
chr1	10848654	10849004	1.35	0.00843	PEX14,CASZ1
chr1	11895803	11896003	1.9	0.00625	C1orf187,MAD2L2,NPPA,CLCN6
chr1	13883062	13883337	-1.47	0.0104	PDPN,LRRC38
chr1	15819141	15819349	1.78	0.0192	CELA2B,CASP9
chr1	17093245	17093463	1.54	0.0059	CROCC,MST1L,NBPF1
chr1	17274689	17275086	1.04	0.0225	MFAP2,CROCC
chr1	18933338	18933560	1.3	0.00578	IGSF21,PAX7,KLHDC7A
chr1	21362463	21362666	2.7	0.000151	HP1BP3,EIF4G3
chr1	23433332	23433566	1.05	0.0402	KDM1A,ASAP3,LUZP1
chr1	23984132	23984388	1.12	0.0444	ID3,RPL11,MDS2
chr1	26317249	26317568	-1.38	0.0334	PAFAH2,ZNF593,STMN1
chr1	26515716	26515951	1.39	0.0306	PAFAH2,CATSPER4
chr1	28931677	28931901	1.91	0.0051	YTHDF2,PHACTR4,RAB42,TAF12
chr1	29211488	29211772	1.18	0.0217	EPB41
chr1	29540057	29540395	1.33	0.0339	SRSF4,MECR
chr1	29735687	29735927	1.16	0.011	PTPRU
chr1	31153364	31153571	2.24	0.000675	MATN1
chr1	32480071	32480350	-1.49	0.0328	EIF3I,KHDRBS1,BSDC1,PTP4A2
chr1	33747280	33747502	2.41	0.000252	ZNF362,A3GALT2
chr1	35031214	35031465	-1.08	0.05	GJB5,C1orf94
chr1	36981287	36981552	1.19	0.0102	CSF3R
chr1	39381289	39381691	-1.62	0.012	MYCBP,RHBDL2,MACF1,GJA9
chr1	39751414	39751675	1.05	0.0435	AKIRIN1,MACF1,BMP8A
chr1	40015032	40015232	2.08	0.00166	PABPC4,BMP8A
chr1	40025016	40025410	1.2	0.013	PABPC4,PPIEL,BMP8A
chr1	40228298	40228745	1.46	0.00732	PPIE,OXCT2
chr1	40609719	40610008	-1.15	0.0467	RLF,PPT1
chr1	41656571	41656807	-1.3	0.0398	FOXO6,SCMH1
chr1	42757559	42757792	1.6	0.0139	GUCA2A,FOXJ3
chr1	43251200	43251455	1.04	0.0478	ERMAP,C1orf50
chr1	43296481	43296739	2.04	0.000824	RP11,ZNF691,ERMAP,CCDC23,C1orf50
chr1	43521655	43521952	1.11	0.0468	SLC2A1,ELOVL1,EBNA1BP2
chr1	44448528	44448876	1.03	0.0319	ST3GAL3,CCDC24,B4GALT2
chr1	44513370	44513654	-1.4	0.0112	KLF17,ATP6V0B,SLC6A9
chr1	45511179	45511420	1.71	0.00466	UROD,ZSWIM5
chr1	45849979	45850179	1.21	0.0494	PRDX1,GPBP1L1,MUTYH,TESK2,AKR1A1
chr1	45974169	45974449	1.07	0.0441	MMACHC,PRDX1
chr1	46685502	46685792	1.71	0.00191	POMGNT1
chr1	50116231	50116550	-1.25	0.0403	AGBL4
chr1	52156393	52156597	1.51	0.0207	OSBPL9,NRD1
chr1	52537278	52537513	-1.32	0.0297	TXNDC12,ZFYVE9
chr1	52619817	52620106	-1.68	0.0129	TXNDC12,ZFYVE9,BTF3L4,CC2D1B
chr1	52771214	52771428	1.25	0.0464	ZFYVE9,CC2D1B
chr1	53355964	53356180	1.45	0.0336	ECHDC2,ZYG11A
chr1	53460988	53461337	1.54	0.00265	SCP2,PODN
chr1	54282845	54283126	-1.84	0.0114	NDC1,GLIS1
chr1	56761929	56762308	-1.09	0.0412	PPAP2B
chr1	58847361	58847600	-1.52	0.0204	OMA1
chr1	59583539	59583748	1.88	0.00206	JUN,FGGY
chr1	59953226	59953426	1.81	0.0149	HOOK1,FGGY
chr1	59964468	59964700	-1.5	0.0385	CYP2J2,HOOK1,FGGY
chr1	61635860	61636131	-1.07	0.0343	NFIA
chr1	62038256	62038503	1.46	0.0191	NFIA,TM2D1
chr1	64131379	64131590	1.46	0.0364	ROR1,PGM1
chr1	65843696	65843896	1.36	0.0389	DNAJC6,LEPROT,LEPR
chr1	65865103	65865323	1.16	0.0383	DNAJC6,LEPROT
chr1	66781407	66781696	1.07	0.049	SGIP1
chr1	76914140	76914356	1.64	0.011	ST6GALNAC3,ST6GALNAC5
chr1	77522600	77522826	1.43	0.0156	ST6GALNAC5,PIGK
chr1	84530722	84530957	-2.55	0.00214	TTLL7,PRKACB
chr1	84609784	84610207	-1.16	0.0495	CTBS,PRKACB
chr1	84865418	84865690	1.77	0.00468	DNASE2B,GNG5
chr1	84903061	84903327	-1.33	0.0473	DNASE2B,RPF1
chr1	85463852	85464122	-1.49	0.0248	MCOLN2
chr1	85845448	85845648	-1.61	0.0435	DDAH1,BCL10
chr1	85961326	85961526	1.37	0.0288	DDAH1,CYR61
chr1	90432309	90432583	1.38	0.0162	ZNF326,LRRC8D
chr1	92395624	92395849	-1.55	0.0145	BRDT,TGFBR3
chr1	94847670	94847953	1.6	0.00666	ARHGAP29,ABCD3
chr1	99371629	99371844	-2.5	0.00446	SNX7,ENSG00000117598
chr1	99411399	99411600	-1.99	0.0111	SNX7,ENSG00000117598
chr1	100272540	100272753	-2.05	0.00734	AGL,FRRS1
chr1	108656845	108657087	-1.52	0.0306	SLC25A24,VAV3
chr1	108673491	108673805	-1.28	0.0357	SLC25A24,VAV3
chr1	110862626	110862834	1.55	0.0193	RBM15,KCNC4
chr1	113513308	113513510	1.36	0.0178	SLC16A1,LRIG2
chr1	115753217	115753424	-2.2	0.00538	VANGL1,TSPAN2,NGF
chr1	118188878	118189234	1.67	0.000509	GDAP2,FAM46C
chr1	143241120	143241322	-1.74	0.0241	.
chr1	145745655	145745937	2.23	0.000903	GPR89A,PDZK1
chr1	146860585	146860879	1.8	0.00241	CHD1L,FMO5,BCL9
chr1	149294239	149294440	-1.43	0.0345	HIST2H3PS2
chr1	151713524	151713879	2.48	0.000193	OAZ3,CELF3
chr1	152276037	152276243	1.48	0.0133	HRNR,FLG
chr1	152896672	152896872	1.48	0.0124	SPRR4,IVL
chr1	153105851	153106080	1.35	0.0227	SPRR2F,SPRR2G,S100A1
chr1	153177372	153177734	1.05	0.0368	LELP1
chr1	153341054	153341263	1.22	0.0212	S100A1,S100A12,S100A9
chr1	153707243	153707566	1.2	0.0122	SLC27A3,INTS3
chr1	154277781	154277981	1.48	0.0278	AQP10,HAX1
chr1	154814346	154814620	1.13	0.0287	ADAR,KCNN3
chr1	155043415	155043706	1.41	0.0404	FLAD1,EFNA3,RUSC1,ADAM15,ZBTB7B,EFNA4
chr1	156104799	156105059	2.11	0.000215	SEMA4A,PMF1,TMEM79,GPATCH4,LMNA,CCT3
chr1	156668819	156669141	1.24	0.0403	RHBG,ETV3,CRABP2,ISG20L2,NES
chr1	157003938	157004147	1.33	0.0453	PEAR1,BCAN,ARHGEF11
chr1	157114320	157114520	1.29	0.018	ETV3,CRABP2,RP11-71G12.1,FCRL5
chr1	160016851	160017199	-1.8	0.00785	PIGM,KCNJ10
chr1	160407850	160408059	1.72	0.0069	CD48,VANGL2,SLAMF6,CD84,SLAMF1
chr1	163002716	163002964	-2.62	0.00109	HSD17B7,RGS4
chr1	163291033	163291346	-1.05	0.0445	NUF2
chr1	165394338	165394543	1.48	0.0117	RXRG,LMX1A
chr1	167152811	167153031	1.48	0.0211	POU2F1,DUSP27
chr1	167641068	167641330	1.07	0.0477	RCSD1,MPZL1
chr1	168435648	168435848	-1.28	0.0403	TBX19,XCL2
chr1	169310661	169310861	1.54	0.0159	ATP1B1,NME7
chr1	171058464	171058702	-1.47	0.0464	FMO3
chr1	175066597	175066821	-2.1	0.0104	KIAA0040,TNN,RABGAP1L,CACYBP
chr1	175129876	175130076	2.25	0.00256	KIAA0040,TNN,RABGAP1L,CACYBP
chr1	176992902	176993102	-1.74	0.0142	ASTN1
chr1	178281726	178281926	-1.61	0.0492	TEX35,RASAL2
chr1	179038156	179038382	2.12	0.00167	FAM20B,TOR3A
chr1	179547713	179547916	-1.68	0.0266	NPHS2,TDRD5
chr1	179671483	179671805	2.22	0.000319	TDRD5,FAM163A
chr1	180279329	180279553	1.69	0.00629	LHX4,ACBD6
chr1	181411295	181411609	1.21	0.0403	MR1,IER5,CACNA1E
chr1	182113313	182113762	1.03	0.0412	ZNF648,GLUL
chr1	185298376	185298581	3.04	0.000303	HMCN1,IVNS1ABP
chr1	185308380	185308636	-1.73	0.00864	HMCN1,IVNS1ABP
chr1	185602256	185602474	-1.41	0.0413	HMCN1,IVNS1ABP
chr1	197769712	197770168	1.56	0.0102	DENND1B,LHX9
chr1	197770224	197770610	1.15	0.0352	DENND1B,LHX9
chr1	198077146	198077346	1.38	0.0281	LHX9,NEK7
chr1	198602870	198603223	1.07	0.0412	ATP6V1G3,PTPRC
chr1	199187844	199188189	1.38	0.0207	.
chr1	200499868	200500143	1.11	0.0384	KIF14,ZNF281
chr1	200919410	200919642	2.08	0.000766	KIF21B,C1orf106
chr1	201903945	201904162	-2.77	0.00261	RP11,SHISA4,LMOD1,TIMM17A
chr1	203236470	203236758	-1.2	0.0166	CHIT1,BTG2
chr1	204971277	204971488	1.3	0.041	CNTN2,NFASC
chr1	205206968	205207168	-1.49	0.0429	NUAK2,TMCC2
chr1	205921244	205921564	-1.65	0.0116	SLC26A9,FAM72A
chr1	206731289	206731796	1.18	0.0211	RASSF5,FAIM3,EIF2D
chr1	207096497	207096815	-1.24	0.0275	FAIM3
chr1	208522392	208522696	-1.82	0.011	PLXNA2
chr1	208626711	208626927	-2.36	0.00217	PLXNA2
chr1	209024086	209024286	-2.05	0.0124	.
chr1	209609693	209609912	-2.08	0.00765	CAMK1G,G0S2,CTA,LAMB3,IRF6
chr1	209822730	209822969	1.31	0.0092	LAMB3
chr1	220659973	220660216	1.31	0.0397	MARK1,RAB3GAP2
chr1	222695769	222695990	1.48	0.0184	RP11,BROX,HHIPL2
chr1	225098015	225098236	1.22	0.0386	DNAH14,CNIH3
chr1	226190535	226190798	1.07	0.026	SDE2,H3F3A
chr1	226216715	226216978	-1.48	0.0269	LEFTY1,SDE2,H3F3A
chr1	226312925	226313191	-2.12	0.00218	LIN9,ACBD3,H3F3A
chr1	226960239	226960496	1.92	0.0022	PSEN2,ITPKB
chr1	229968564	229968795	1.64	0.00884	GALNT2,URB2
chr1	230505146	230505359	1.5	0.00856	GALNT2,PGBD5
chr1	231244828	231245099	-2	0.00425	TRIM67,ARV1,AGT
chr1	231596487	231596715	-1.35	0.0404	TSNAX-DISC1,EGLN1
chr1	232073990	232074208	1.35	0.0382	DISC1
chr1	232157230	232157444	1.32	0.0418	DISC1
chr1	232522302	232522545	1.13	0.0279	SIPA1L2
chr1	232657406	232657607	-1.88	0.0176	SIPA1L2
chr1	232909403	232909811	1.33	0.0108	SIPA1L2,MAP10
chr1	233157908	233158193	-1.7	0.0105	PCNXL2,NTPCR
chr1	233234787	233235092	1.27	0.0186	PCNXL2,NTPCR
chr1	233643350	233643758	-1.17	0.0323	ENSG00000143674,KCNK1
chr1	234695258	234695613	1.45	0.014	TARBP1,IRF2BP2
chr1	235095371	235095647	1.19	0.0182	IRF2BP2,TOMM20
chr1	236194656	236194870	1.69	0.0125	NID1,LYST
chr1	236917314	236917528	1.84	0.00351	ACTN2,MTR
chr1	237342846	237343102	1.62	0.0222	RYR2
chr1	246444658	246444893	-1.49	0.0317	SMYD3
chr10	939347	939561	2.69	0.000412	C10orf108,IDI1,LARP4B,GTPBP4
chr10	1161937	1162230	1.29	0.0256	WDR37
chr10	2872007	2872212	2.28	0.00109	PFKP
chr10	3709188	3709451	1.11	0.0402	KLF6,PITRM1
chr10	4972467	4972674	1.81	0.00334	AKR1C2,AKR1C3,AKR1C1,AKR1E2
chr10	5025136	5025393	1.59	0.00643	AKR1C2,RP11-445P17.8,AKR1C1
chr10	5302744	5303172	-1.38	0.0234	UCN3,AKR1C4
chr10	6190373	6190612	1.39	0.0247	PFKFB3,ANKRD16,RBM17,IL15RA
chr10	6428302	6428593	1.5	0.00548	PRKCQ,PFKFB3
chr10	6951406	6951642	1.39	0.0279	PRKCQ,SFMBT2
chr10	7317697	7317916	1.36	0.0303	SFMBT2
chr10	7358326	7358555	1.77	0.0056	SFMBT2
chr10	7543148	7543391	1.33	0.0101	ITIH5,SFMBT2,KIN
chr10	8056239	8056440	-1.34	0.046	GATA3,TAF3
chr10	12431345	12431562	1.08	0.046	CAMK1D
chr10	12618748	12618990	1.28	0.0493	CCDC3,CAMK1D
chr10	14596492	14596775	1.17	0.0285	FRMD4A,CDNF
chr10	14772971	14773176	-1.74	0.0201	FRMD4A,CDNF
chr10	15429199	15429474	1.14	0.0459	ITGA8,FAM171A1
chr10	15440443	15440679	1.17	0.036	ITGA8,FAM171A1
chr10	18252350	18252577	-1.42	0.0448	SLC39A12,CACNB2
chr10	18264513	18264978	1.45	0.0109	SLC39A12,CACNB2
chr10	24216946	24217146	1.55	0.0162	OTUD1,KIAA1217
chr10	24941624	24941827	1.25	0.0464	ARHGAP21,KIAA1217
chr10	26333838	26334091	1.21	0.0463	MYO3A,GAD2
chr10	26926593	26926874	1.75	0.00691	PDSS1,APBB1IP
chr10	27672918	27673355	-1.75	0.00655	ACBD5,PTCHD3
chr10	28314997	28315302	1.35	0.0147	MPP7,ARMC4
chr10	28682945	28683204	-1.39	0.0279	WAC,MPP7
chr10	29288680	29288979	-2.07	0.00115	BAMBI,LYZL1
chr10	31583661	31583868	-1.66	0.0199	ZNF438,ZEB1
chr10	32468096	32468486	-1.92	0.00285	KIF5B,EPC1
chr10	32836060	32836456	-1.56	0.0196	ITGB1,EPC1
chr10	32910474	32910786	-1.65	0.0106	ITGB1,EPC1
chr10	34746712	34746954	1.7	0.00695	PARD3
chr10	34845739	34846037	1.37	0.0187	PARD3
chr10	43552055	43552361	1.3	0.0147	RET,BMS1
chr10	45001456	45001666	-1.61	0.0287	TMEM72,CXCL12
chr10	45504121	45504398	-1.63	0.012	OR13A1,C10orf25
chr10	45799370	45799619	1.74	0.00319	OR13A1,C10orf25,C10orf10
chr10	48460438	48460638	1.49	0.00484	PTPN20B,GDF10
chr10	48578369	48578726	1.09	0.0286	PTPN20B,GDF10
chr10	49728313	49728524	1.29	0.0183	ARHGAP22,MAPK8
chr10	50031602	50031823	1.06	0.0465	LRRC18,WDFY4
chr10	50716869	50717075	-1.34	0.0282	PGBD3,DRGX
chr10	51487587	51487790	1.53	0.0155	FAM21A,AGAP7
chr10	51786363	51786754	1.33	0.0117	FAM21A,AGAP6,NCOA4
chr10	60514374	60514597	1.23	0.0431	PHYHIPL,BICC1
chr10	61996751	61997024	-1.23	0.0465	CCDC6,ANK3
chr10	64565113	64565367	1.95	0.00252	ADO
chr10	70088132	70088365	-1.63	0.0144	ATOH7,HNRNPH3
chr10	70438959	70439161	1.73	0.0122	CCAR1,TET1
chr10	70811134	70811372	1.38	0.0125	KIAA1279,SRGN
chr10	72060082	72060288	1.39	0.042	NPFFR1,LRRC20
chr10	72605128	72605391	-1.37	0.0174	SGPL1,PCBD1
chr10	73298906	73299120	1.13	0.0333	C10orf105,SLC29A3
chr10	74094652	74095164	1.53	0.00318	DNAJB12,DDIT4
chr10	75967778	75968037	1.71	0.0056	PLAU,ADK
chr10	76573194	76573447	1.78	0.0076	KAT6B
chr10	77112313	77112537	-1.75	0.0138	COMTD1,ZNF503
chr10	78064387	78064622	1.19	0.0374	.
chr10	78787528	78787775	1.15	0.0404	.
chr10	80389154	80389413	1.22	0.0294	ZMIZ1
chr10	81115934	81116318	1.06	0.0252	ZCCHC24,PPIF
chr10	81355155	81355355	2.14	0.00103	SFTPA1,SFTPA2
chr10	81443288	81443745	1.9	0.000584	SFTPA1,SFTPD
chr10	82246071	82246285	1.62	0.0109	TSPAN14
chr10	82478549	82478766	1.46	0.0195	TSPAN14
chr10	86059707	86059934	-1.19	0.0486	RGR,CCSER2
chr10	86562532	86562810	1.42	0.0189	CCSER2
chr10	88043760	88043968	-1.17	0.028	GRID1
chr10	88295351	88295568	1.52	0.00528	OPN4,WAPAL
chr10	90801860	90802081	1.61	0.017	ACTA2,CH25H
chr10	92958500	92958786	-1.4	0.0176	PCGF5,ANKRD1
chr10	93817223	93817484	1.45	0.0257	BTAF1,CPEB3
chr10	95125261	95125491	1.23	0.0384	CYP26A1,MYOF
chr10	98405116	98405436	1.07	0.0463	TM9SF3,BLNK,PIK3AP1
chr10	100041836	100042046	-1.33	0.0445	PYROXD2,LOXL4
chr10	103991555	103991796	1.72	0.009	GBF1,PITX3,ELOVL3
chr10	104962154	104962411	-1.43	0.0159	NT5C2,RPEL1
chr10	106155755	106155969	1.41	0.0361	SORCS3,GSTO1,CCDC147
chr10	111604423	111604647	1.4	0.0189	XPNPEP1,SMNDC1,ADD3
chr10	111686569	111686771	1.75	0.0123	XPNPEP1,ADD3
chr10	114687006	114687337	-1.41	0.0398	VTI1A,TCF7L2
chr10	116527539	116528074	-1.48	0.0237	TRUB1,ABLIM1
chr10	116556472	116556686	-1.91	0.0139	TRUB1,ABLIM1
chr10	118770391	118770598	1.45	0.0212	VAX1,KIAA1598
chr10	119941731	119941957	-1.43	0.0359	RAB11FIP2,PRLHR
chr10	120246928	120247170	1.31	0.0247	RAB11FIP2,PRLHR
chr10	120784803	120785003	1.87	0.00309	CACUL1,RP11-498J9.2,NANOS1
chr10	121452716	121453030	1.63	0.00281	INPP5F,BAG3
chr10	121669021	121669221	1.88	0.00349	SEC23IP
chr10	124068192	124068552	1.52	0.00394	PLEKHA1,HTRA1,BTBD16
chr10	124359033	124359626	1.06	0.0268	C10orf120,DMBT1
chr10	124606641	124606919	1.2	0.0218	PSTK,CUZD1,C10orf120
chr10	124862172	124862435	1.12	0.0359	HMX3,ACADSB
chr10	126014568	126014911	1.76	0.00455	OAT,CHST15
chr10	126255280	126255494	1.88	0.00725	LHPP,FAM53B
chr10	126490980	126491189	-1.56	0.0167	FAM175B
chr10	127752979	127753191	1.03	0.048	ADAM12,FANK1,DHX32
chr10	128195146	128195346	-1.59	0.009	C10orf90,ADAM12
chr10	129518566	129518818	1.24	0.0328	NPS,FOXI2
chr10	129633166	129633472	1.71	0.00149	CLRN3,FOXI2
chr10	130249067	130249348	1.4	0.00539	MKI67
chr10	130856203	130856423	-1.59	0.0125	MGMT
chr10	131919312	131919536	1.48	0.0171	GLRX3,EBF3
chr10	132416368	132416569	1.16	0.0257	GLRX3
chr10	133329928	133330189	1.08	0.0303	PPP2R2D
chr10	133977681	133977881	-1.41	0.0448	JAKMIP3,DPYSL4
chr10	135072489	135073129	1.1	0.0203	ADAM8,VENTX,TUBGCP2
chr10	135379410	135379618	1.37	0.0467	PRAP1,SYCE1
chr11	490850	491082	2.19	0.000875	DRD4,RNH1,TSPAN4,PTDSS2,SIGIRR
chr11	782477	782713	2.08	0.00194	PDDC1,DRD4,CEND1,TSPAN4,SIGIRR
chr11	1428449	1428659	1.77	0.00118	BRSK2,TOLLIP
chr11	1562703	1562906	1.39	0.0266	MOB2,DUSP8
chr11	2367812	2368023	1.52	0.0112	TSPAN32,IGF2,AC132217.4,CD81
chr11	3084301	3084588	1.45	0.0417	OSBPL5,CARS
chr11	7678877	7679142	1.65	0.00812	CYB5R2,PPFIBP2
chr11	10420198	10420428	-1.87	0.0187	SBF2,AMPD3,ADM
chr11	13695879	13696112	-1.72	0.0275	FAR1
chr11	14785714	14786024	1.32	0.025	PDE3B,CYP2R1
chr11	16828845	16829332	-1.25	0.0449	C11orf58,PLEKHA7,NUCB2
chr11	18210986	18211195	1.65	0.0119	SERGEF,TSG101,SAA4,MRGPRX4
chr11	18724446	18724646	1.44	0.0262	IGSF22,TMEM86A
chr11	36128358	36128595	1.63	0.00625	COMMD9,LDLRAD3
chr11	36610558	36610835	-1.74	0.0228	RAG1,C11orf74
chr11	44801252	44801513	1.2	0.0322	TSPAN18,TP53I11
chr11	45095070	45095289	1.49	0.0208	TP53I11,PRDM11
chr11	45898420	45898647	1.85	0.00533	CRY2,PEX16,GYLTL1B,MAPK8IP1
chr11	46550872	46551177	-1.04	0.0414	AMBRA1,CHRM4,DGKZ
chr11	46741454	46741768	2.01	0.000427	ATG13,F2,ARHGAP1,MDK
chr11	47433793	47434014	1.15	0.0337	NR1H3,SLC39A13,PSMC3
chr11	56840597	56841031	1.5	0.00331	OR5AK2,LRRC55,TNKS1BP1
chr11	57417439	57417700	1.44	0.0215	YPEL4,TMX2,PRG2
chr11	58819033	58819249	-1.39	0.0453	FAM111B,GLYATL1
chr11	59961127	59961438	-1.64	0.0115	MS4A6A,MS4A4E
chr11	60501039	60501253	1.26	0.0253	MS4A18,MS4A15
chr11	60721286	60721508	1.04	0.046	CYBASC3,SLC15A3,MS4A1
chr11	61427071	61427329	1.13	0.0495	RP11-855O10.3,SYT7,DAGLA
chr11	61977071	61977281	1.53	0.0263	SCGB2A1,FTH1
chr11	62062892	62063121	-1.81	0.00988	TTC9C,SCGB2A2,SCGB1D4
chr11	62192214	62192483	-1.3	0.0257	B3GAT3,C11orf48,SCGB1A1,AHNAK
chr11	63011195	63011468	1.46	0.00688	SLC22A9,SLC22A10,CCND2P1,RP11-959F10.6,SLC22A25
chr11	63258449	63258754	-1.21	0.0468	PLA2G16,HRASLS5
chr11	64683646	64684134	1.05	0.0387	SYVN1,ATG2A
chr11	66232428	66232649	1.38	0.0269	C11orf80,GAL3ST3,PELI3,CNIH2
chr11	66501818	66502089	1.65	0.0115	SPTBN2,C11orf80
chr11	66636282	66636487	1.39	0.0109	LRFN4,PC
chr11	66732231	66732702	1.28	0.0116	RBM4B,C11orf86,SYT12,RBM14,PPP1CA,PC
chr11	69987148	69987348	-1.59	0.0188	FADD,ANO1
chr11	71883102	71883377	-1.41	0.0426	FOLR3,NUMA1,FOLR1
chr11	75880607	75880905	1.2	0.0439	UVRAG,WNT11
chr11	76029809	76030164	-1.09	0.0407	PRKRIR,WNT11
chr11	76400869	76401252	1.16	0.00754	LRRC32,TSKU
chr11	78305887	78306111	-1.36	0.0357	RP11,NARS2
chr11	82746583	82746956	1.21	0.0206	RAB30,C11orf82
chr11	86723700	86724014	-1.2	0.0386	TMEM135,FZD4
chr11	93066445	93066667	-1.48	0.0397	CCDC67,SMCO4,C11orf54
chr11	95940861	95941166	-1.19	0.0416	MTMR2,MAML2
chr11	107474886	107475147	-1.46	0.0178	ELMOD1,SLN
chr11	110413158	110413358	1.36	0.0216	FDX1,ARHGAP20
chr11	111054870	111055130	1.57	0.00128	POU2AF1,COLCA2,ARHGAP20,C11orf93
chr11	111604675	111604875	1.34	0.0182	SIK2,FDXACB1,CRYAB,PPP2R1B,DIXDC1
chr11	116746569	116746791	2.01	0.00289	APOA1,SIK3
chr11	117215923	117216127	-1.49	0.0361	DSCAML1,CEP164
chr11	117811917	117812217	1.32	0.0143	IL10RA,TMPRSS4,TMPRSS13
chr11	117821736	117822088	-1.12	0.0366	IL10RA,CD3E,CD3D,TMPRSS13,CD3G
chr11	121116774	121116977	1.48	0.0411	SC5D,TECTA
chr11	122527592	122527824	1.06	0.0349	UBASH3B
chr11	122972432	122972638	1.74	0.00705	HSPA8,CLMP
chr11	123305588	123305842	-1.41	0.014	ZNF202,CLMP,GRAMD1B
chr11	124048096	124048296	-1.81	0.0217	VWA5A,OR10D3,OR10G7
chr11	124713543	124713796	1.17	0.0446	ESAM,ROBO3
chr11	126056913	126057156	1.7	0.00641	FAM118B,CDON
chr11	126574305	126574505	-1.49	0.0138	ST3GAL4,KIRREL3
chr11	127174479	127174769	-1.42	0.0237	KIRREL3
chr11	129913496	129913735	-1.47	0.0448	APLP2,PRDM10
chr11	134909211	134909449	-1.33	0.0377	.
chr12	741622	741910	1.21	0.0386	B4GALNT3,NINJ2
chr12	1261961	1262249	1.09	0.0455	FBXL14,ERC1
chr12	2739800	2740037	-1.17	0.0386	FKBP4
chr12	3170849	3171064	1.33	0.0141	TSPAN9,TEAD4
chr12	4351990	4352283	1.36	0.0215	PARP11,CCND2
chr12	4359990	4360205	1.64	0.0371	PARP11,CCND2
chr12	4548531	4548731	1.25	0.0268	FGF23,FGF6
chr12	4888808	4889144	1.01	0.0266	KCNA6,GALNT8,DYRK4
chr12	5672851	5673051	-1.41	0.0246	NTF3,ANO2
chr12	6752841	6753047	1.42	0.0155	RP5,NCAPD2,ACRBP,TAPBPL,ZNF384,AC005840.1,LPAR5,PTPN6,CD4,GAPDH,TPI1
chr12	7564012	7564284	-1.38	0.0275	ACSM4,CD163L1
chr12	8142572	8143065	1.07	0.0323	FOXJ2,SLC2A3
chr12	9164544	9164782	1.33	0.0406	A2M,KLRG1
chr12	9364676	9364970	1.05	0.0352	PZP,KLRB1
chr12	9950665	9950901	-1.24	0.0468	CD69,KLRF1
chr12	11473037	11473247	2.08	0.00565	PRB4,PRB1
chr12	11820059	11820386	1.19	0.0304	ETV6,BCL2L14
chr12	14844505	14844885	1.24	0.0072	PLBD1,GUCY2C
chr12	20196537	20196737	1.16	0.0398	PDE3A
chr12	25464018	25464273	1.47	0.0105	KRAS,IFLTD1
chr12	25823618	25823844	1.52	0.0257	IFLTD1,RASSF8
chr12	29323720	29323949	1.29	0.0246	FAR2,ERGIC2
chr12	29984005	29984269	1.71	0.00569	TMTC1
chr12	30159274	30159515	1.68	0.00655	TMTC1
chr12	31634666	31634868	-1.82	0.0168	FAM60A,DENND5B
chr12	41831444	41831694	1.12	0.0265	PDZRN4,RP11-385G16.1
chr12	41889955	41890172	1.46	0.0145	PDZRN4
chr12	42054576	42054921	-1.39	0.0367	PDZRN4,GXYLT1
chr12	45775074	45775349	-1.43	0.0484	ARID2,ANO6
chr12	46380517	46380717	1.02	0.0308	ARID2,SCAF11
chr12	47795069	47795340	-1.32	0.0325	RPAP3,AMIGO2
chr12	48294199	48294525	1.06	0.0154	VDR,HDAC7
chr12	48762470	48762670	1.24	0.0361	ANP32D,ZNF641
chr12	50615238	50615444	-1.46	0.0299	LASS5,LIMA1,CERS5
chr12	52257139	52257348	2.05	0.000246	RP11-923I11.6,RP11-923I11.5,SCN8A,RP11-923I11.4,ANKRD33,FIGNL2
chr12	53374684	53374910	-2.41	0.00422	EIF4B,SOAT2,KRT18
chr12	53515001	53515273	1.88	0.00124	SOAT2,CSAD
chr12	54095559	54095759	1.96	0.00286	CALCOCO1,ATP5G2
chr12	55893803	55894073	-1.3	0.0443	OR6C4,METTL7B,OR6C68
chr12	56013444	56013722	-1.64	0.00698	OR10P1,BLOC1S1,OR2AP1
chr12	56732858	56733086	1.48	0.0299	OBFC2B,IL23A
chr12	57863364	57863594	1.23	0.0316	STAT6,DDIT3,GLI1,ARHGAP9
chr12	58176811	58177094	1.26	0.0224	TSFM
chr12	59979675	59980010	-2.22	0.00206	SLC16A7
chr12	64331433	64331667	-1.54	0.0214	SRGAP1,C12orf66
chr12	66955623	66955845	1.4	0.026	HELB,GRIP1
chr12	68881317	68881643	1.25	0.0298	RAP1B,MDM1,RP11-81H14.4
chr12	69724719	69725076	1.09	0.026	LYZ,CPSF6
chr12	77336820	77337054	1.38	0.0178	CSRP2,E2F7
chr12	83079553	83079830	-1.18	0.0329	C12orf26,TMTC2
chr12	92800344	92800561	1.07	0.0486	CLLU1,BTG1
chr12	94900972	94901316	1.27	0.0226	CCDC41,TMCC3
chr12	101900350	101900636	1.5	0.00431	SPIC,MYBPC1
chr12	105037067	105037374	1.3	0.00755	SLC41A2,CHST11
chr12	105217753	105218013	-1.22	0.0428	SLC41A2,CHST11
chr12	106427158	106427370	1.21	0.0343	NUAK1,TCP11L2
chr12	106452700	106453128	-1.67	0.0119	NUAK1
chr12	112130452	112130674	1.5	0.0244	ACAD10,ALDH2
chr12	112621993	112622288	1.39	0.0128	TRAFD1,HECTD4
chr12	113779289	113779530	1.15	0.0305	SLC8B1,PLBD2
chr12	114421223	114421536	1.42	0.00942	RBM19,TBX5
chr12	118546957	118547190	1.62	0.0069	WSB2,PEBP1,VSIG10
chr12	121416342	121416560	1.8	0.00591	HNF1A,ACADS,HNF1A-AS1
chr12	123122426	123122686	-1.27	0.0311	KNTC1,HCAR2
chr12	123616011	123616235	1.29	0.0245	MPHOSPH9,PITPNM2,GPR109A
chr12	124385656	124386014	1.48	0.00426	CCDC92,DNAH10
chr12	124392869	124393078	1.67	0.0107	CCDC92,DNAH10
chr12	125190164	125190385	1.77	0.0052	SCARB1,NCOR2
chr12	125398513	125398813	1.07	0.0246	SCARB1,UBC
chr12	126494969	126495265	1.47	0.0196	.
chr12	127993712	127993912	1.26	0.0302	.
chr12	129301879	129302583	1.07	0.0103	GLT1D1,SLC15A4
chr12	129349444	129349677	1.36	0.0488	GLT1D1
chr12	129685651	129685851	1.48	0.0199	GLT1D1
chr12	131341643	131341844	1.31	0.0259	STX2,RAN
chr12	132106532	132106768	1.34	0.0366	SFSWAP
chr12	132700279	132700484	1.39	0.0381	GALNT9,FBRSL1
chr13	20154214	20154440	-1.54	0.0305	MPHOSPH8,TPTE2
chr13	20795937	20796138	-1.48	0.0286	GJB6,GJB2
chr13	20840533	20840740	1.55	0.023	CRYL1,GJB6,GJB2
chr13	21045172	21045479	1.03	0.0205	CRYL1,GJB6
chr13	21086169	21086407	2.15	0.00419	CRYL1,GJB6
chr13	21239716	21239980	1.32	0.013	IL17D,IFT88
chr13	21848416	21848618	1.47	0.0258	ZDHHC20,MRP63
chr13	24924057	24924310	1.27	0.0377	PARP4,C1QTNF9
chr13	25781155	25781355	1.18	0.0417	MTMR6,AMER2
chr13	26583435	26583683	1.1	0.0464	SHISA2
chr13	27110400	27110679	-2.39	0.000411	CDK8,WASF3
chr13	30214899	30215168	-2.07	0.00869	UBL3,SLC7A1
chr13	31264464	31264686	-1.66	0.0127	USPL1,ALOX5AP
chr13	32103050	32103283	1.53	0.00424	RXFP2,B3GALTL
chr13	32622080	32622314	1.26	0.0274	ZAR1L,FRY
chr13	33511773	33512018	-1.42	0.0233	KL,PDS5B
chr13	37234715	37234978	-1.64	0.0202	CCNA1,SERTM1
chr13	37453562	37453774	2.01	0.00385	RFXAP,SMAD9
chr13	42163608	42163960	1.5	0.0152	RGCC,VWA8
chr13	42354072	42354327	1.25	0.0279	RGCC,VWA8
chr13	43125883	43126125	1.47	0.0207	TNFSF11,AKAP11
chr13	45388556	45388764	1.47	0.00598	TSC22D1,NUFIP1
chr13	47151920	47152175	-1.5	0.0457	LCP1,LRCH1,ESD
chr13	47976452	47976652	2.17	0.00461	.
chr13	48718646	48719029	1.13	0.0382	ITM2B,MED4
chr13	50878478	50878785	1.39	0.0173	DLEU1
chr13	51067046	51067300	1.24	0.0438	DLEU1,RNASEH2B
chr13	52386224	52386429	1.31	0.026	DHRS12,CCDC70
chr13	53174007	53174304	1.28	0.0269	CKAP2,HNRNPA1L2
chr13	53218006	53218216	2	0.00126	SUGT1,HNRNPA1L2
chr13	73574230	73574635	-1.19	0.022	PIBF1,KLF5
chr13	73737459	73737659	-1.38	0.0497	KLF5
chr13	73997267	73997531	1.56	0.0181	KLF5
chr13	74376755	74376987	-2.04	0.0141	KLF12
chr13	74402989	74403201	-2.01	0.0105	KLF12
chr13	78762998	78763205	-2.12	0.00586	POU4F1,EDNRB
chr13	95428443	95428783	-1.02	0.0416	SOX21
chr13	96732501	96732701	1.5	0.0282	HS6ST3,UGGT2
chr13	97831852	97832075	1.39	0.036	OXGR1,MBNL2
chr13	99545116	99545348	1.55	0.00878	DOCK9,SLC15A1
chr13	100074531	100074754	1.58	0.00557	TM9SF2,GPR183,GPR18
chr13	100396869	100397069	1.47	0.0455	PCCA,CLYBL,ZIC5,ZIC2
chr13	101833074	101833302	1.62	0.0141	NALCN
chr13	111305005	111305219	1.48	0.0266	RAB20,CARS2,CARKD
chr13	111783163	111783484	1.35	0.0117	TEX29,ARHGEF7
chr13	113120427	113120644	1.54	0.0035	TUBGCP3,SPACA7
chr13	113334971	113335213	1.25	0.0414	MCF2L,ATP11A,TUBGCP3
chr13	114203556	114203883	1.93	0.00284	TMCO3,TFDP1,FAM70B
chr13	114270875	114271168	1.03	0.032	TFDP1,ATP4B
chr13	114740686	114740895	1.46	0.0347	GAS6,RASA3
chr13	114829661	114829956	1.07	0.0218	GAS6,RASA3
chr14	20376873	20377089	-1.42	0.0404	CCNB1IP1,OR4K2,OR4K5
chr14	20983486	20983700	1.31	0.0307	RNASE9,RNASE10
chr14	21223619	21223913	1.29	0.0168	EDDM3A,EDDM3B
chr14	22248874	22249080	1.84	0.00438	RAB2B,OR4E2
chr14	30780640	30780843	1.38	0.0354	G2E3,PRKD1
chr14	31698934	31699226	-1.52	0.00938	ENSG00000203546,HECTD1
chr14	34071411	34071644	1.28	0.0227	EGLN3
chr14	36974842	36975120	1.29	0.0478	SFTA3,MBIP
chr14	50470134	50470338	-1.95	0.0178	ARF6,VCPKMT
chr14	52333061	52333382	1.28	0.025	GNG2,C14orf166
chr14	52702276	52702497	1.52	0.0222	PTGDR,NID2,ERO1L
chr14	53478143	53478344	-1.99	0.00915	FERMT2,DDHD1
chr14	59396537	59396922	1.08	0.0498	DAAM1,DACT1
chr14	59907122	59907322	1.44	0.037	DAAM1,GPR135,C14orf149
chr14	59941003	59941203	1.61	0.00759	L3HYPDH,GPR135
chr14	61279491	61279702	1.38	0.0499	SLC38A6,MNAT1,SIX1
chr14	62058754	62059030	1.17	0.046	PRKCH,HIF1A
chr14	64533319	64533593	1.38	0.0292	SYNE2,ESR2
chr14	64804590	64804944	1.24	0.0381	MTHFD1,ESR2
chr14	65509104	65509575	1.19	0.0306	MAX,FNTB
chr14	65541462	65541787	1.11	0.0121	MAX,FNTB
chr14	67284983	67285201	1.79	0.00264	FAM71D,GPHN
chr14	68434356	68434576	1.75	0.00875	RAD51B
chr14	69242127	69242385	1.43	0.0375	ZFP36L1
chr14	69262502	69263136	1.34	0.0109	ZFP36L1,ACTN1
chr14	70798973	70799378	1.14	0.0223	SLC8A3,COX16
chr14	70865305	70865619	1.34	0.0296	COX16,SYNJ2BP
chr14	71748527	71748883	1.34	0.0275	SIPA1L1,PCNX
chr14	72279397	72279642	1.13	0.0434	SIPA1L1,RGS6
chr14	73694196	73694453	1.86	0.00472	PSEN1,PAPLN
chr14	73938880	73939090	-1.69	0.0237	NUMB,ACOT1
chr14	75339371	75339623	1.2	0.0479	DLST,PROX2
chr14	75750680	75751162	1.14	0.0148	JDP2,FOS
chr14	77032720	77033020	1.08	0.0448	ESRRB,VASH1
chr14	79791879	79792133	-1.97	0.00521	.
chr14	80020728	80020957	-1.65	0.0436	.
chr14	81500247	81500516	-1.31	0.0213	GTF2A1,TSHR
chr14	85881613	85881835	-2.61	0.00119	FLRT2
chr14	89056518	89056722	1.73	0.0042	EML5,ZC3H14
chr14	89369175	89369390	1.13	0.0477	TTC8
chr14	89912003	89912207	1.27	0.0193	FOXN3
chr14	90967294	90967580	1.07	0.0317	CALM1,TTC7B
chr14	91721161	91721423	1.9	0.000958	GPR68
chr14	92769024	92769317	-1.42	0.0431	CPSF2,SLC24A4
chr14	92973593	92973887	1.13	0.0344	SLC24A4,RIN3
chr14	92991128	92991415	1.53	0.0155	LGMN,RIN3
chr14	93081904	93082200	-1.59	0.0173	LGMN,RIN3
chr14	95127317	95127666	-1.54	0.0172	SERPINA1,SERPINA5,GSC,SERPINA4,SERPINA6,SERPINA3,SERPINA11
chr14	95612826	95613086	1.45	0.0212	GSC,DICER1
chr14	97293230	97293477	-1.54	0.0187	VRK1
chr14	97690151	97690373	1.45	0.00896	VRK1
chr14	97711710	97711933	1.46	0.021	VRK1
chr14	102342923	102343248	1.33	0.0134	DYNC1H1,PPP2R5C
chr14	103221439	103221681	1.93	0.00747	TRAF3,RCOR1
chr14	103261435	103261856	1.01	0.0329	AMN,TRAF3
chr14	104361073	104361351	1.14	0.0304	PPP1R13B,C14orf2
chr14	105322883	105323090	1.67	0.0194	ZBTB42,CEP170B
chr14	105747018	105747236	1.33	0.0343	PACS2,BTBD6
chr14	105899326	105899675	1.31	0.0493	MTA1,CRIP2
chr14	105914980	105915262	1.21	0.0228	MTA1,CRIP2
chr14	105978101	105978408	1.27	0.0176	TMEM121,C14orf80
chr14	106149632	106149982	-1.78	0.00922	TMEM121,CRIP1
chr14	106204306	106204545	1.24	0.03	TMEM121
chr14	106430476	106430720	1.36	0.0153	TMEM121
chr14	107034689	107034889	1.22	0.035	.
chr14	107091651	107091851	-1.71	0.017	.
chr15	20625469	20625682	-1.17	0.0258	.
chr15	22467725	22467999	1.1	0.035	OR4N4,TUBGCP5
chr15	23680020	23680227	1.56	0.0399	MKRN3,GOLGA8S,GOLGA6L2
chr15	24236922	24237148	-1.44	0.0272	NDN
chr15	25509226	25509512	-1.98	0.00641	UBE3A,SNURF
chr15	25731429	25731668	1.39	0.0287	UBE3A,ATP10A
chr15	25834169	25834472	-1.13	0.0377	UBE3A,ATP10A
chr15	26271446	26271717	-1.86	0.00706	ATP10A
chr15	27065638	27065949	-1.55	0.0252	GABRB3,GABRA5
chr15	27471352	27471654	1.31	0.0169	GABRG3
chr15	28042933	28043234	1.45	0.0116	OCA2
chr15	29156477	29156685	-1.43	0.019	NDNL2,APBA2
chr15	31795266	31795502	1.07	0.0481	KLF13,OTUD7A
chr15	31887851	31888100	-1.87	0.00263	KLF13,OTUD7A
chr15	33139528	33139735	1.7	0.0028	FMN1,GREM1
chr15	33506808	33507113	-1.16	0.0205	FMN1,RYR3
chr15	34666335	34666668	1.46	0.0219	NOP10,GOLGA8A,LPCAT4
chr15	34880395	34880699	-1.39	0.0137	GOLGA8B,GJD2
chr15	38309998	38310216	1.33	0.0414	SPRED1,TMCO5A
chr15	38922394	38922607	-1.63	0.0423	RASGRP1
chr15	39531228	39531580	-1.2	0.024	THBS1,C15orf54
chr15	39840327	39840528	-1.31	0.0383	THBS1
chr15	42619389	42619593	-1.75	0.0232	CAPN3,GANC
chr15	43056817	43057076	1.3	0.0409	CDAN1,TTBK2
chr15	43849425	43849649	2.03	0.00432	PPIP5K1,TMEM62,MAP1A
chr15	44247409	44247614	-1.38	0.0381	FRMD5,WDR76
chr15	44486025	44486243	1.25	0.0473	FRMD5
chr15	44740379	44740660	1.35	0.0302	CTDSPL2,EIF3J
chr15	44862605	44862845	1.52	0.0222	SPG11,EIF3J
chr15	46598145	46598434	1.43	0.0145	.
chr15	50200560	50200850	1.42	0.0268	FGF7,ATP8B4
chr15	51315688	51315984	-1.66	0.0129	AP4E1,TNFAIP8L3
chr15	51428980	51429246	1.12	0.0359	CYP19A1,TNFAIP8L3
chr15	52305761	52305984	1.27	0.0478	LEO1,MAPK6
chr15	52380237	52380455	-1.73	0.0211	MAPK6,BCL2L10
chr15	53942701	53942940	-1.86	0.0174	WDR72
chr15	54754549	54754806	1.41	0.025	UNC13C
chr15	56363620	56363826	1.76	0.0112	NEDD4,RFX7
chr15	58524520	58524780	1.27	0.0148	AQP9,LIPC
chr15	59774826	59775038	-1.38	0.0442	MYO1E,GCNT3
chr15	60181350	60181706	1.69	0.00126	BNIP2,FOXB1
chr15	60834412	60835002	1.22	0.00922	RORA,NARG2
chr15	62060239	62060515	1.49	0.00507	VPS13C
chr15	63666039	63666319	1.46	0.00742	CA12,APH1B
chr15	64168576	64168877	1.52	0.0127	HERC1,PPIB,DAPK2
chr15	64973629	64973852	1.77	0.00542	RBPMS2,OAZ2,ZNF609
chr15	65149813	65150026	1.46	0.0227	ANKDD1A,PLEKHO2
chr15	65341729	65342029	1.45	0.0182	RASL12,AC013553.1,SLC51B
chr15	66377421	66377644	1.45	0.0123	MEGF11,RAB11A
chr15	66726091	66726436	-1.19	0.0373	SNAPC5,MAP2K1
chr15	66994284	66994606	-1.19	0.0428	SMAD6
chr15	68835044	68835244	-1.65	0.011	ITGA11,CORO2B
chr15	69179716	69180028	1.24	0.036	ANP32A,SPESP1
chr15	69652831	69653208	-1.05	0.041	KIF23,PAQR5
chr15	70248859	70249087	1.17	0.034	TLE3
chr15	70727792	70728051	-1.41	0.0381	UACA,TLE3
chr15	71522547	71522779	-1.28	0.0472	THSD4
chr15	71854558	71854758	-1.28	0.0367	THSD4
chr15	71883742	71883951	-1.47	0.0299	THSD4
chr15	74232991	74233205	1.83	0.00332	STOML1,LOXL1
chr15	74392438	74392699	-1.59	0.00963	GOLGA6A,ISLR2
chr15	75369861	75370317	1.03	0.0198	C15orf39,PPCDC,CSK
chr15	75382646	75382952	1.16	0.0224	C15orf39,PPCDC
chr15	77072591	77072791	1.65	0.0311	SCAPER,ISL2
chr15	77123802	77124037	1.54	0.0214	TSPAN3,SCAPER,ISL2
chr15	77935336	77935551	1.16	0.013	TBC1D2B,LINGO1,HMG20A
chr15	78245374	78245579	1.45	0.0426	TBC1D2B,LINGO1
chr15	79647518	79647781	-1.35	0.0157	TMED3,KIAA1024
chr15	79657081	79657298	1.58	0.0025	TMED3,KIAA1024
chr15	80285787	80286067	-1.41	0.0163	BCL2A1,MTHFS,ZFAND6
chr15	81666266	81666466	1.39	0.037	TMC3
chr15	81833280	81833631	-1.54	0.0131	TMC3
chr15	83357378	83357706	1.11	0.0333	CPEB1,AP3B2
chr15	83751573	83751801	1.4	0.0457	TM6SF1,BTBD1
chr15	84235878	84236464	-1.04	0.0272	SH3GL3,ADAMTSL3
chr15	86029284	86029492	-1.59	0.0313	AKAP13,KLHL25
chr15	86608333	86608538	-1.41	0.033	AGBL1,KLHL25
chr15	90574672	90574916	1.72	0.000833	IDH2,ZNF710
chr15	91355534	91355741	-1.39	0.0393	VPS33B,FURIN,BLM
chr15	92249733	92249963	-1.07	0.041	SLCO3A1
chr15	92419853	92420065	1.4	0.0484	SLCO3A1
chr15	93723730	93723976	1.31	0.0233	RGMA
chr15	93790703	93790966	1.16	0.0142	RGMA
chr15	94443040	94443303	1.19	0.0368	MCTP2
chr15	94944428	94944684	1.42	0.0438	MCTP2
chr15	95399536	95399766	2.07	0.00451	.
chr15	99202533	99202805	-1.26	0.0283	PGPEP1L,IGF1R
chr15	100007260	100007467	1.17	0.0374	LRRC28,MEF2A
chr15	100548479	100548821	1.08	0.0293	LYSMD4,ADAMTS17
chr15	101854941	101855175	1.69	0.00358	PCSK6,SNRPA1,AC023024.1
chr15	102047433	102047633	-2.27	0.00688	TM2D3,PCSK6
chr16	863389	863694	1.11	0.0373	LMF1,RAB11FIP3,GNG13,RP11-161M6.2,SOX8
chr16	1670178	1670532	1.4	0.023	CRAMP1L,HN1L
chr16	3036760	3036985	2.36	0.000501	CLDN9,SRRM2,THOC6,PKMYT1,CLDN6
chr16	3414932	3415185	1.43	0.0212	MTRNR2L4,OR2C1
chr16	3529315	3529515	1.61	0.0234	NAA60,CLUAP1
chr16	3985987	3986217	1.53	0.0165	CREBBP,ADCY9
chr16	4635503	4635712	-1.63	0.0283	CDIP1,MGRN1
chr16	6658812	6659039	-2.4	0.000528	.
chr16	10716025	10716257	-1.28	0.0309	EMP2,TEKT5
chr16	12435518	12435718	1.2	0.0424	CPPED1,SNX29
chr16	17144374	17144641	-1.38	0.0333	XYLT1
chr16	17202394	17202852	1.26	0.00565	XYLT1
chr16	17257901	17258101	1.24	0.0269	XYLT1
chr16	17769693	17769949	1.24	0.0327	XYLT1
chr16	18980644	18980928	-1.75	0.00376	TMC7,RPS15A,SMG1,COQ7
chr16	21783920	21784214	-1.59	0.0242	NPIPB4,EEF2K,OTOA
chr16	22380291	22380509	-1.57	0.0268	CDR2,POLR3E,C16orf52
chr16	22626371	22626770	-1.11	0.0147	NPIPB5,HS3ST2
chr16	23546325	23546562	1.43	0.0155	GGA2,UBFD1
chr16	25175759	25176000	2.42	0.000338	AQP8,LCMT1
chr16	28222433	28222724	1.07	0.0318	XPO6
chr16	31888848	31889050	1.25	0.0361	ZNF267,TP53TG3D,ZNF720
chr16	32956721	32956921	-1.82	0.0306	TP53TG3C,TP53TG3
chr16	34247634	34247859	1.1	0.0431	.
chr16	34767611	34767872	1.33	0.0316	.
chr16	48057048	48057287	-1.23	0.0483	ABCC12
chr16	48266807	48267020	2.31	0.000549	ABCC11
chr16	49932068	49932295	-1.35	0.0206	CNEP1R1,ZNF423
chr16	50092990	50093421	1.03	0.0236	HEATR3,CNEP1R1
chr16	50205898	50206230	1.13	0.0269	BRD7,NKD1,ADCY7,PAPD5
chr16	51523648	51523868	1.45	0.0232	SALL1
chr16	55510595	55510873	-1.25	0.043	MMP2
chr16	55677310	55677561	1.45	0.018	CAPNS2,SLC6A2
chr16	55887761	55888053	1.09	0.0478	CES1,CES5A
chr16	57060036	57060253	1.79	0.00263	NLRC5,CPNE2,CETP,MT1A
chr16	58032479	58032695	1.1	0.0322	ZNF319,KIFC3,CCDC113,C16orf57
chr16	58039143	58039383	1.43	0.0211	USB1,MMP15
chr16	58515681	58515896	1.45	0.0198	SETD6,NDRG4
chr16	58704673	58704915	1.63	0.00867	SLC38A7,CNOT1
chr16	65270251	65270496	1.15	0.0369	CDH11
chr16	67236675	67236875	1.98	0.00399	LRRC29,ELMO3
chr16	68108802	68109050	1.81	0.00365	NFATC3,DDX28
chr16	69878050	69878266	1.81	0.00522	WWP2,NOB1,CLEC18A
chr16	70296168	70296386	1.34	0.019	AARS,EXOSC6
chr16	71337102	71337318	1.4	0.0292	CMTR2,CALB2
chr16	73685977	73686221	-1.45	0.0268	.
chr16	74151861	74152117	1.72	0.00439	PSMD7
chr16	74746042	74746253	2.16	0.00191	MLKL,FA2H
chr16	74879877	74880120	1.58	0.00835	WDR59,FA2H
chr16	76785405	76785631	-2.25	0.00451	MON1B,CNTNAP4
chr16	77406494	77406767	-1.4	0.0475	ADAMTS18,VAT1L,SYCE1L
chr16	81161775	81162047	1.53	0.0049	GCSH,BCMO1
chr16	81181384	81181676	1.18	0.0311	GCSH,BCMO1
chr16	81291977	81292178	1.5	0.015	GAN,BCMO1
chr16	81491351	81491621	1.27	0.019	PLCG2,CMIP,RP11-626G3.1,BCO1
chr16	81876196	81876425	1.52	0.0359	PLCG2,SDR42E1
chr16	83221683	83221886	-1.49	0.026	.
chr16	83287540	83287740	1.5	0.00985	.
chr16	84603341	84603565	-1.33	0.049	TLDC1,COTL1
chr16	84605675	84605875	1.78	0.00708	TLDC1,COTL1
chr16	84844530	84844788	1.2	0.019	USP10,CRISPLD2
chr16	88204027	88204348	1.19	0.0421	ZNF469,BANP
chr16	88906743	88907000	1.56	0.0204	GALNS,APRT
chr16	89056093	89056390	1.65	0.00724	CBFA2T3,ACSF3
chr16	89370833	89371201	1.83	0.000608	ANKRD11,ZNF778
chr16	89469512	89469841	1.61	0.00316	ANKRD11,ZNF778
chr16	89473825	89474035	1.84	0.00348	ANKRD11,ZNF778,TCF25
chr17	143687	143925	-1.65	0.0159	RPH3AL,DOC2B
chr17	3165309	3165644	1.05	0.0452	OR1A1,OR3A2
chr17	6646637	6646851	1.8	0.00454	SLC13A5,XAF1
chr17	6812586	6812849	2.23	0.000954	ALOX12,TEKT1
chr17	7333171	7333391	1.39	0.0253	TNK1,EIF5A,PLSCR3,CHD3,CHRNB1,C17orf74,SOX15,TMEM102
chr17	7452738	7453007	1.29	0.0424	SHBG,TNFSF12-TNFSF13,DVL2,ASGR2,PLSCR3,TNFSF13,C17orf81,ASGR1,SAT2,C17orf61,TNFSF12
chr17	8316258	8316555	1.34	0.00383	NDEL1,RNF222
chr17	9597401	9597721	-1.06	0.0435	USP43,DHRS7C
chr17	9888971	9889175	1.29	0.0454	GAS7,RCVRN
chr17	10208080	10208481	-1.21	0.0302	GAS7,MYH13
chr17	12866587	12866803	-2.13	0.00835	ELAC2,ARHGAP44
chr17	13457794	13457995	1.26	0.0438	HS3ST3A1
chr17	13759028	13759338	-1.25	0.0385	HS3ST3A1,COX10
chr17	14547941	14548206	1.19	0.0468	AC022816.2,HS3ST3B1
chr17	15560592	15560854	-1.23	0.0367	RP11,ENSG00000251537,TRIM16
chr17	15911819	15912088	1.38	0.023	ZSWIM7,NCOR1
chr17	16163079	16163652	1.08	0.0324	CENPV,PIGL,AC093484.6
chr17	16875228	16875461	1.14	0.0347	TNFRSF13B
chr17	17224545	17224745	1.55	0.00781	PEMT,NT5M,MED9,RASD1
chr17	17226056	17226324	1.38	0.0226	NT5M,MED9
chr17	19977438	19977663	1.49	0.00661	AKAP10,SPECC1
chr17	20683950	20684150	1.09	0.0445	CDRT15L2,AC090774.1,USP22
chr17	20914488	20914753	1.18	0.042	CDRT15L2,AC090774.1,USP22
chr17	21481638	21481846	-1.47	0.0194	KCNJ12
chr17	21527577	21527841	1.25	0.0364	KCNJ12,MTRNR2L1
chr17	25793432	25793700	1.57	0.0207	KSR1,WSB1
chr17	25924234	25924482	-1.5	0.0127	KSR1,LGALS9
chr17	27407283	27407497	1.18	0.0433	C17orf63,TIAF1,RAB34
chr17	29907753	29908310	1.17	0.0173	EVI2A,RAB11FIP4,COPRS
chr17	30049817	30050137	1.36	0.0201	RAB11FIP4,COPRS
chr17	30434301	30434510	-1.84	0.0238	ZNF207,LRRC37B,RHOT1
chr17	30560418	30560783	1.52	0.0112	RHOT1,RHBDL3
chr17	30873229	30873431	-1.7	0.0248	RP11-220C2.1,C17orf75,MYO1D,CDK5R1,RHBDL3,RP11-443G13.2
chr17	31393022	31393225	1.6	0.00367	SPACA3,ASIC2
chr17	31705023	31705264	1.13	0.0325	ASIC2
chr17	33433375	33433585	1.81	0.00827	RAD51D,RFFL
chr17	33641689	33642011	1.39	0.0141	SLFN5,SLFN11
chr17	33688400	33688600	1.4	0.0362	SLFN5,SLFN11
chr17	33825127	33825418	1.37	0.0202	SLFN14,SLFN12L,CCL16
chr17	34815459	34815776	1.39	0.0224	TBC1D3G,ZNHIT3
chr17	36374351	36374551	2.35	0.00409	TBC1D3,MRPL45
chr17	36377475	36377725	1.73	0.0201	TBC1D3,MRPL45
chr17	37082648	37083105	1.07	0.0395	LINC00672,LASP1,PLXDC1
chr17	37171449	37171766	1.15	0.0369	RPL23,LASP1,PLXDC1
chr17	37491968	37492216	1.64	0.0143	FBXL20,STAC2
chr17	38488035	38488540	1.08	0.029	RP11-58O9.2,RAPGEFL1,GJD3,TNS4,RARA
chr17	38804995	38805232	1.26	0.0332	SMARCE1
chr17	38990728	38990939	1.57	0.0191	KRT10,KRT12
chr17	39165157	39165401	1.44	0.00314	KRTAP3,KRTAP3-1
chr17	39258131	39258331	1.24	0.0332	KRTAP4-16P
chr17	39692475	39692819	1.14	0.0345	KRT9,KRT19
chr17	40240819	40241141	1.77	0.00764	ZNF385C,NKIRAS2,GHDC,DHX58,DNAJC7,CNP
chr17	41549225	41549434	1.56	0.0252	ARL4D,DHX8
chr17	42173323	42173581	1.3	0.0426	G6PC3,TMEM101,HDAC5,TMUB2
chr17	45163088	45163341	1.7	0.0184	CDC27,RPRML
chr17	45296379	45296627	1.36	0.00969	ITGB3,MYL4
chr17	48995570	48995935	1.25	0.0151	TOB1,SPAG9,NME2,RP11-700H6.1,EPN3
chr17	53472685	53472926	1.47	0.0127	HLF,MMD,COX11
chr17	55539402	55539667	1.13	0.0275	MSI2,CCDC182
chr17	58164264	58164487	1.59	0.0153	WFDC21P,HEATR6,CA4
chr17	58869743	58869999	1.57	0.0121	BCAS3
chr17	60226261	60226528	1.64	0.00821	MED13,EFCAB3
chr17	60801772	60802030	1.3	0.0259	MARCH10,MRC2
chr17	61382302	61382561	1.59	0.0189	TANC2,MAP3K3,CYB561
chr17	61416547	61416747	1.55	0.0365	TANC2,CYB561
chr17	61670534	61670746	1.84	0.00476	TACO1,DCAF7
chr17	64083914	64084166	1.5	0.0176	CEP112,APOH
chr17	65560366	65560645	1.21	0.0269	NOL11,PITPNC1
chr17	66694331	66694531	-1.58	0.0278	FAM20A,ABCA8
chr17	70841178	70841456	-1.28	0.0492	SLC39A11
chr17	73567313	73567713	1.19	0.0109	LLGL2,MYO15B
chr17	74030047	74030290	1.95	0.00371	EVPL,H3F3B,SRP68
chr17	74099206	74099420	1.38	0.013	GALK1,EXOC7
chr17	75683269	75683504	-1.47	0.0257	SEPT9,TNRC6C
chr17	75871987	75872362	1.01	0.0198	C17orf99,TNRC6C
chr17	76438628	76439398	1.07	0.0155	SOCS3,PGS1,DNAH17
chr17	76522382	76522628	1.41	0.0205	PGS1,DNAH17
chr17	77633193	77633479	-1.47	0.0104	RBFOX3,ENPP7,CBX4
chr17	78202652	78202873	1.44	0.0146	RNF213,SLC26A11
chr17	78547581	78547786	2.5	0.000351	RPTOR,CHMP6
chr17	80509718	80510026	1.25	0.021	FOXK2,WDR45B
chr17	80730616	80730908	1.34	0.0185	TBCD,FOXK2,ZNF750,C17orf101,CD7,FN3K
chr17_gl000203_random	33822	34091	-2.15	0.00309	.
chr17_gl000204_random	62747	62966	1.35	0.00771	.
chr18	336043	336250	-1.25	0.0414	COLEC12,THOC1
chr18	6079084	6079308	1.33	0.0183	L3MBTL4,TMEM200C
chr18	6405535	6405791	1.12	0.0477	L3MBTL4
chr18	6940470	6940767	-1.42	0.0184	ARHGAP28,LAMA1
chr18	7299320	7299552	-1.21	0.05	PTPRM,LAMA1
chr18	7923135	7923336	-1.78	0.0163	PTPRM
chr18	8810230	8810452	1.2	0.0277	NDUFV2,SOGA2,ANKRD12
chr18	11336893	11337093	-1.48	0.032	PIEZO2,GNAL
chr18	11361173	11361417	-1.24	0.0371	PIEZO2,GNAL
chr18	11866845	11867060	2.01	0.00337	CHMP1B,MPPE1
chr18	12117464	12117797	1.37	0.0286	CIDEA,IMPA2
chr18	13785504	13785758	1.35	0.0265	RNMT,MC5R
chr18	19576986	19577233	1.66	0.00232	GATA6,MIB1,RP11-13N13.6
chr18	19655050	19655316	1.37	0.015	GATA6,MIB1
chr18	19937182	19937471	-1.14	0.0464	GATA6,CTAGE1
chr18	20187674	20187901	-1.35	0.0381	RBBP8,CTAGE1
chr18	20491825	20492061	-1.94	0.0124	RBBP8,CTAGE1
chr18	20573264	20573479	1.4	0.0348	CABLES1,RBBP8
chr18	23047360	23047575	1.22	0.0368	ZNF521
chr18	23062429	23062755	-1.66	0.0182	ZNF521
chr18	23626837	23627107	-1.55	0.0149	SS18
chr18	23683781	23683987	1.79	0.00489	SS18,PSMA8
chr18	24160117	24160397	-1.54	0.0114	KCTD1,AQP4
chr18	29258755	29259013	2.01	0.00151	B4GALT6,TTR
chr18	29265781	29266024	1.13	0.0236	B4GALT6
chr18	29629411	29629751	-1.12	0.049	RNF125,RNF138
chr18	29738075	29738331	-1.33	0.0282	MEP1B,RNF138
chr18	40081154	40081438	1.84	0.00836	.
chr18	42160746	42160995	1.8	0.00675	SETBP1
chr18	42606298	42606515	-1.52	0.0466	SETBP1
chr18	43451438	43451641	1.63	0.0175	EPG5,ATP5A1,SIGLEC15
chr18	43632045	43632287	1.25	0.0316	KIAA1632,EPG5,PSTPIP2
chr18	43651407	43651612	1.44	0.0182	PSTPIP2
chr18	46763097	46763373	1.14	0.0483	DYM,SMAD7
chr18	48197243	48197491	-2.74	0.000294	MAPK4,MRO
chr18	48626936	48627166	1.19	0.0492	SMAD4,MEX3C
chr18	51551725	51551946	1.4	0.0194	MBD2
chr18	52528693	52528953	-1.43	0.0387	RAB27B,CCDC68
chr18	52667794	52668040	1.2	0.0293	CCDC68
chr18	53961584	53961801	-1.68	0.0114	TXNL1
chr18	54230967	54231204	1.33	0.0158	TXNL1
chr18	55424306	55424553	1.31	0.0435	ATP8B1,NARS
chr18	56676713	56676947	1.7	0.00227	ZNF532,SEC11C
chr18	59488027	59488287	-1.24	0.0424	RNF152,CDH20
chr18	59714523	59714828	1.35	0.0144	PIGN,RNF152
chr18	60725653	60725922	1.38	0.0347	PHLPP1,BCL2
chr18	60736993	60737423	1.05	0.021	PHLPP1,BCL2
chr18	71840295	71840559	1.4	0.00817	TIMM21,CYB5A
chr18	72674312	72674556	-1.61	0.0217	ZADH2,ZNF407
chr18	72940505	72940806	-1.57	0.0193	TSHZ1,SMIM21
chr18	73149744	73150074	1.09	0.0479	SMIM21
chr18	73501551	73501853	-1.16	0.0441	SMIM21
chr18	76884453	76884876	1.24	0.0347	NFATC1,ATP9B
chr18	77192333	77192590	1.18	0.0176	CTDP1,NFATC1,ATP9B
chr18	77277988	77278188	1.19	0.0313	CTDP1,NFATC1
chr18	77530407	77530673	1.37	0.0299	CTDP1,KCNG2
chr18	77976034	77976320	1.49	0.0147	ADNP2,PARD6G
chr18_gl000207_random	2813	3054	1.85	0.00225	.
chr19	325286	325547	1.16	0.0305	BSG,MIER2,PPAP2C
chr19	335173	335450	1.27	0.0175	MIR3187,MIER2,PPAP2C
chr19	1901974	1902187	1.26	0.0324	BTBD2,ABHD17A,SCAMP4
chr19	2081927	2082228	1.04	0.0491	DOT1L,MOBKL2A,MOB3A,IZUMO4,MKNK2
chr19	2556220	2556505	1.13	0.0396	GNG7,GADD45B,LMNB2
chr19	2670244	2670456	1.81	0.00615	GNG7,GADD45B
chr19	3721447	3721812	1.53	0.00849	MATK,HMG20B,TJP3,C19orf28
chr19	4236933	4237215	1.53	0.00653	CCDC94,CREB3L3,EBI3,LRG1
chr19	5299052	5299291	1.65	0.00177	PTPRS,KDM4B
chr19	7183123	7183680	-1.1	0.022	INSR,ZNF557
chr19	7422341	7422616	1.27	0.0176	ENSG00000263264,ARHGEF18
chr19	7742624	7742846	1.63	0.00556	C19orf59
chr19	8483104	8483416	1.47	0.00778	2021-03-02
chr19	9213092	9213364	1.4	0.0266	OR7G2
chr19	10041599	10041838	-1.49	0.011	PIN1,OLFM2
chr19	11116105	11116422	1.1	0.0324	SMARCA4,AC011472.1,LDLR
chr19	11348908	11349134	1.77	0.00599	AC011472.1,C19orf80
chr19	13227390	13227704	1.35	0.0168	NACC1,TRMT1
chr19	13351144	13351385	1.31	0.0228	CACNA1A,IER2
chr19	15898727	15898977	1.2	0.0304	CYP4F2,OR10H3,OR10H5,CYP4F12
chr19	17249323	17249655	1.08	0.0307	OCEL1,USE1,MYO9B
chr19	17966415	17966693	1.08	0.0292	JAK3,RPL18A
chr19	18402933	18403224	1.41	0.0236	JUND,LSM4
chr19	18558114	18558314	2.12	0.00166	ISYNA1,FKBP8,C19orf50,ELL
chr19	18580548	18580774	1.58	0.0179	TMEM59L,GDF15,ISYNA1,CRLF1,PGPEP1,ELL
chr19	18819706	18819992	1.37	0.041	CRTC1,CRLF1,COMP
chr19	19249106	19249457	1.21	0.00433	TMEM161A
chr19	19570581	19571709	1.21	0.0079	GATAD2A,NDUFA13
chr19	28541114	28541498	-1.12	0.0438	.
chr19	29226513	29226821	1.13	0.039	UQCRFS1
chr19	30602481	30602768	1.42	0.00792	URI1,ZNF536
chr19	31705052	31705268	-1.16	0.0487	TSHZ3
chr19	32801321	32801530	3.06	2.21e-05	ZNF507
chr19	33189439	33189642	-1.51	0.0306	TDRD12,NUDT19
chr19	33271275	33271479	1.28	0.045	TDRD12,SLC7A9
chr19	33444402	33444602	-1.24	0.0417	SLC7A9,CEP89
chr19	34900115	34900380	1.17	0.047	GPI,PDCD2L,UBA2
chr19	35146671	35146900	-2.23	0.00786	GPI,FXYD1,WTIP,SCGB2B2
chr19	35364325	35364616	1.23	0.0294	ZNF599,ZNF30
chr19	36619227	36619495	1.42	0.011	POLR2I,CAPNS1
chr19	37288181	37288535	1.1	0.0433	ZNF790-AS1,ZNF420,ZNF850,ZNF790,ZNF461,ZFP82,ZNF345,LINC00665,LINC01535,ZNF568,ZNF585B,ZNF829,ZNF382
chr19	37493764	37493971	-2.03	0.0148	ZNF568,ZNF420
chr19	38405608	38405858	1.14	0.0432	SIPA1L3,DPF1
chr19	38968897	38969200	1.62	0.00435	MAP4K1,FAM98C,RYR1,HNRNPL
chr19	39575318	39575596	2	0.00129	ENSG00000183760,PAPL
chr19	40093493	40093693	1.55	0.0149	LGALS13
chr19	41562711	41562990	1.11	0.0487	CYP2B6,CYP2A13
chr19	41682005	41682257	-1.92	0.00898	CYP2S1,TMEM91,CYP2F1,RPL36P16,CTC
chr19	41689275	41689592	1.96	0.00318	CYP2S1,TMEM91,CYP2F1,CTC
chr19	42485882	42486082	1.48	0.0295	RABAC1,ATP1A3
chr19	43072319	43072618	1.24	0.0248	CEACAM8,CEACAM1
chr19	44055652	44055852	1.68	0.0278	CD177,XRCC1,ZNF575
chr19	45379566	45379809	2.12	0.00129	APOE,TOMM40,PVRL2,CBLC
chr19	45661590	45661791	1.35	0.0484	NKPD1
chr19	47324758	47324967	1.67	0.0239	SLC1A5,AP2S1,PTGIR
chr19	47812869	47813247	1.06	0.0364	C5AR1
chr19	47873148	47873816	1.24	0.0101	PRR24,MEIS3,DHX34
chr19	48518968	48519442	-1.35	0.024	CABP5,ELSPBP1,CARD8
chr19	49377478	49377718	-1.72	0.0166	PPP1R15A
chr19	49567616	49567826	1.62	0.0103	CGB7,NTF4,CTB-60B18.18,GYS1,TRPM4,CTB-60B18.12
chr19	49900997	49901260	1.73	0.00332	PTH2,FTL,CCDC155
chr19	51645431	51645750	1.14	0.019	ETFB,SIGLEC7
chr19	54409990	54410259	1.38	0.0164	CACNG7,ZNF331
chr19	55220913	55221113	1.63	0.0186	LILRB4,KIR3DL3
chr19	56372362	56372593	1.48	0.0252	NLRP13,NLRP11,ZNF580
chr19	56451079	56451279	1.65	0.00838	NLRP13,NLRP8
chr19	57241967	57242168	2.27	0.00176	PEG3,ZNF835,ZIM2
chr2	201970	202176	1.94	0.00865	SH3YL1,FAM110C
chr2	2007340	2007540	1.33	0.0234	MYT1L,PXDN
chr2	3404356	3404576	1.4	0.0384	ADI1,TRAPPC12
chr2	3504473	3504711	1.29	0.0458	AC108488.4,ADI1,TRAPPC12
chr2	3714082	3714401	1.76	0.00293	RPS7,ALLC,DCDC2C
chr2	8314646	8314846	1.44	0.0157	.
chr2	10008066	10008314	-2.59	0.00171	TAF1B,GRHL1
chr2	10358278	10358639	1.3	0.0135	RRM2,HPCAL1
chr2	10788012	10788217	1.85	0.00504	ODC1,NOL10
chr2	11233830	11234201	-1.66	0.0114	KCNF1,C2orf50
chr2	12291244	12291485	-1.75	0.0077	LPIN1
chr2	16197995	16198203	1.29	0.0327	MYCN
chr2	16276774	16277016	-1.4	0.0416	MYCN
chr2	16354063	16354263	-1.59	0.0263	FAM49A,MYCN
chr2	18453377	18453619	1.37	0.0187	RDH14,KCNS3
chr2	24605351	24605635	1.03	0.0408	AC008073.5,NCOA1,ITSN2
chr2	25240906	25241111	-1.71	0.028	EFR3B,DNAJC27
chr2	25414239	25414510	-1.28	0.0379	DNMT3A,POMC
chr2	25966135	25966341	1.32	0.0243	AC104699.1,DTNB,ASXL2
chr2	27521275	27521623	1.1	0.0443	UCN,ZNF512,TRIM54
chr2	27683876	27684076	2.03	0.00289	ZNF512,KRTCAP3,IFT172
chr2	28143437	28143703	1.01	0.039	SLC4A1AP,MRPL33,FOSL2,RBKS
chr2	31157023	31157239	1.43	0.0172	GALNT14,CAPN13
chr2	31263329	31263532	1.2	0.0382	GALNT14,CAPN13
chr2	32206067	32206267	-1.71	0.0204	MEMO1
chr2	33953236	33953450	1.42	0.0131	FAM98A
chr2	36905104	36905332	1.14	0.0385	VIT,FEZ2
chr2	37875646	37876151	1.13	0.0157	QPCT,CDC42EP3
chr2	38341544	38341779	1.1	0.0469	CYP1B1,ATL2
chr2	38870493	38870700	1.57	0.0302	GALM,HNRNPLL
chr2	39640500	39640853	1.38	0.00631	MAP4K3,CDKL4
chr2	42182195	42182395	1.37	0.0188	PKDCC,AC104654.1,C2orf91
chr2	43195121	43195394	1.5	0.011	ZFP36L2,HAAO
chr2	43334890	43335190	1.01	0.0313	AC016735.2,ZFP36L2,HAAO
chr2	44531341	44531636	-2.09	0.0095	PREPL,SLC3A1
chr2	46597021	46597324	1.4	0.0198	EPAS1,TMEM247
chr2	47045806	47046031	1.34	0.0318	SOCS5,MCFD2
chr2	47932674	47932908	1.64	0.018	MSH6,KCNK12
chr2	49156623	49156846	-1.78	0.0145	LHCGR,FSHR
chr2	54386972	54387179	-1.77	0.0194	ERLEC1,ACYP2,TSPYL6
chr2	58454755	58454975	1.3	0.0433	FANCL,VRK2
chr2	59535137	59535425	-2.33	0.00135	.
chr2	60030854	60031116	1.12	0.041	.
chr2	60612900	60613229	1.07	0.0315	BCL11A
chr2	60742955	60743342	1.06	0.0218	BCL11A
chr2	61023706	61024092	1.04	0.0235	REL,PAPOLG
chr2	64438822	64439043	1.65	0.00812	LGALSL,PELI1
chr2	69420833	69421098	1.57	0.0124	GFPT1,ANTXR1
chr2	69490334	69490641	1.16	0.0197	GFPT1,ANTXR1
chr2	70246080	70246709	1.34	0.00315	PCBP1,ASPRV1
chr2	70811883	70812199	1.86	0.00138	TGFA,ADD2
chr2	70840004	70840258	1.02	0.048	TGFA,ADD2
chr2	71056345	71056545	1.6	0.0095	CD207,CLEC4F
chr2	72551605	72551817	1.5	0.0225	CYP26B1
chr2	73820097	73820350	1.49	0.0132	NAT8,ALMS1
chr2	74634024	74634334	1.35	0.024	WDR54,RTKN,INO80B,DCTN1
chr2	85751603	85751971	-1.43	0.0198	MAT2A,SH2D6,USP39
chr2	86080698	86080953	1.22	0.0413	ST3GAL5,ATOH8
chr2	86263023	86263291	1.12	0.0285	POLR1A,ST3GAL5
chr2	88484870	88485087	1.51	0.0169	THNSL2,TEX37
chr2	89291975	89292216	-1.59	0.033	RPIA
chr2	91963267	91963561	1.51	0.00596	.
chr2	92162888	92163146	1.4	0.0454	.
chr2	95673112	95673317	1.11	0.0361	MAL,TEKT4,ZNF2
chr2	95843302	95843560	-1.55	0.0432	MAL,ZNF2,PROM2
chr2	97498824	97499219	1.53	0.00921	CNNM3,ANKRD23
chr2	97867794	97867994	1.73	0.0105	FAHD2B,COX5B,SEMA4C
chr2	98956025	98956396	1.04	0.0422	CNGA3,VWA3B
chr2	99020704	99020904	1.26	0.049	CNGA3,INPP4A
chr2	99163868	99164162	1.55	0.0106	INPP4A,COA5
chr2	100151925	100152168	1.65	0.015	REV1
chr2	100308998	100309249	1.35	0.0131	AFF3,REV1
chr2	100419407	100419608	-1.57	0.0411	AFF3,REV1
chr2	101992154	101992390	1.83	0.00672	C2orf29,CREG2,RNF149
chr2	105735469	105735774	1.38	0.0235	GPR45,MRPS9
chr2	106252537	106252758	-1.88	0.00483	NCK2,FHL2
chr2	106804873	106805139	1.32	0.0194	UXS1,C2orf40
chr2	111705319	111705579	1.18	0.0269	BCL2L11,ACOXL
chr2	111723855	111724145	1.45	0.0253	BCL2L11,ACOXL
chr2	111729728	111730016	1.58	0.00416	BCL2L11,ACOXL
chr2	111848577	111848825	1.14	0.0221	BCL2L11,ACOXL
chr2	112395872	112396117	2.15	0.000967	ANAPC1
chr2	113101436	113101662	1.65	0.0121	ZC3H6,ZC3H8,RGPD8
chr2	113443982	113444201	1.59	0.0157	CKAP2L,SLC20A1,ZC3H8,NT5DC4
chr2	113512219	113512641	-1.18	0.0106	IL1RN,IL1F9,IL1B,CKAP2L,NT5DC4
chr2	113808709	113808949	1.5	0.0193	CHCHD5,IL36B,IL1RN
chr2	113873980	113874208	1.19	0.0424	IL1RN,IL1F9,IL1B
chr2	118513189	118513462	-2.01	0.00888	DDX18
chr2	121256074	121256445	1.13	0.0195	GLI2,INHBB
chr2	122241903	122242110	-1.77	0.0249	CLASP1,TFCP2L1
chr2	122368154	122368432	-2.26	0.00435	CLASP1,TFCP2L1
chr2	127949401	127949601	1.51	0.0413	BIN1,CYP27C1
chr2	129028597	129028835	1.05	0.0276	UGGT1,HS6ST1
chr2	129687394	129687610	-1.53	0.0363	.
chr2	131478123	131478351	1.81	0.00814	POTEJ,GPR148
chr2	131548668	131548877	-1.55	0.0494	AMER3,ARHGEF4
chr2	132035503	132035832	1.28	0.0445	POTEE,TUBA3D
chr2	132286922	132287161	1.59	0.0289	CCDC74A,MZT2A
chr2	133005492	133005700	-1.57	0.0125	GPR39
chr2	134828190	134828390	1.52	0.0181	MGAT5
chr2	136940082	136940342	1.6	0.00792	DARS,CXCR4
chr2	152182432	152182698	-1.32	0.0381	TNFAIP6,NMI
chr2	152382457	152382783	1.13	0.0272	NEB,RIF1
chr2	152595561	152595982	1.26	0.0183	NEB,ARL5A
chr2	157189025	157189418	1.3	0.0075	NR4A2
chr2	160219394	160219820	1.11	0.0154	BAZ2B,TANC1,WDSUB1
chr2	167342638	167342861	-2.05	0.00811	SCN7A
chr2	168853297	168853616	1.46	0.0189	STK39,B3GALT1
chr2	170429642	170429876	-1.55	0.0219	UBR3,FASTKD1
chr2	171268195	171268434	1.32	0.0264	SP5,MYO3B
chr2	171985325	171985642	-1.36	0.032	GORASP2,TLK1
chr2	172265974	172266233	1.24	0.0285	CYBRD1,METTL8,TLK1
chr2	174060963	174061164	1.43	0.04	CDCA7,ENSG00000091436
chr2	176231574	176231774	-1.48	0.032	ATP5G3,ATF2
chr2	176341735	176342061	1.33	0.00683	ATP5G3,ATF2
chr2	176701784	176701999	-1.66	0.00914	KIAA1715
chr2	178215054	178215389	2.45	0.000254	AC074286.1,AGPS,NFE2L2
chr2	191424163	191424563	-1.19	0.0257	TMEM194B,NAB1
chr2	196479853	196480113	1.45	0.0327	SLC39A10
chr2	197035613	197035927	1.19	0.0438	STK17B
chr2	201649249	201649517	2.09	0.00292	BZW1,AOX1
chr2	204090574	204090774	-1.51	0.0478	WDR12,CYP20A1
chr2	206528754	206528982	1.36	0.0309	NRP2
chr2	207191085	207191337	1.5	0.0224	ADAM23,ZDBF2
chr2	208008304	208008532	1.05	0.0491	CPO,KLF7
chr2	208484506	208484843	1.41	0.0133	CREB1,AC079767.4,METTL21A
chr2	208712504	208712788	-1.61	0.0181	PLEKHM3,FZD5,CCNYL1
chr2	211341067	211341627	1.05	0.0123	LANCL1,CPS1
chr2	216935784	216935984	2.18	0.00422	MREG,AC073321.5,TMEM169,PECR
chr2	217510949	217511177	-1.39	0.0283	IGFBP5,IGFBP2
chr2	219122330	219122643	-1.39	0.0324	TMBIM1,ARPC2,GPBAR1
chr2	220422405	220422673	1.44	0.0103	CHPF,OBSL1
chr2	220818318	220818558	1.55	0.0142	SLC4A3
chr2	225440788	225441024	1.5	0.0202	FAM124B,CUL3
chr2	225456573	225456773	1.9	0.00612	DOCK10,CUL3
chr2	230904673	230904886	1.38	0.0343	SLC16A14,TRIP12
chr2	232212813	232213024	1.51	0.0149	B3GNT7,C2orf72,ARMC9
chr2	232433830	232434195	1.23	0.0103	NCL,NMUR1,C2orf57,COPS7B,C2orf52
chr2	233328979	233329199	1.21	0.0472	ALPI,ECEL1
chr2	237828035	237828273	1.56	0.0141	ACKR3,COPS8
chr2	238502708	238502908	1.53	0.00555	LRRFIP1,RAB17
chr2	239523121	239523361	-1.88	0.00673	ASB1,TWIST2
chr2	241028595	241028795	1.31	0.0498	OR6B3,MYEOV2
chr2	241119641	241119966	1.8	0.000482	GPR35,GPC1,OTOS
chr2	241441098	241441305	1.31	0.0447	GPR35,GPC1,ANKMY1
chr2	242296048	242296248	1.16	0.0479	FARP2,D2HGDH
chr2	242867034	242867239	1.29	0.028	BOK,NEU4,CXXC11
chr20	244508	244708	1.28	0.0345	SOX12,DEFB132,C20orf96
chr20	1286089	1286291	1.05	0.0406	SDCBP2,SNPH,PSMF1
chr20	1306365	1306630	1.35	0.0223	FKBP1A,SDCBP2,SIRPB2,SNPH
chr20	1875963	1876198	1.47	0.0105	RP5-858L17.1,SIRPA
chr20	3074704	3074993	-1.4	0.0219	AVP,FASTKD5
chr20	3092376	3092630	1.37	0.0173	PTPRA,AVP,FASTKD5,DDRGK1
chr20	3661419	3661656	1.41	0.0119	ADAM33,DDRGK1
chr20	4188390	4188660	1.52	0.0131	RP4,SMOX,ADRA1D
chr20	5626120	5626544	1.12	0.0246	CHGB,GPCPD1,C20orf196,FERMT1
chr20	5730844	5731152	-1.27	0.029	CHGB,GPCPD1
chr20	6319502	6319767	-1.52	0.0313	FERMT1,BMP2
chr20	7084659	7084956	1.19	0.0448	BMP2
chr20	10829412	10829651	1.32	0.0119	JAG1
chr20	11270285	11270661	-1.21	0.0318	.
chr20	11411125	11411349	-1.62	0.0236	BTBD3
chr20	11588903	11589153	1.75	0.0113	BTBD3
chr20	13154020	13154276	1.39	0.0117	ISM1,SPTLC3
chr20	13371866	13372083	-1.53	0.0263	ISM1,TASP1
chr20	15150953	15151248	-1.64	0.0227	.
chr20	16102978	16103178	1.37	0.0272	KIF16B
chr20	16169023	16169292	1.14	0.017	KIF16B
chr20	16278548	16278771	-1.93	0.00549	KIF16B
chr20	16387962	16388195	-1.29	0.0403	KIF16B
chr20	16941810	16942010	1.49	0.0234	PCSK2,OTOR
chr20	16971843	16972072	-1.83	0.0166	PCSK2,OTOR
chr20	16993741	16993985	1.3	0.0286	PCSK2,OTOR
chr20	17812487	17812744	1.39	0.0219	RRBP1,BANF2,MGME1,SNX5
chr20	18936130	18936377	1.13	0.0381	SLC24A3,SCP2D1
chr20	19903390	19903660	1.38	0.00417	NAA20,RIN2
chr20	20494608	20494808	1.42	0.0216	RALGAPA2,INSM1
chr20	20755066	20755290	1.46	0.0114	RALGAPA2
chr20	20805613	20805930	-1.18	0.048	XRN2,RALGAPA2
chr20	22870581	22870784	1.32	0.0151	FOXA2,SSTR4
chr20	23515730	23515991	1.66	0.00402	CST8,NXT1,NAPB,CST9L
chr20	23918812	23919058	1.38	0.0148	GGTLC1,CST5
chr20	24498879	24499097	1.48	0.00863	CST7,SYNDIG1
chr20	25610326	25610526	-2.09	0.008	NANP,ZNF337
chr20	29593052	29593318	1.31	0.0351	DEFB115
chr20	29936435	29936645	1.53	0.0182	DEFB116,DEFB118
chr20	30142892	30143095	1.57	0.0326	HM13,ID1
chr20	30205309	30205565	1.72	0.00772	HM13,COX4I2,ID1
chr20	30784891	30785112	1.38	0.0374	TM9SF4,PLAGL2
chr20	31273858	31274074	1.47	0.0105	ENSG00000204393,COMMD7
chr20	32503626	32504092	1.08	0.0295	RALY,CHMP4B
chr20	34575347	34575552	-1.99	0.015	SPAG4,EPB41L1,RBM39,CNBD2
chr20	35383078	35383298	1.49	0.0219	DSN1,NDRG3
chr20	35984763	35985038	-1.2	0.0314	SRC,NNAT
chr20	36077114	36077322	1.27	0.0106	SRC,NNAT,RPN2
chr20	36315014	36315220	1.22	0.0263	SRC,BLCAP,RPN2,CTNNBL1
chr20	37536551	37537002	1.23	0.00628	PPP1R16B,FAM83D
chr20	37720613	37720816	-1.63	0.0314	DHX35
chr20	40016143	40016362	1.46	0.00842	CHD6,EMILIN3
chr20	41802266	41802495	-1.22	0.0305	PTPRT
chr20	42193681	42193959	1.05	0.0497	SGK2,IFT52
chr20	42331999	42332224	1.93	0.00379	SGK2,MYBL2,GTSF1L
chr20	43070943	43071167	-1.47	0.036	WISP2,RP11,KCNK15,TTPAL,SERINC3,HNF4A
chr20	43355836	43356073	1.18	0.027	WISP2,RP11,KCNK15
chr20	45300774	45300983	-1.57	0.00872	TP53RK,ELMO2,SLC13A3
chr20	45429658	45429883	1.09	0.0296	ELMO2,SLC2A10,SLC13A3,EYA2
chr20	45985409	45985781	1.08	0.033	ZMYND8
chr20	46116410	46116626	1.79	0.00593	NCOA3,ZMYND8
chr20	47252372	47252682	1.34	0.0321	PREX1
chr20	48845918	48846184	-1.31	0.0449	RP11,PTPN1,UBE2V1,CEBPB
chr20	48900380	48900937	1	0.0474	PTPN1,CEBPB
chr20	49445314	49445524	2	0.00239	ADNP,BCAS4
chr20	50775297	50775497	1.62	0.00373	ZFP64,SALL4
chr20	51728420	51728631	1.11	0.0364	ZNF217,TSHZ2
chr20	51916582	51916849	-1.28	0.0421	ZNF217,TSHZ2
chr20	52565867	52566110	1.14	0.0429	ZNF217,BCAS1
chr20	52885552	52885752	-1.81	0.0271	PFDN4,DOK5
chr20	53288314	53288514	-1.71	0.02	DOK5
chr20	54803069	54803388	1.55	0.0143	CBLN4,MC3R
chr20	55155089	55155390	-1.58	0.0136	TFAP2C,FAM209B
chr20	56070333	56070578	-1.33	0.0359	CTCFL,RBM38
chr20	56193220	56193425	1.25	0.0199	ZBP1,RBM38
chr20	56405185	56405445	1.48	0.0167	PMEPA1,PPP4R1L,PCK1
chr20	57895597	57895827	1.2	0.0327	ATP5E,EDN3,PHACTR3
chr20	58102360	58102636	-1.53	0.014	EDN3,PHACTR3
chr20	60355138	60355400	1.15	0.00962	TAF4
chr20	61772453	61772715	1.09	0.0475	DIDO1,BHLHE23,YTHDF1,BIRC7,SLC17A9
chr20	61980678	61980992	1.65	0.000685	CHRNA4,ARFGAP1,YTHDF1,COL20A1
chr20	62762868	62763068	1.74	0.0261	MYT1,SLC2A4RG,PCMTD2,NPBWR2
chr21	10750512	10750807	-1.09	0.0311	TPTE
chr21	11110108	11110434	-1.45	0.0279	TPTE
chr21	18823425	18823732	1.37	0.0259	CXADR
chr21	33466169	33466457	1.11	0.032	MIS18A,HUNK
chr21	33886981	33887275	1.72	0.0069	TCP10L,C21orf63,EVA1C
chr21	34514740	34514964	1.32	0.0356	OLIG1,DNAJC28,IFNAR2
chr21	34697627	34697861	-1.63	0.0138	IFNAR1,IL10RB
chr21	35392766	35393022	-1.55	0.0278	SLC5A3,ATP5O,MRPS6,AP000318.2
chr21	35646126	35646326	1.61	0.00865	SLC5A3,KCNE2
chr21	35906955	35907254	2.01	0.00143	RCAN1,KCNE1
chr21	36839424	36839624	1.49	0.0276	RUNX1
chr21	37338086	37338464	-1.4	0.0267	SETD4
chr21	37397211	37397411	1.79	0.00652	AP000688.29,SETD4
chr21	39176383	39176624	-1.36	0.0394	DYRK1A,KCNJ6
chr21	39337600	39337934	1.03	0.0297	KCNJ6,DSCR4
chr21	39695671	39695896	1.99	0.00558	ERG,KCNJ15
chr21	40263314	40263635	1.36	0.0317	ETS2,PSMG1
chr21	41568073	41568423	1.39	0.0117	PCP4
chr21	42698485	42698727	1.42	0.0183	MX2,FAM3B
chr21	43145908	43146189	1.06	0.04	TMPRSS2,RIPK4
chr21	44839001	44839214	1.57	0.0123	CRYAA,C21orf125,SIK1
chr21	45817692	45817918	1.48	0.0235	TRPM2,PFKL,LRRC3
chr21	45967557	45967908	1.05	0.049	KRTAP10-2,KRTAP10-1
chr21	46389871	46390109	1.35	0.00583	ADARB1,FAM207A
chr21	46417401	46417710	1.48	0.00202	ADARB1,FAM207A
chr21	46571669	46571945	1.35	0.0295	ADARB1,POFUT2
chr21	46600878	46601135	-1.47	0.0364	ADARB1,POFUT2
chr21	47262577	47262801	-2.48	0.00119	COL6A1,COL6A2,PCBP3
chr21	47610175	47610428	1.24	0.05	C21orf56,SPATC1L,LSS,COL6A2
chr21	47808620	47808902	1.46	0.0218	PCNT,C21orf56,MCM3AP,DIP2A
chr22	17602396	17602755	1.23	0.03	CECR5,AC006946.15,CECR6,IL17RA
chr22	17923068	17923308	-1.31	0.0407	CECR5,CECR2,CECR1
chr22	18050891	18051192	1.62	0.0134	ATP6V1E1,SLC25A18,BCL2L13
chr22	19486243	19486594	1.68	0.00234	CLDN5,HIRA,C22orf39,UFD1L,SEPT5,CDC45
chr22	19493808	19494054	1.21	0.0445	CLDN5,HIRA,C22orf39,UFD1L,SEPT5,CDC45
chr22	20818547	20818780	1.2	0.0483	KLHL22,SCARF2
chr22	20886747	20886982	1.77	0.00197	MED15,SERPIND1
chr22	21809845	21810228	1.85	0.000451	HIC2,UBE2L3
chr22	22603312	22603769	1.03	0.0209	VPREB1,ZNF280B
chr22	22832920	22833201	-1.29	0.0132	VPREB1,ZNF280B
chr22	22862493	22862962	1.18	0.00758	ZNF280A,PRAME,ZNF280B
chr22	23076862	23077190	1.02	0.0354	IGLL5,GGTLC2
chr22	23495075	23495365	1.15	0.023	RAB36,BCR
chr22	24226197	24226557	1.42	0.0152	MMP11,GSTT1,ENSG00000251357,MIF
chr22	24817460	24817667	1.29	0.0288	SPECC1L,ADORA2A
chr22	24938759	24938981	1.37	0.0418	UPB1,GUCD1
chr22	27053381	27053794	-1.51	0.0121	CRYBA4,ASPHD2,MIAT
chr22	29793756	29794154	1.91	0.00041	THOC5,RFPL1,AP1B1
chr22	30669260	30669577	1.48	0.00624	OSM,MTFP1,GATSL3
chr22	31658421	31658649	1.38	0.0238	PIK3IP1,PATZ1,LIMK2,PRR14L
chr22	35225088	35225288	1.3	0.0275	ISX
chr22	35279761	35280000	-1.36	0.0129	ISX
chr22	36167210	36167420	-1.36	0.0328	APOL5,RBFOX2
chr22	36760945	36761364	1.27	0.00558	MYH9,APOL1
chr22	36769259	36769653	1.29	0.0164	MYH9,APOL1
chr22	37317983	37318183	1.53	0.0355	NCF4,IL2RB,CSF2RB,TST,CYTH4
chr22	37655721	37656069	-1.5	0.0139	KCTD17,TRIOBP,RAC2,GGA1,CYTH4
chr22	38663181	38663402	1.35	0.0152	MAFF,TMEM184B
chr22	39036867	39037067	1.61	0.0138	DNAL4,DMC1,CBY1,SUN2,JOSD1
chr22	39381130	39381440	1.47	0.0109	APOBEC3B,APOBEC3C
chr22	40241275	40241475	1.42	0.0315	CACNA1I,GRAP2
chr22	40509400	40509617	1.78	0.00708	TNRC6B,GRAP2
chr22	40833167	40833372	2.02	0.00718	SGSM3,MKL1
chr22	42546444	42546644	1.36	0.0276	SEPT3,CYP2D6,Z83851.1,TCF20
chr22	43181455	43181685	1.75	0.00977	ARFGAP3,Z83851.1,A4GALT
chr22	43448028	43448320	1.15	0.0431	TTLL1,PACSIN2
chr22	44433702	44433946	1.22	0.0337	PARVB,PARVG
chr22	44869309	44869706	-1.11	0.0357	PRR5,KIAA1644
chr22	46196885	46197168	1.12	0.0323	ATXN10,WNT7B
chr22	47028718	47028918	2.23	0.00101	CERK,GRAMD4
chr22	47091632	47091963	1.08	0.0297	CERK,GRAMD4
chr22	47240417	47240665	1.15	0.0285	TBC1D22A
chr22	47257815	47258036	1.44	0.0261	TBC1D22A
chr22	47268636	47268873	1.35	0.0244	TBC1D22A
chr22	49514400	49514607	1.17	0.0114	.
chr22	49866982	49867183	1.28	0.0136	BRD1
chr22	50499981	50500289	-1.41	0.0288	TTLL8,MLC1
chr22	50853709	50853938	1.77	0.0105	SBF1,PPP6R2
chr22	50979538	50979820	1.25	0.0228	CTA-384D8.34,TYMP,CTA-384D8.35,KLHDC7B,SCO2
chr22	50980918	50981324	1	0.0103	CTA-384D8.34,TYMP,CTA-384D8.35,KLHDC7B,SCO2
chr3	3913978	3914178	1.36	0.0175	LRRN1,SETMAR
chr3	4097374	4097575	-1.97	0.0081	LRRN1,SETMAR
chr3	9617011	9617396	1.69	0.000933	MTMR14,LHFPL4,CAMK1
chr3	11799318	11799530	1.61	0.0109	TAMM41,VGLL4
chr3	12370050	12370448	1.01	0.0401	TIMP4,PPARG
chr3	15920432	15920695	1.47	0.0174	GALNT15,ANKRD28
chr3	16958990	16959323	-1.26	0.037	RFTN1,PLCL2
chr3	17017235	17017671	1.38	0.00529	PLCL2
chr3	18933271	18933758	-1.01	0.0366	SATB1,KCNH8
chr3	19972704	19973066	-1.8	0.00126	EFHB
chr3	23324912	23325226	1.33	0.0101	UBE2E2
chr3	24562586	24562876	1.09	0.0406	THRB
chr3	30899165	30899392	-2	0.00877	TGFBR2,GADL1
chr3	32461801	32462364	1.03	0.032	CMTM7,CMTM6
chr3	38607526	38607891	1.16	0.0179	SCN5A,EXOG
chr3	41638425	41638635	1.25	0.0313	ULK4,CTNNB1
chr3	42369687	42370015	-1.43	0.0262	LYZL4,CCK
chr3	45436552	45436759	1.14	0.0412	LARS2,LIMD1
chr3	45659881	45660084	1.57	0.0163	SACM1L,LIMD1
chr3	45787826	45788038	1.96	0.00482	SLC6A20,SACM1L
chr3	45927438	45927707	1.63	0.0105	CCR9
chr3	46425106	46425377	1.75	0.00888	LZTFL1,CCRL2,CCR5,CCR1
chr3	47582538	47582800	1.5	0.0271	ELP6,CSPG5
chr3	48182960	48183282	1.45	0.0133	MAP4,CDC25A
chr3	48193021	48193329	1.45	0.0141	MAP4,CDC25A
chr3	49250903	49251184	2.2	0.000284	KLHDC8B,RHOA,C3orf62,CCDC36,LAMB2
chr3	50356122	50356353	1	0.0474	IFRD2,RASSF1,HYAL2,TUSC2,SEMA3F,CYB561D2,GNAI2,HYAL1
chr3	50669881	50670213	1.03	0.0392	DOCK3,MAPKAPK3,HYAL3,NAT6
chr3	50705563	50705763	1.38	0.0286	DOCK3,MAPKAPK3
chr3	51342012	51342275	1.51	0.0262	MANF
chr3	52938951	52939261	1.42	0.0209	SFMBT1,NEK4,ITIH1,ITIH3,TMEM110,ITIH4
chr3	53171871	53172083	1.9	0.00179	PRKCD,ITIH1,RFT1,ITIH3
chr3	53201030	53201312	1.04	0.0326	PRKCD,TKT
chr3	55102012	55102221	1.19	0.0357	WNT5A,LRTM1
chr3	57582226	57582435	1.45	0.0163	ARF4
chr3	58842162	58842364	-2.03	0.0149	FAM3D
chr3	61648302	61648529	-2.8	0.000497	PTPRG
chr3	62014419	62014687	-1.49	0.0321	RP11,PTPRG,FEZF2
chr3	63448616	63448816	1.37	0.0244	SYNPR,SNTN
chr3	66626814	66627035	1.22	0.0361	LRIG1,KBTBD8
chr3	67427599	67427913	1.09	0.0372	SUCLG2,KBTBD8
chr3	67788592	67788799	1.92	0.00325	SUCLG2,FAM19A1
chr3	67854920	67855256	-1.48	0.012	SUCLG2,FAM19A1
chr3	71169213	71169427	2.21	0.00139	FOXP1
chr3	71200149	71200398	-2.69	0.000732	FOXP1
chr3	72936905	72937180	1.03	0.0488	GXYLT2
chr3	73477580	73477817	1.64	0.00291	PDZRN3,PPP4R2
chr3	99787725	99787964	-1.21	0.0351	FILIP1L,CMSS1
chr3	108943066	108943398	1.26	0.026	DPPA2,FLJ22763,MORC1
chr3	108953400	108953648	1.63	0.0188	DPPA2,MORC1
chr3	111868381	111868719	1.56	0.00901	GCSAM,SLC9C1,PHLDB2
chr3	112361778	112362067	1.27	0.012	CCDC80
chr3	112869154	112869416	1.75	0.00609	BOC,C3orf17
chr3	118753628	118753838	-1.87	0.0142	IGSF11
chr3	118865793	118866042	1.3	0.0341	UPK1B,IGSF11
chr3	119111324	119111524	1.69	0.00694	TMEM39A,ARHGAP31
chr3	121796163	121796377	1.54	0.00499	DTX3L,ILDR1,CASR,EAF2,CD86
chr3	125428069	125428319	1.25	0.0397	ALDH1L1,ALG1L,OSBPL11
chr3	125946294	125946627	-1.6	0.00963	KLF15,CHST13,ALDH1L1
chr3	127402504	127402775	1.02	0.0242	MGLL,ABTB1
chr3	128157359	128157635	-1.59	0.0119	EEFSEC,DNAJB8
chr3	128303215	128303565	1.32	0.0141	GATA2,RPN1
chr3	128583617	128583841	1.71	0.0151	ACAD9,RAB7A
chr3	129171407	129171608	2.61	0.000236	RHO,IFT122
chr3	130569273	130569671	-1.2	0.0237	ATP2C1
chr3	130978180	130978599	1.4	0.00827	NUDT16,NEK11
chr3	133234204	133234420	-1.68	0.0169	BFSP2,CDV3
chr3	133570373	133570577	-1.35	0.0353	SRPRB,RAB6B
chr3	134057357	134057572	1.61	0.00735	AMOTL2,RYK
chr3	134582024	134582224	1.39	0.0191	EPHB1
chr3	134774312	134774585	1.17	0.0183	EPHB1
chr3	135148593	135148895	-1.76	0.02	.
chr3	137646046	137646345	-1.75	0.00571	CLDN18,SOX14
chr3	138690816	138691089	1.85	0.000591	C3orf72,MRPS22
chr3	139792207	139792532	1.08	0.0309	CLSTN2
chr3	140661390	140661671	1.31	0.0241	SLC25A36
chr3	141746579	141746821	-1.3	0.0415	ATP1B3,TFDP2
chr3	142375515	142375838	1.76	0.00234	TRPC1,PLS1
chr3	142859558	142859814	1.62	0.012	CHST2,PCOLCE2
chr3	142921904	142922155	-1.31	0.0313	CHST2
chr3	143393317	143393558	-1.22	0.0437	SLC9A9
chr3	148990975	148991256	-1.48	0.0469	RP11,CP,TM4SF18,TM4SF1
chr3	149432168	149432368	1.42	0.0255	CP,WWTR1,RNF13,TM4SF1,COMMD2
chr3	149888980	149889218	1.44	0.0397	PFN2,RP11-167H9.3,TSC22D2
chr3	150385149	150385466	1.67	0.00377	SIAH2,ENSG00000198843
chr3	150439154	150439399	1.18	0.027	SERP1,SIAH2,ENSG00000198843,EIF2A
chr3	152364978	152365185	1.37	0.0454	TMEM14E,P2RY1
chr3	154932168	154932482	1.16	0.0476	MME,PLCH1
chr3	156324577	156324784	-1.42	0.0465	SSR3,TIPARP
chr3	160047058	160047418	-1.38	0.0282	C3orf80,SMC4
chr3	160753611	160753893	1.06	0.0399	PPM1L,B3GALNT1
chr3	167424133	167424380	1.37	0.0285	SERPINI2,PDCD10
chr3	170967308	170967521	1.98	0.00286	SLC2A2,TNIK
chr3	177616086	177616328	1.41	0.0239	RP11-33A14.1
chr3	177643166	177643442	2.75	0.000163	.
chr3	183777729	183777986	1.14	0.0321	HTR3E,HTR3C
chr3	184434786	184435028	1.39	0.0325	VPS8,RP11-329B9.5,RP11-329B9.3,RP11-329B9.4,MAGEF1
chr3	186236947	186237245	-1.07	0.0409	DGKG,CRYGS
chr3	187684006	187684230	1.08	0.0337	LPP,BCL6
chr3	187697315	187697524	-1.34	0.0349	RP11,LPP,BCL6
chr3	187724539	187724918	1.19	0.0153	RP11,LPP,BCL6
chr3	188054912	188055119	1.29	0.0242	LPP
chr3	188535697	188535926	1.2	0.0393	TPRG1
chr3	188756873	188757148	-1.32	0.0227	TPRG1
chr3	188862477	188862759	1.03	0.0334	TPRG1
chr3	194039728	194039991	1.23	0.026	TMEM44,CPN2,HES1
chr3	194066901	194067123	1.12	0.0395	CPN2,HES1
chr3	194231998	194232224	2.77	0.00014	LSG1,ATP13A3
chr3	194247896	194248252	1.22	0.0225	TMEM44,LSG1,ATP13A3,HES1
chr3	195339576	195339799	2	0.00436	MUC20,APOD
chr4	647016	647245	1.53	0.0146	ATP5I,PIGG,PDE6B
chr4	657363	657599	-1.56	0.0318	ATP5I,PDE6B,RP11-1191J2.5
chr4	1145532	1145835	1.12	0.0436	RNF212,SPON2,FGFRL1
chr4	1524440	1524769	1.71	0.00098	FAM53A,NKX1-1
chr4	2373487	2373697	2.22	0.000285	MXD4,ZFYVE28
chr4	3347824	3348032	1.27	0.0371	RGS12,HGFAC
chr4	3978191	3978421	1.67	0.0081	OTOP1,ADRA2C
chr4	4609720	4609941	1.04	0.0359	STX18,MSX1
chr4	5005180	5005380	-1.81	0.00492	CYTL1,MSX1
chr4	6578052	6578280	1.48	0.0227	MRFAP1,MAN2B2,WFS1
chr4	6621501	6621814	1.97	0.00134	MRFAP1,MAN2B2,AC093323.3
chr4	9411587	9411855	-1.58	0.0214	DEFB131,USP17L30
chr4	9526132	9526332	1.44	0.0234	DEFB131,DRD5
chr4	9681539	9681888	1.47	0.00818	DEFB131,DRD5
chr4	11025373	11025592	1.49	0.013	CLNK,HS3ST1
chr4	14537262	14537486	-1.84	0.0106	CPEB2
chr4	16773531	16773751	-1.48	0.0261	LDB2
chr4	16853536	16853857	-1.7	0.00845	LDB2
chr4	17449276	17449529	-2.53	0.000947	QDPR
chr4	22358552	22358982	1.2	0.0128	KCNIP4,GPR125
chr4	22484590	22484869	1.13	0.0419	GPR125,GBA3
chr4	22768931	22769151	-1.5	0.014	GPR125
chr4	23882799	23883060	-1.76	0.0065	PPARGC1A
chr4	40413917	40414172	1.46	0.0326	RBM47,CHRNA9
chr4	40913492	40913737	1.38	0.00814	APBB2,LIMCH1,NSUN7
chr4	49644994	49645213	-1.79	0.0405	.
chr4	53750829	53751063	1.37	0.00756	SCFD2,AC104066.1,USP46,KIAA0114,RASL11B
chr4	54206345	54206545	1.39	0.0437	SCFD2,RASL11B
chr4	54439684	54439959	1.25	0.0217	LNX1,FIP1L1
chr4	55099496	55099879	-1.22	0.0227	KIT,PDGFRA
chr4	55100426	55100721	-1.03	0.0404	KIT,PDGFRA
chr4	55893809	55894009	1.74	0.0141	KDR,KIT
chr4	74588763	74589041	1.09	0.0346	CXCL3,RASSF6,IL8
chr4	75125694	75126120	1.17	0.0232	MTHFD2L,EPGN
chr4	75945660	75946083	1.43	0.00775	THAP6,PARM1
chr4	76932316	76932540	1.59	0.0196	CXCL9,CXCL10
chr4	77910797	77911032	-1.49	0.0165	SEPT11,CCNI
chr4	82539402	82539647	1.53	0.00488	RASGEF1B
chr4	86310172	86310389	1.42	0.045	ARHGAP24,WDFY3
chr4	87810789	87810998	1.64	0.0315	SLC10A6,AFF1
chr4	89618901	89619313	1.27	0.0227	HERC3,NAP1L5,PIGY
chr4	90943010	90943210	1.39	0.0389	MMRN1
chr4	95917014	95917541	-1.11	0.048	BMPR1B
chr4	96060696	96060931	-1.97	0.00872	UNC5C,BMPR1B
chr4	102769338	102769548	2.06	0.00761	BANK1,SLC39A8
chr4	103655829	103656084	1.17	0.0273	UBE2D3,NFKB1,MANBA
chr4	111242239	111242470	-1.61	0.031	ENPEP,ELOVL6
chr4	123072129	123072373	-1.32	0.0314	KIAA1109
chr4	139228517	139228883	-1.55	0.00688	SLC7A11
chr4	140478022	140478394	1.43	0.0207	SETD7
chr4	143702345	143702617	-2.05	0.00378	INPP4B
chr4	143856137	143856360	1.43	0.0141	INPP4B,USP38
chr4	143866483	143866833	1.56	0.00763	INPP4B,USP38
chr4	144170014	144170234	-1.63	0.0308	SMARCA5,GAB1,USP38
chr4	144415579	144415900	2.22	0.000482	SMARCA5,GAB1
chr4	144491447	144491688	1.2	0.0423	SMARCA5,FREM3
chr4	146760274	146760479	1.92	0.00905	LSM6,ZNF827,MMAA
chr4	148782235	148782561	1.17	0.0247	TMEM184C,ARHGAP10
chr4	149095649	149095976	1.43	0.00605	NR3C2,ARHGAP10
chr4	153764732	153764976	1.34	0.0243	FHDC1,TRIM2,ARFIP1
chr4	170213567	170213812	1.1	0.0473	NEK1,SH3RF1
chr4	170810134	170810367	1.5	0.0164	MFAP3L,C4orf27
chr4	174127178	174127422	1.28	0.0268	GALNT7,HMGB2
chr4	183497929	183498129	-1.4	0.027	DCTD,TENM3
chr4	183679666	183679866	1.65	0.0151	DCTD
chr4	183791384	183791584	-2.26	0.00256	DCTD
chr4	185305405	185305665	-1.3	0.0355	RP11,ENPP6,IRF2,ACSL1
chr4	190611098	190611356	-1.25	0.0394	FRG1
chr4	190913878	190914127	-1.56	0.0145	FRG1,FRG2
chr4_gl000193_random	90821	91059	1.23	0.00766	.
chr5	230799	231035	1.41	0.0288	PDCD6,SDHA
chr5	353116	353335	1.49	0.0108	C5orf55,AHRR
chr5	363210	363555	1.09	0.0281	CTD,C5orf55,AHRR,SDHA
chr5	568301	568608	1.39	0.0083	SLC9A3,CEP72
chr5	1475069	1475298	1.33	0.0387	SLC6A3,LPCAT1
chr5	1502076	1502502	1.13	0.0246	SLC6A3,LPCAT1
chr5	1972809	1973162	-1.37	0.0259	IRX4
chr5	2019456	2019669	1.11	0.019	IRX4
chr5	2324928	2325130	1.11	0.0413	IRX2,IRX4
chr5	2506857	2507097	-1.57	0.0298	IRX2
chr5	2710286	2710492	1.45	0.00923	IRX2
chr5	3403194	3403504	-1.07	0.0468	IRX1
chr5	3695162	3695561	1.26	0.0112	IRX1
chr5	4193218	4193555	1.28	0.0101	.
chr5	4306241	4306565	1.56	0.0172	.
chr5	5050218	5050433	1.07	0.0445	ADAMTS16
chr5	5754055	5754255	-1.27	0.0315	KIAA0947
chr5	7472800	7473042	-1.52	0.0159	ADCY2,FASTKD3
chr5	10448931	10449239	1.22	0.0442	ROPN1L,DAP,CCT5
chr5	10818547	10818978	-1.3	0.0171	DAP
chr5	11038379	11038623	1.09	0.0348	DAP
chr5	11467064	11467503	1.23	0.0141	CTNND2
chr5	14419954	14420203	1.58	0.0125	TRIO,FAM105A,FAM105B
chr5	14929346	14929574	1.14	0.0336	ANKH
chr5	16744475	16744804	1.1	0.036	MYO10,FAM134B
chr5	21565197	21565429	-2.2	0.00473	.
chr5	31468985	31469190	-1.89	0.0112	CDH6,DROSHA,C5orf22
chr5	31558863	31559063	-1.43	0.0437	PDZD2,DROSHA,C5orf22
chr5	32684752	32685098	1.27	0.0341	CTD-2004A9.1,NPR3,SUB1
chr5	34693594	34693866	1.71	0.000909	RAI14,TTC23L
chr5	34703965	34704260	-1.35	0.0431	RAI14,TTC23L
chr5	35295245	35295445	-1.79	0.0181	PRLR
chr5	35371818	35372070	1.22	0.0193	IL7R,PRLR
chr5	36324047	36324496	1.15	0.0372	SLC1A3,RANBP3L
chr5	36404204	36404423	1.41	0.0132	SLC1A3,RANBP3L
chr5	38714386	38714660	1.2	0.0444	OSMR,LIFR
chr5	40121296	40121506	1.88	0.00597	.
chr5	42688390	42688643	-1.72	0.0128	GHR,SEPP1
chr5	42949419	42949690	1.32	0.0344	SEPP1,ANXA2R
chr5	43192799	43193018	1.6	0.008	NNT-AS1,NIM1K,C5orf28
chr5	44808793	44809090	-1.06	0.0477	MRPS30
chr5	44809448	44809662	-2.33	0.00481	MRPS30
chr5	53312815	53313116	1.46	0.0121	ARL15,NDUFS4
chr5	53452513	53452918	1.54	0.0061	ARL15
chr5	53627513	53627727	-2.23	0.00538	ARL15,HSPB3
chr5	56391195	56391555	1.25	0.0101	MIER3,GPBP1
chr5	58821974	58822174	2.04	0.00365	PDE4D
chr5	58858757	58859029	-1.22	0.038	PDE4D
chr5	59928547	59928747	1.65	0.01	DEPDC1B
chr5	60921570	60921863	-2.12	0.00394	C5orf64,ZSWIM6
chr5	61434403	61434663	1.22	0.0201	KIF2A
chr5	61478466	61478715	1.65	0.00878	KIF2A
chr5	65505416	65505616	2.04	0.00212	SREK1,CTD-2016O11.1,MAST4
chr5	66004208	66004484	-2.21	0.00225	CD180,MAST4
chr5	66294607	66294853	1.63	0.00524	CD180,MAST4
chr5	66789977	66790337	1.04	0.0458	CD180
chr5	67061149	67061367	1.3	0.0279	PIK3R1
chr5	67171883	67172147	-1.96	0.00512	PIK3R1
chr5	71647126	71647326	1.38	0.0236	ZNF366,PTCD2
chr5	72293192	72293562	1.09	0.0376	FCHO2,TMEM171
chr5	73937029	73937277	1.14	0.0493	ENC1
chr5	75254396	75254623	1.39	0.0205	SV2C,POC5
chr5	75723767	75723985	1.23	0.0296	IQGAP2,F2RL2
chr5	76954600	76954814	1.33	0.0238	OTP,TBCA
chr5	78308280	78308585	1.28	0.0296	BHMT2,DMGDH,ARSB
chr5	78435342	78435563	2.13	0.00167	JMY,BHMT,BHMT2,DMGDH,ARSB
chr5	78555739	78555953	1.54	0.00996	JMY,BHMT2,DMGDH,ARSB,HOMER1
chr5	80542627	80542827	1.71	0.00795	CKMT2,ZCCHC9,CTC
chr5	80886534	80886734	-2.49	0.00363	SSBP2,ACOT12
chr5	90514933	90515247	-1.22	0.0236	RP11,ARRDC3
chr5	94395604	94396059	1.04	0.0473	ANKRD32,MCTP1
chr5	94645082	94645291	-1.53	0.0365	FAM81B,MCTP1
chr5	96518818	96519078	-1.61	0.0122	RIOK2
chr5	112621749	112622006	1.38	0.0173	TSSK1B,DCP2
chr5	112701409	112701614	1.19	0.0298	TSSK1B,DCP2
chr5	122848325	122848526	-2.13	0.0111	CSNK1G3
chr5	127112670	127112870	-1.39	0.0356	CTXN3,SLC12A2
chr5	127534778	127535066	1.52	0.00574	SLC12A2,FBN2
chr5	134330340	134330589	-2.04	0.00537	SAR1B,PITX1,CATSPER3
chr5	135278222	135278500	1.09	0.044	LECT2,IL9
chr5	135449248	135449474	1.45	0.0269	SMAD5,TGFBI
chr5	136003123	136003628	1.36	0.00208	TRPC7
chr5	137419658	137419878	1.25	0.0363	HSPA9,WNT8A
chr5	137998604	137998889	-1.7	0.00638	CTNNA1,HSPA9
chr5	138467436	138467640	1.32	0.0231	LRRTM2,DNAJC18,SIL1
chr5	143083001	143083291	1.42	0.0157	NR3C1,HMHB1
chr5	145291683	145291967	2.03	0.000988	GRXCR2,SH3RF2
chr5	146579395	146579904	1.07	0.025	PPP2R2B,STK32A
chr5	148404566	148404787	1.25	0.0356	ADRB2,SH3TC2
chr5	148442593	148442856	1.56	0.0201	SH3TC2
chr5	150439357	150439784	1.23	0.00976	ANXA6,GM2A,TNIP1,GPX3
chr5	150911325	150911560	1.2	0.0242	SLC36A1,FAT2
chr5	153296917	153297150	1.44	0.0124	GRIA1,FAM114A2
chr5	153339271	153339559	1.64	0.00718	GRIA1,FAM114A2
chr5	153793025	153793233	2.04	0.000244	GALNT10,SAP30L
chr5	157744599	157744846	1.23	0.0406	CLINT1
chr5	169938600	169938894	-1.34	0.0232	GABRP,KCNIP1
chr5	169979700	169979923	1.19	0.027	GABRP,KCNIP1
chr5	170821244	170821490	1.71	0.0133	FGF18,NPM1
chr5	172159181	172159527	2.27	5.75e-05	NEURL1B,DUSP1
chr5	172204485	172204812	1.18	0.0145	ERGIC1,DUSP1
chr5	172227055	172227635	1	0.041	ERGIC1,DUSP1
chr5	172823590	172824010	1.57	0.00572	BOD1,STC2
chr5	173202802	173203120	1.08	0.0208	CPEB4,BOD1,CTB
chr5	175046665	175046955	1.47	0.0102	SFXN1,HRH2
chr5	175874601	175874891	1.13	0.047	FAF2
chr5	177385307	177385586	-1.54	0.0302	PROP1,B4GALT7
chr5	177632177	177632560	-1.15	0.0424	HNRNPAB
chr5	177953326	177953534	1.45	0.00893	PHYKPL,COL23A1
chr5	178788493	178788693	1.23	0.0312	CANX,MAML1,RUFY1,ADAMTS2
chr5	178857412	178857684	1.12	0.0291	CANX,MAML1,RUFY1,ADAMTS2
chr5	178857997	178858237	1.16	0.0163	RUFY1,ADAMTS2
chr5	180435566	180435784	1.64	0.0122	MGAT1,BTNL9,BTNL3
chr6	762777	763125	1.4	0.00313	EXOC2
chr6	893720	893962	1.42	0.0128	EXOC2,FOXQ1
chr6	1324328	1324533	1.21	0.0443	FOXQ1,FOXF2
chr6	1746188	1746452	1.45	0.0198	GMDS,FOXC1
chr6	3297192	3297424	1.45	0.015	SLC22A23,TUBB2B,PSMG4
chr6	3386613	3386923	1.12	0.0363	SLC22A23,RP1,PSMG4
chr6	3772385	3772666	1.28	0.0447	FAM50B,C6orf145,PXDC1
chr6	3947103	3947303	1.64	0.0127	FAM50B,ENSG00000145965
chr6	4414025	4414226	-1.26	0.0397	ECI2,CDYL
chr6	4565614	4566174	1.09	0.0309	RPP40,ECI2,CDYL
chr6	6726186	6726399	1.64	0.0115	RREB1,LY86
chr6	6940365	6940722	1.3	0.0222	RREB1,LY86-AS1,LY86
chr6	7768080	7768285	1.23	0.0326	TXNDC5,BMP6
chr6	8389098	8389298	1.81	0.00508	SLC35B3,EEF1E1
chr6	10567030	10567343	-1.4	0.0225	GCNT2,GCNT6
chr6	11318570	11318850	1.31	0.0296	NEDD9,TMEM170B
chr6	12606159	12606426	-1.15	0.0367	PHACTR1,EDN1
chr6	14487280	14487503	1.3	0.0464	CD83
chr6	14898182	14898382	-1.51	0.038	JARID2
chr6	15446489	15446715	1.29	0.0356	DTNBP1,JARID2
chr6	15517901	15518165	1.96	0.00124	DTNBP1,JARID2
chr6	16553854	16554099	2.02	0.00273	ATXN1,GMPR
chr6	16597113	16597361	1.36	0.0289	ATXN1,GMPR
chr6	17983984	17984491	1.22	0.00948	NUP153,KIF13A
chr6	20913753	20913953	1.52	0.0134	CDKAL1
chr6	21688238	21688527	-1.61	0.0239	AL136313.1,SOX4
chr6	21937729	21937951	-1.71	0.0183	PRL,SOX4
chr6	24478799	24479018	1.71	0.0206	MRS2,GMNN,DCDC2,GPLD1
chr6	24749535	24749791	1.55	0.00591	GMNN,C6orf62
chr6	28219964	28220204	-1.57	0.0318	ZKSCAN4
chr6	36896418	36896624	1.36	0.0272	C6orf89,PI16
chr6	36973291	36973541	1.43	0.0386	FGD2,CPNE5
chr6	37336720	37336957	-3.21	0.000415	RNF8,CMTR1
chr6	37727293	37727531	-1.23	0.049	ZFAND3,MDGA1
chr6	38202771	38203015	-1.72	0.0152	ZFAND3,BTBD9
chr6	39062309	39062512	1.64	0.0166	GLP1R,SAYSD1
chr6	41106073	41106313	1.64	0.00856	NFYA,C6orf130,TREML1
chr6	41573739	41573941	-1.89	0.0291	RP11,FOXP4,MDFI,PGC
chr6	44169086	44169286	1.59	0.0369	SLC29A1,CAPN11
chr6	44846442	44846673	-1.56	0.0393	RUNX2,CDC5L
chr6	45965808	45966113	1.03	0.0388	CLIC5
chr6	51507745	51507961	-1.58	0.0198	PKHD1
chr6	51905380	51905618	1.36	0.0263	PKHD1
chr6	57266340	57266707	1.19	0.026	PRIM2
chr6	57364966	57365166	-2.18	0.00536	PRIM2
chr6	57541353	57541553	-1.52	0.0157	PRIM2
chr6	80257028	80257232	1.84	0.00972	LCA5,SH3BGRL2
chr6	88859141	88859342	1.4	0.0404	CNR1
chr6	90642089	90642345	1.54	0.0119	GJA10,BACH2,MDN1
chr6	100228437	100228678	-1.86	0.0146	PRDM13,MCHR2
chr6	105996356	105996568	1.72	0.0217	PREP
chr6	106233263	106233640	1.05	0.0135	PREP,PRDM1
chr6	108048763	108048963	1.27	0.0424	SCML4,SOBP
chr6	114194323	114194643	-1.2	0.0375	HDAC2,MARCKS,LINC01268
chr6	126101423	126101713	-1.12	0.0362	NCOA7
chr6	131223337	131223609	1.1	0.0405	SMLR1,EPB41L2,AKAP7
chr6	132600835	132601079	-1.78	0.0111	CTGF,MOXD1
chr6	135409520	135409729	-1.4	0.0392	HBS1L,MYB
chr6	136218258	136218553	-1.4	0.0261	MTFR2,PDE7B
chr6	136819448	136819655	1.32	0.0256	MAP7,BCLAF1
chr6	136887100	136887331	-1.38	0.0429	RP3-325F22.5,MAP3K5,IL20RA,MAP7
chr6	138517325	138517558	-1.67	0.0185	KIAA1244,PBOV1
chr6	140050498	140050758	1.87	0.00868	CITED2
chr6	142622711	142623283	1.32	0.0107	GPR126
chr6	143370763	143371160	1.28	0.0203	AIG1,HIVEP2
chr6	143500310	143500530	-2.56	0.00204	AIG1,ADAT2
chr6	143565001	143565248	-1.35	0.0344	AIG1,ADAT2
chr6	148658050	148658272	-2.18	0.00633	SASH1
chr6	149082195	149082402	1.44	0.0148	UST
chr6	150049371	150049571	1.1	0.0457	LATS1,PCMT1,NUP43
chr6	151107020	151107220	-1.57	0.0311	MTHFD1L,PLEKHG1
chr6	151288289	151288495	1.51	0.0203	AKAP12,MTHFD1L
chr6	155573802	155574053	1.65	0.0125	TIAM2,CLDN20
chr6	157781168	157781542	-1.52	0.00942	ZDHHC14,TMEM242
chr6	161787503	161787812	-1.29	0.0475	AGPAT4
chr6	162057117	162057420	1.37	0.0376	AGPAT4
chr6	163785803	163786116	1.37	0.026	QKI
chr6	163878986	163879272	-1.13	0.0404	QKI
chr6	164407087	164407383	1.23	0.0326	.
chr6	166246890	166247103	1.73	0.0063	SDIM1,PDE10A
chr6	166557874	166558214	-1.83	0.00884	T,SDIM1
chr6	166697694	166698112	1.32	0.00841	SFT2D1,T
chr6	167001593	167001803	1.07	0.0468	RPS6KA2,MPC1
chr6	167578947	167579247	-1.55	0.0175	GPR31,UNC93A
chr6	167648752	167649268	1.11	0.0129	GPR31,UNC93A
chr6	167726483	167726759	1.13	0.0332	RNASET2,UNC93A,TTLL2
chr6	167771106	167771306	-1.56	0.0244	TCP10,RNASET2,TTLL2
chr6	169057541	169057767	1.11	0.0325	RP11,SMOC2
chr6	170102715	170102988	1.17	0.019	C6orf120,WDR27
chr6	170167569	170167916	-1.44	0.0147	C6orf120,ERMARD,DLL1
chr6	170382542	170382750	1.14	0.0399	ERMARD,DLL1
chr6	170581327	170581628	1.21	0.0124	ERMARD,DLL1
chr7	63755	64044	1.18	0.0333	AC093627.9,FAM20C
chr7	706255	706455	1.25	0.0424	PRKAR1B,PDGFA
chr7	883679	883946	-1.75	0.0185	GET4,SUN1
chr7	1394371	1394582	1.34	0.0243	MICALL2,UNCX,GPR146
chr7	1968357	1968691	1.19	0.0297	ELFN1,MAD1L1,TMEM184A
chr7	3469533	3469773	-1.3	0.0253	SDK1
chr7	3851955	3852176	-2.45	0.00655	.
chr7	4980383	4980643	1.26	0.0378	RADIL,MMD2,KIAA0415
chr7	16942159	16942373	-2.32	0.00357	AHR,AGR3
chr7	21961911	21962188	1.22	0.0393	DNAH11,CDCA7L,RAPGEF5
chr7	22500187	22500412	1.57	0.0161	STEAP1B,RAPGEF5
chr7	23625033	23625246	2.07	0.00167	CCDC126,TRA2A
chr7	24571220	24571443	-1.69	0.0154	MPP6,NPY
chr7	26566710	26566970	1.08	0.0394	SNX10,SKAP2
chr7	28530482	28530810	1.41	0.00522	CREB5
chr7	28544809	28545069	1.45	0.0129	CREB5
chr7	29940061	29940275	1.62	0.00848	WIPF3,SCRN1
chr7	29974194	29974513	1.82	0.00453	WIPF3,FKBP14,SCRN1
chr7	31346075	31346368	-1.29	0.0399	NEUROD6,ADCYAP1R1
chr7	31403732	31403959	-1.57	0.0096	CCDC129,NEUROD6
chr7	31637567	31637783	1.44	0.0377	CCDC129,PPP1R17
chr7	32110015	32110245	1.34	0.0291	PDE1C,PPP1R17
chr7	34085432	34085660	-1.89	0.0187	BMPER
chr7	34099485	34099709	-1.61	0.0223	BMPER
chr7	35690460	35690686	1.41	0.0255	TBX20,HERPUD2
chr7	38370511	38370711	1.29	0.0369	STARD3NL,AMPH
chr7	39057044	39057274	1.56	0.0186	POU6F2
chr7	41736205	41736448	-1.46	0.00995	INHBA
chr7	43484350	43484687	1.32	0.0162	HECW1,STK17A
chr7	43502304	43502505	1.65	0.0365	HECW1,STK17A
chr7	44824131	44824455	2.01	0.000375	ZMIZ2,NPC1L1,PPIA
chr7	47400187	47400417	1.6	0.00381	TNS3
chr7	47729247	47729487	1.5	0.00464	C7orf69,TNS3
chr7	50246192	50246491	1.19	0.0416	IKZF1,C7orf72
chr7	50321168	50321512	-1.18	0.034	IKZF1,C7orf72
chr7	50323489	50323689	1.48	0.0224	IKZF1,C7orf72
chr7	50660768	50660968	1.35	0.0229	DDC,GRB10
chr7	51501712	51501950	1.53	0.0269	COBL
chr7	55582560	55582867	1.2	0.0446	LANCL2,VOPP1
chr7	55951735	55951972	1.26	0.0331	ENSG00000249773,SEPT14
chr7	64459791	64460162	-1.09	0.0437	ERV3-1,ERV3,ZNF117
chr7	64728068	64728297	1.6	0.00724	ZNF92,ERV3-1,ERV3
chr7	68099120	68099323	1.42	0.0209	.
chr7	71460700	71460958	1.23	0.0149	CALN1
chr7	72003863	72004085	1.6	0.00664	CALN1,POM121
chr7	72139239	72139439	1.6	0.0318	CALN1,POM121
chr7	72987173	72987510	1.59	0.0147	BCL7B,TBL2
chr7	73176409	73176776	1.11	0.0291	ABHD11,NSUN5,CLDN3
chr7	73254128	73254329	1.16	0.0356	WBSCR27,CLDN4,CLDN3
chr7	75362065	75362327	1.61	0.0117	POM121C,HIP1
chr7	75803247	75803464	1.42	0.0213	HSPB1,MDH2
chr7	77591651	77591851	1.38	0.0347	PHTF2
chr7	79898676	79898999	-1.65	0.0185	GNAI1,CD36
chr7	81399140	81399459	1.24	0.04	HGF
chr7	87050512	87050725	1.88	0.0177	CROT,ABCB4
chr7	87872726	87873054	-1.13	0.0396	SRI,STEAP4
chr7	90700841	90701113	1.49	0.0401	FZD1,CDK14
chr7	91310347	91310573	-1.64	0.0254	FZD1,MTERF
chr7	92353409	92353663	-1.21	0.044	CDK6,FAM133B
chr7	96146434	96146666	1.48	0.0253	SLC25A13,DLX6
chr7	98836934	98837168	-1.44	0.0388	ARPC1A,KPNA7,ARPC1B
chr7	99963335	99963552	1.47	0.00821	PILRB,PILRA
chr7	100608871	100609126	1.26	0.0192	RP11,MUC3A,MUC12
chr7	101460892	101461185	1.05	0.043	CUX1
chr7	102071400	102071633	1.09	0.0443	PRKRIP1,ORAI2
chr7	104439672	104439872	1.56	0.0153	LHFPL3,KMT2E
chr7	104986313	104986606	-1.32	0.021	KMT2E,SRPK2
chr7	105794368	105794577	1.77	0.00578	SYPL1,NAMPT
chr7	106061983	106062221	1.03	0.0365	NAMPT,CCDC71L
chr7	106743926	106744198	-1.45	0.0149	RP5,PRKAR2B,PIK3CG,HBP1
chr7	107102740	107102965	1.58	0.0149	GPR22,HBP1
chr7	107449296	107449527	1.27	0.0432	SLC26A3,DLD,COG5
chr7	107512770	107513026	2.03	0.00224	SLC26A3,DLD
chr7	111202448	111202753	-1.64	0.0163	IMMP2L
chr7	111799414	111799745	1.26	0.0175	DOCK4
chr7	115636589	115636848	1.33	0.0141	TFEC
chr7	115994824	115995024	1.47	0.0466	CAV1,MET,CAV2,TES,AC073130.3
chr7	116151736	116152059	-1.18	0.0462	CAV1,CAV2
chr7	116632322	116632522	1.65	0.00768	WNT2,ST7
chr7	128843253	128843526	2.4	0.000232	SMO,AHCYL2
chr7	130712396	130712596	1.45	0.0352	MKLN1,KLF14
chr7	138437276	138437613	-1.25	0.021	TMEM213,SVOPL
chr7	140340090	140340309	1.62	0.0214	DENND2A
chr7	141036703	141036921	-1.65	0.0183	TMEM178B,AGK
chr7	141646524	141646724	1.33	0.0473	CLEC5A
chr7	143175020	143175269	1.27	0.0374	TAS2R41,EPHA1
chr7	144077403	144077624	-3.1	0.000667	NOBOX,ARHGEF5
chr7	148801267	148801502	1.9	0.0101	PDIA4,ZNF425,ZNF786
chr7	150140006	150140223	1.89	0.00498	ZNF775,GIMAP8
chr7	150746244	150746476	2.15	0.000447	TMUB1,NOS3,ASIC3,KCNH2
chr7	150812412	150812625	-1.93	0.0223	GBX1,AGAP3,ABCB8
chr7	151753310	151753527	1.73	0.0119	GALNTL5,GALNT11
chr7	152200484	152200722	2.17	0.00169	KMT2C,XRCC2
chr7	152235705	152235940	1.27	0.0429	KMT2C,XRCC2
chr7	154719382	154719606	-1.8	0.0198	PAXIP1,AC093726.6
chr7	156723954	156724247	-1.48	0.0239	LMBR1,NOM1
chr7	157369204	157369508	1.06	0.0437	DNAJB6
chr7	157455204	157455466	1.25	0.0163	DNAJB6
chr7	157502202	157502402	1.34	0.0199	DNAJB6
chr8	314844	315044	-1.96	0.0104	FBXO25,ZNF596
chr8	1087093	1087314	1.24	0.031	DLGAP2
chr8	2291632	2291842	1.56	0.0143	MYOM2
chr8	2670093	2670354	1.61	0.00274	.
chr8	6354952	6355229	-1.3	0.0374	MCPH1,ANGPT2
chr8	6599483	6599683	1.11	0.0439	AGPAT5,DEFB1
chr8	7154634	7155009	1.5	0.017	ZNF705G,DEFA5
chr8	8096006	8096465	1.13	0.0427	ENSG00000182319,ZNF705B
chr8	8469150	8469372	-1.32	0.0407	ENSG00000182319,CLDN23
chr8	9471897	9472097	-1.72	0.026	TNKS,MSRA
chr8	10200070	10200313	1.35	0.0148	PRSS55,MSRA
chr8	11646849	11647049	1.3	0.0268	FDFT1,NEIL2
chr8	13185576	13185776	1.78	0.0153	KIAA1456,DLC1
chr8	17309136	17309366	-2.34	0.00501	MTMR7,SLC7A2
chr8	18566855	18567100	1.47	0.0225	PSD3,NAT2
chr8	25648925	25649128	1.41	0.0233	CDCA2,EBF2
chr8	27024627	27024882	-1.57	0.0208	ADRA1A,STMN4,PTK2B
chr8	28090206	28090432	1.42	0.0105	PNOC,ELP3
chr8	36963934	36964165	-1.5	0.0307	KCNU1
chr8	38033444	38033649	1.2	0.0311	LSM1,BAG4
chr8	41287713	41287913	-1.41	0.031	SFRP1,GOLGA7
chr8	41580518	41580718	1.44	0.0379	NKX6-3,ANK1
chr8	42292230	42292438	2.31	0.00286	SMIM19,VDAC3
chr8	43827922	43828172	-1.16	0.0356	.
chr8	48676264	48676503	1.24	0.0461	CEBPD,PRKDC,UBE2V2
chr8	48753954	48754303	1.21	0.0203	CEBPD,PRKDC
chr8	53134910	53135181	1.4	0.0162	ST18,PCMTD1
chr8	56537962	56538213	-1.53	0.0245	TGS1
chr8	59305330	59305661	1.2	0.00602	UBXN2B,FAM110B
chr8	62508424	62508823	1.47	0.00978	ASPH,CLVS1
chr8	64311940	64312243	1.59	0.00418	GGH,YTHDF3
chr8	65769555	65769828	1.76	0.00365	CYP7B1
chr8	66860793	66861083	1.14	0.0437	PDE7A,DNAJC5B
chr8	67423185	67423390	2.11	0.00388	ADHFE1,MYBL1
chr8	68623748	68624041	1.06	0.0364	ARFGEF1,CPA6
chr8	69061708	69061948	1.29	0.0351	PREX2
chr8	70763438	70763638	-1.73	0.0147	SLCO5A1,PRDM14
chr8	70970882	70971086	1.96	0.00325	SLCO5A1,PRDM14
chr8	70972817	70973108	2.03	0.00157	SLCO5A1,PRDM14
chr8	70987301	70987570	-1.38	0.026	PRDM14,NCOA2
chr8	80703492	80703705	1.35	0.0333	HEY1,MRPS28
chr8	80996464	80996664	1.4	0.0297	ZBTB10,TPD52
chr8	86474657	86474859	-1.76	0.0409	CA2,REXO1L1P
chr8	94403261	94403464	1.36	0.0404	TRIQK,FAM92A1
chr8	94655464	94655664	1.73	0.00874	FAM92A1
chr8	95346082	95346282	-2.77	0.00374	GEM,FSBP
chr8	96548649	96548849	-1.94	0.0164	C8orf37
chr8	98823532	98823732	-1.51	0.0338	MATN2,LAPTM4B
chr8	100352731	100353171	1.27	0.0128	VPS13B
chr8	102533258	102533480	-1.49	0.0133	GRHL2
chr8	107528503	107528703	1.16	0.05	OXR1,ABRA,AC090579.1
chr8	109167156	109167363	1.51	0.021	EIF3E,RSPO2
chr8	109681207	109681510	-1.4	0.0107	EIF3E,TMEM74,EMC2
chr8	110006490	110006690	2.2	0.00315	TRHR,TMEM74
chr8	117449960	117450160	-1.59	0.0349	EIF3H
chr8	120781245	120781565	1.26	0.0305	TAF2,ENPP2
chr8	121122275	121122475	1.58	0.0148	DEPTOR,COL14A1
chr8	121228994	121229290	-1.35	0.0166	COL14A1,MRPL13
chr8	122579344	122579554	1.35	0.0241	HAS2
chr8	122739772	122740039	1.28	0.0173	HAS2
chr8	124008567	124008848	1.34	0.00944	DERL1,ZHX2
chr8	125672613	125672916	-1.12	0.0329	NDUFB9,MTSS1
chr8	126867060	126867335	1.19	0.0486	TRIB1
chr8	127926486	127926809	1.13	0.0425	POU5F1B,FAM84B
chr8	128812502	128812751	-1.47	0.0445	PVT1,TMEM75,MYC,RNU1-106P
chr8	130047222	130047487	-1.14	0.0479	.
chr8	130691081	130691383	-1.4	0.0217	RP11,GSDMC
chr8	131231469	131231720	2.96	1.9e-05	FAM49B,ASAP1
chr8	133774231	133774466	1.49	0.00939	TMEM71,PHF20L1
chr8	134597443	134597681	1.37	0.0292	ST3GAL1
chr8	134646832	134647044	1.09	0.049	ST3GAL1
chr8	135001294	135001520	-1.24	0.0345	ST3GAL1
chr8	135056198	135056428	-1.44	0.027	ST3GAL1
chr8	140733336	140733580	-1.13	0.0484	C8orf17,KCNK9
chr8	141186464	141186750	1.19	0.028	C8orf17,TRAPPC9
chr8	142244784	142245251	1.31	0.0147	SLC45A4,GPR20
chr8	142476263	142476665	1.07	0.0417	PTP4A3
chr8	143743543	143743759	-1.59	0.0123	PSCA,ARC
chr8	144066796	144067051	-1.32	0.0373	RP11,LY6E,CYP11B2
chr8	145010654	145010958	1.4	0.0194	GPAA1,GRINA,NRBP2,PLEC
chr9	439212	439451	1.52	0.0241	KANK1,DOCK8
chr9	3296680	3296958	1.5	0.036	RFX3,KIAA0020
chr9	5560435	5560654	1.23	0.0382	KIAA1432,C9orf46,CD274,PDCD1LG2
chr9	8352236	8352458	-1.79	0.0289	.
chr9	14391616	14391852	1.98	0.00172	ZDHHC21,NFIB
chr9	15838699	15839013	1.1	0.0489	PSIP1
chr9	15999517	15999763	1.35	0.00927	PSIP1
chr9	17178369	17178592	1.49	0.0164	SH3GL2,CNTLN
chr9	19926057	19926331	-1.28	0.0149	SLC24A2
chr9	20058567	20058860	1.42	0.0189	SLC24A2
chr9	20620827	20621042	1.15	0.0382	MLLT3
chr9	21754422	21754639	1.45	0.0145	CDKN2A,MTAP,IFNE
chr9	22274422	22274630	1.59	0.00608	CDKN2B,DMRTA1
chr9	34387382	34387656	1.65	0.00546	ENHO,KIAA1161,C9orf24
chr9	36458460	36458917	1.03	0.0429	MELK,RNF38
chr9	36486454	36486713	1.07	0.0339	MELK,RNF38
chr9	36566899	36567099	1.81	0.00334	MELK,RNF38
chr9	37260365	37260668	1.43	0.0156	GRHPR,ZCCHC7
chr9	37551269	37551550	1.37	0.0162	TOMM5,GRHPR,FBXO10,POLR1E
chr9	38620040	38620260	1.4	0.0257	RP11-392E22.9,SNX18P3,FAM95C,FAM201A,IGFBPL1,ANKRD18A
chr9	69818317	69818630	-1.25	0.027	FOXD4L5
chr9	71350655	71350884	-1.66	0.0182	FAM122A,PIP5K1B
chr9	74657390	74657638	-1.54	0.0164	GDA,ABHD17B,C9orf85,C9orf57
chr9	78013579	78013883	1.74	0.00236	OSTF1,PCSK5
chr9	79080466	79080755	1.56	0.00715	PRUNE2,GCNT1
chr9	79186227	79186475	-1.33	0.0427	PRUNE2,GCNT1
chr9	80047780	80047996	-1.7	0.00888	VPS13A,GNA14
chr9	80059844	80060064	1.12	0.049	VPS13A,GNA14
chr9	80712516	80712721	-2.55	0.00191	GNAQ,CEP78
chr9	81439520	81439785	-1.68	0.0282	.
chr9	81675771	81676061	-1.35	0.0494	.
chr9	84271524	84271789	-1.91	0.00849	TLE1
chr9	84530191	84530391	1.96	0.00261	SPATA31D1,TLE1
chr9	86930224	86930535	-1.26	0.0433	RMI1,SLC28A3
chr9	87009022	87009234	-1.89	0.00514	NTRK2,HNRNPK,SLC28A3
chr9	87303949	87304163	1.05	0.0495	NTRK2
chr9	88017682	88017882	1.59	0.0147	AGTPBP1
chr9	88117922	88118128	1.22	0.044	AGTPBP1
chr9	90301504	90301766	1.2	0.0419	DAPK1,CTSL
chr9	90439324	90439539	1.23	0.0134	SPATA31E1,CTSL
chr9	90443354	90443578	1.73	0.00159	SPATA31E1,CTSL
chr9	90539823	90540124	1.22	0.0361	CDK20,SPATA31E1
chr9	91656994	91657194	-1.41	0.0331	S1PR3,SHC3
chr9	92238948	92239271	1.25	0.0297	GADD45G
chr9	92680396	92680645	1.36	0.025	GADD45G
chr9	92724672	92724872	1.26	0.0304	.
chr9	93199006	93199289	-1.26	0.0413	DIRAS2
chr9	94270980	94271249	-1.48	0.0203	NFIL3,ROR2
chr9	94799669	94799908	-1.4	0.0202	SPTLC1,ROR2
chr9	95270338	95270584	1.17	0.0455	ECM2,BICD2,IARS,ASPN
chr9	95874663	95874897	1.14	0.0454	NINJ1,C9orf89
chr9	96426503	96426749	2.23	0.000199	PHF2,BARX1
chr9	97241674	97241885	1.88	0.00282	FBP2,HIATL1
chr9	97316349	97316645	1.41	0.0208	FBP1,FBP2,PCAT7,HIATL1
chr9	97800935	97801135	1.43	0.0196	FANCC,C9orf3
chr9	98330424	98330719	1.34	0.0105	PTCH1,ERCC6L2
chr9	98573550	98573778	1.55	0.026	PTCH1,ERCC6L2
chr9	99092217	99092421	1.47	0.0173	HABP4,HSD17B3,SLC35D2
chr9	99198685	99198903	1.41	0.0304	HABP4,SLC35D2,ZNF367
chr9	99558353	99558560	1.4	0.0398	ZNF510,ZNF782
chr9	101026089	101026358	-1.07	0.0403	TBC1D2,GABBR2
chr9	102663607	102663896	1.64	0.00984	NR4A3,STX17,ERP44
chr9	103584667	103584941	-1.77	0.0102	MURC,ENSG00000148123
chr9	110193379	110193672	-1.41	0.0337	RAD23B,KLF4
chr9	111902532	111902734	2.21	0.0015	FRRS1L,TMEM245,C9orf5
chr9	114149200	114149409	-2.18	0.00641	KIAA0368,ZNF483,OR2K2
chr9	117178555	117178766	-1.89	0.0207	DFNB31,AKNA
chr9	117249985	117250195	-1.16	0.0327	DFNB31,AKNA
chr9	117623361	117623613	1.36	0.0145	TNFSF8,TNFSF15
chr9	117683955	117684258	-1.37	0.0289	TNFSF8,TNFSF15
chr9	117848559	117848759	1.47	0.0125	TNFSF8,TNC
chr9	120458444	120458743	1.29	0.00702	ASTN2,TLR4
chr9	122037694	122037918	-1.7	0.015	BRINP1
chr9	123895398	123895696	1.14	0.0426	RAB14,C5,CNTRL
chr9	124809363	124809731	-1.6	0.00671	DAB2IP,TTLL11
chr9	125094532	125094783	1.22	0.0396	RBM18,PTGS1
chr9	128953905	128954105	-1.28	0.0479	PBX3,MVB12B
chr9	129354474	129354705	-1.4	0.0226	MVB12B,LMX1B
chr9	129885051	129885283	1.26	0.0121	ANGPTL2,SLC2A8
chr9	130341278	130341736	-1.16	0.0423	STXBP1,FAM129B,SLC2A8
chr9	131159169	131159562	1.58	0.00603	FAM102A,CERCAM,URM1
chr9	131205746	131206003	1.39	0.0212	ODF2,CERCAM
chr9	131984790	131985022	-1.61	0.0263	PPP2R4,NTMT1
chr9	132706878	132707128	1.23	0.0488	FNBP1,USP20
chr9	132830919	132831175	1.08	0.0478	GPR107,FNBP1,NCS1
chr9	134503362	134503799	1.31	0.00444	RAPGEF1,UCK1
chr9	134505870	134506164	2.16	0.00034	RAPGEF1,UCK1
chr9	134573272	134574263	1.26	0.0112	RAPGEF1,UCK1
chr9	135107656	135107947	1.78	0.00138	SETX,NTNG2
chr9	135684845	135685180	1.07	0.0302	DDX31,AK8
chr9	138518059	138518264	-1.35	0.0313	PAEP,GLT6D1
chr9	138688957	138689183	-1.2	0.0457	CAMSAP1,KCNT1
chr9	138748353	138748575	1.46	0.0224	CAMSAP1,KCNT1
chr9	139510104	139510384	1.05	0.0398	NOTCH1,FAM69B,EGFL7
chr9	139539431	139539756	1.09	0.0242	NOTCH1,EGFL7
chr9	140013243	140013470	1.24	0.0434	MAN1B1,TRAF2,NDOR1,TUBB2C,GRIN1,ANAPC2,DPP7,AGPAT2
chr9	140047405	140047713	1.56	0.00526	TUBB2C,LRRC26,GRIN1
chr9	140287879	140288106	1.79	0.00302	MAN1B1,EXD3,NELF,NRARP,FBXW5
chr9	140760119	140760388	-1.24	0.0494	EHMT1,CACNA1B
chr9	140993912	140994129	1.48	0.0129	CACNA1B
chr9	141074322	141074592	1.6	0.0177	CACNA1B
chrUn_gl000218	105628	105833	1.36	0.045	.
chrUn_gl000225	170510	170813	1.5	0.0176	.
chrX	3284866	3285142	1.44	0.0124	PRKX,MXRA5,ARSE
chrX	7357150	7357453	-1.79	0.0051	VCX,STS
chrX	10401751	10401951	-1.42	0.0327	CLCN4,MID1
chrX	11033931	11034155	-1.62	0.0235	HCCS,MID1
chrX	11463864	11464171	-1.33	0.0221	AMELX,ARHGAP6
chrX	11510914	11511121	-1.3	0.0271	AMELX,ARHGAP6
chrX	11812256	11812540	-1.17	0.0381	MSL3,FRMPD4
chrX	11951012	11951259	-1.32	0.0495	MSL3,FRMPD4
chrX	12433004	12433259	-1.3	0.0189	FRMPD4,PRPS2
chrX	13192608	13192828	1.28	0.0355	ATXN3L,FAM9C
chrX	13211108	13211364	-1.41	0.0248	ATXN3L,FAM9C
chrX	14382203	14382530	1.46	0.00386	GLRA2,GEMIN8
chrX	14922920	14923166	-1.33	0.0402	MOSPD2,ASB9
chrX	16524426	16524643	-1.37	0.0434	S100G,GRPR
chrX	19144416	19144632	-1.26	0.0195	PDHA1,GPR64
chrX	19284194	19284462	-1.51	0.044	PDHA1,GPR64
chrX	19893144	19893549	1.01	0.0417	MAP7D2,MAP3K15,SH3KBP1
chrX	23558503	23558703	1.27	0.0415	PRDX4,PTCHD1
chrX	24222918	24223216	-1.43	0.0233	ZFX,PDK3
chrX	25932366	25932566	-1.78	0.0144	MAGEB18
chrX	26021247	26021462	1.62	0.02	MAGEB18
chrX	31389941	31390190	-1.54	0.0377	FTHL17
chrX	31479913	31480126	1.81	0.00272	FTHL17
chrX	33500179	33500417	-1.44	0.0484	DMD
chrX	33781834	33782034	-1.94	0.011	.
chrX	33835204	33835465	1.67	0.00232	.
chrX	35198924	35199243	-1.58	0.0263	.
chrX	35262143	35262362	1.13	0.032	.
chrX	35565106	35565450	-1.79	0.00688	.
chrX	36467321	36467596	-1.91	0.00673	.
chrX	36829383	36829668	-2.05	0.00733	ENSG00000250349
chrX	37088902	37089177	-1.4	0.0251	ENSG00000250349
chrX	37424893	37425170	-1.42	0.0426	PRRG1,LANCL3
chrX	38867922	38868164	1.03	0.0408	MID1IP1
chrX	40035187	40035436	1.18	0.0352	BCOR,ATP6AP2
chrX	41475528	41475737	1.63	0.00651	NYX,GPR34
chrX	41855707	41855983	1.03	0.0375	CASK
chrX	45230478	45230749	1.21	0.0238	CXorf36
chrX	45586975	45587179	2.13	0.00158	.
chrX	46321146	46321427	-1.61	0.00601	ZNF674,KRBOX4,SLC9A7
chrX	46348670	46348899	1.17	0.0234	ZNF674,KRBOX4
chrX	46366894	46367103	1.16	0.0425	RP1,ZNF673,ZNF674,KRBOX4
chrX	46970418	46970665	1.28	0.0447	RBM10,CDK16,RGN,NDUFB11
chrX	47326775	47327114	1.64	0.00147	ZNF157,TIMP1,ZNF41
chrX	47367743	47367980	-1.25	0.0438	ARAF,TIMP1,UXT,ZNF41
chrX	47985354	47985594	-1.54	0.0297	ZNF630,SPACA5B
chrX	48434117	48434371	1.44	0.00439	WDR13,SLC35A2,RBM3
chrX	48754873	48755233	1.05	0.0449	SLC35A2,HDAC6,TIMM17B,OTUD5,PQBP1
chrX	49425486	49425709	1.52	0.00617	GAGE1,PAGE1
chrX	50862851	50863210	1.18	0.0116	BMP15,NUDT10
chrX	51436166	51436366	-1.23	0.0492	NUDT11,GSPT2
chrX	53049654	53050035	-1.75	0.0119	FAM156A,GPR173
chrX	53092275	53092532	1.68	0.00482	TSPYL2,GPR173
chrX	53144174	53144477	1.51	0.00655	KDM5C,TSPYL2
chrX	53821499	53821746	1.65	0.0103	PHF8,HUWE1
chrX	54723963	54724191	1.19	0.0338	MAGED2,ITIH6,GNL3L
chrX	55071917	55072184	-1.53	0.00907	PAGE2,ALAS2
chrX	55509254	55509454	-1.6	0.0278	MAGEH1,USP51
chrX	55633136	55633336	1.82	0.00481	USP51,RRAGB,FOXR2
chrX	55899737	55899981	-2.37	0.000601	RRAGB,KLF8
chrX	56188471	56188717	-1.43	0.0365	RRAGB,KLF8
chrX	57293432	57293679	1.8	0.0132	SPIN2A,FAAH2
chrX	57368615	57368815	-1.92	0.024	FAAH2,ZXDB
chrX	57991907	57992121	-2.35	0.00439	ZXDA
chrX	62346947	62347178	-1.98	0.0113	SPIN4
chrX	62754983	62755235	1.45	0.0264	ARHGEF9,SPIN4
chrX	63229744	63229951	-1.7	0.0219	ARHGEF9,AMER1
chrX	63252780	63253079	-1.39	0.0296	ARHGEF9,AMER1
chrX	64106538	64106777	1.66	0.00248	ZC4H2,MTMR8
chrX	64627295	64627523	-1.94	0.0271	ZC3H12B,ZC4H2
chrX	69316648	69316972	1.71	0.00236	OTUD6A,IGBP1
chrX	69833363	69833686	-1.04	0.0303	TEX11,DLG3
chrX	72311932	72312132	1.62	0.0149	NAP1L6,PABPC1L2A
chrX	72662860	72663133	-1.58	0.0242	NAP1L2,CDX4
chrX	72889842	72890140	1.08	0.0348	CHIC1
chrX	76703844	76704125	1.19	0.0443	FGF16
chrX	77620021	77620253	-2.43	0.00157	CYSLTR1,ZCCHC5
chrX	78018413	78018690	-1.3	0.0436	LPAR4,P2RY10
chrX	80159789	80160025	-1.73	0.0159	SH3BGRL,BRWD3
chrX	80319440	80319665	-2.23	0.00678	SH3BGRL,BRWD3
chrX	80593015	80593215	1.77	0.00829	HMGN5
chrX	82134221	82134421	-1.66	0.0263	.
chrX	85107843	85108043	1.77	0.00497	CHM,POF1B
chrX	85206819	85207019	-2.24	0.00961	CHM
chrX	85357638	85357858	-2.38	0.00288	DACH2,CHM
chrX	86661483	86661793	1.27	0.0327	KLHL4
chrX	87294403	87294626	1.47	0.0293	.
chrX	90389861	90390061	-1.44	0.044	PABPC5
chrX	94163338	94163568	1.15	0.0495	.
chrX	94611943	94612178	-1.67	0.0279	.
chrX	95060469	95060768	1.61	0.026	.
chrX	95940842	95941042	-1.05	0.0401	DIAPH2
chrX	99122750	99123043	1.31	0.0215	.
chrX	99747302	99747569	-1.4	0.0104	TNMD,PCDH19
chrX	100023783	100024050	-1.08	0.0377	SYTL4,CSTF2
chrX	100679835	100680174	-1.56	0.0204	HNRNPH2,ARMCX4
chrX	100792907	100793196	1.13	0.0301	ARMCX4,TIMM8A,ARMCX1,GLA
chrX	100884139	100884342	-1.48	0.0236	GLA,ARMCX3,ARMCX2
chrX	101752416	101752624	1.24	0.0144	TMSB15A,NXF2B
chrX	102498051	102498297	-1.24	0.041	TCEAL8,BEX4
chrX	104148662	104148922	-1.35	0.0488	IL1RAPL2,TEX13A
chrX	105567049	105567343	1.02	0.039	MUM1L1,CXorf57
chrX	105855222	105855446	1.49	0.0148	CXorf57,RNF128
[truncated: 31 more rows]

## Sheet: FLAG-DR
Chromosome	Start	End	log2FC	p-value	Associated_genes
chr1	1992090	1992381	1.26	0.0423	RP5-892K4.1,C1orf86,PRKCZ
chr1	2509584	2510143	1.24	0.0441	RP3-395M20.9,TNFRSF14,RP3,FAM213B
chr1	6465681	6465962	-1.73	0.00497	RPL22,TNFRSF25,HES2,HES3,ACOT7
chr1	8135676	8135890	1.88	0.00248	SLC45A1,ERRFI1
chr1	8538315	8538886	1.21	0.00418	RERE,SLC45A1,ERRFI1
chr1	8931723	8931965	1.02	0.0404	RERE,ENO1
chr1	9188348	9188608	1.1	0.0465	GPR157
chr1	10707499	10707699	1.18	0.0245	PEX14,CASZ1
chr1	13883062	13883337	-1.15	0.0116	PDPN,LRRC38
chr1	16464579	16464815	1.5	0.00455	EPHA2,FAM131C
chr1	17557531	17557743	-1.38	0.0327	PADI1,PADI3
chr1	18840966	18841196	-1.71	0.000288	IGSF21,PAX7,KLHDC7A
chr1	20930701	20930983	1.46	0.00238	PINK1,CDA
chr1	26605449	26605687	1.63	0.000391	PAFAH2,DHDDS,SH3BGRL3
chr1	26617127	26617477	1.19	0.018	RPS6KA1,CD52,SH3BGRL3
chr1	27298414	27298617	1.52	0.0227	TRNP1,C1orf172,SFN
chr1	27365695	27365899	1.74	0.0134	FAM46B,SLC9A1,SYTL1,C1orf172
chr1	27462706	27463023	1.3	0.0158	FAM46B,SLC9A1
chr1	27840574	27840829	1.36	0.0132	WASF2,AHDC1,GPR3
chr1	27915533	27915750	1.21	0.0335	RPA2,WASF2,AHDC1,GPR3
chr1	27977021	27977373	1.76	0.000381	FAM76A,IFI6,FGR
chr1	27989263	27989512	1.11	0.0246	EYA3,C1orf38,IFI6,FGR
chr1	28039773	28040044	1.21	0.0418	STX12,FAM76A,IFI6
chr1	28439132	28439761	1.03	0.0173	EYA3,TRNAU1AP,DNAJC8,PTAFR
chr1	28496577	28496807	1.58	0.00813	EYA3,PTAFR
chr1	28501260	28501486	1.1	0.043	C1orf38,PTAFR
chr1	29211499	29211770	1.25	0.0112	EPB41
chr1	31227636	31227894	1.03	0.04	LAPTM5,MATN1
chr1	31811269	31811497	-1.96	0.000833	RP11,FABP3,ZCCHC17
chr1	32421609	32422032	1.17	0.0114	TMEM234,TMEM39B,KHDRBS1,PTP4A2,KPNA6
chr1	32805209	32805494	1.12	0.0124	TSSK3,LCK,CCDC28B,MARCKSL1
chr1	36120766	36120989	1.24	0.0263	PSMB2,C1orf216
chr1	36816269	36816648	1.27	0.0231	STK40,MAP7D1,EVA1B
chr1	37942847	37943271	1.52	0.00674	MEAF6,ZC3H12A
chr1	38749799	38750080	-1.08	0.0152	POU3F1
chr1	41430796	41431117	-1.07	0.0247	CITED4,CTPS1
chr1	42204662	42205291	1.06	0.0319	EDN2,HIVEP3
chr1	42732403	42732697	-1.02	0.0343	GUCA2A,FOXJ3
chr1	43462147	43462350	-1.31	0.0197	SLC2A1,EBNA1BP2
chr1	43500725	43500936	1.41	0.0109	SLC2A1,EBNA1BP2
chr1	43614635	43614870	1.16	0.0315	C1orf210,SLC2A1,EBNA1BP2
chr1	44197877	44198084	1.24	0.0332	ST3GAL3,ARTN
chr1	44855485	44855732	-1.27	0.0313	RNF220,ERI3
chr1	45267454	45267659	2.46	1.16e-05	PLK3
chr1	46583331	46583581	1.28	0.0441	MAST2,PIK3R3
chr1	47228859	47229073	1.09	0.0358	CYP4B1,PDZK1IP1,EFCAB14
chr1	47264756	47264960	1.17	0.0413	CYP4B1,CYP4Z2P
chr1	50947276	50947521	-1.22	0.0184	DMRTA2,FAF1
chr1	51212625	51212932	1.16	0.0328	DMRTA2,FAF1
chr1	58847361	58847600	-1.46	0.00525	OMA1
chr1	59388031	59388335	1.39	0.0173	JUN,FGGY
chr1	59448135	59448449	1.16	0.0434	JUN,FGGY
chr1	61091039	61091244	1.27	0.0156	NFIA
chr1	61748096	61748328	-1.14	0.0211	NFIA,TM2D1
chr1	62283866	62284066	-1.63	0.0133	INADL,L1TD1
chr1	62857357	62857586	-1.36	0.02	USP1,KANK4
chr1	64918491	64918691	-1.28	0.031	UBE2U,CACHD1
chr1	66257719	66258022	1.1	0.0337	PDE4B
chr1	66860918	66861690	1.42	0.00132	SGIP1
chr1	67656610	67657083	1.03	0.0167	IL23R,IL12RB2
chr1	68428597	68428847	1.27	0.021	GNG12,DIRAS3
chr1	68517509	68517764	1.25	0.0305	DIRAS3
chr1	68529534	68529787	1.58	0.00655	WLS,DIRAS3
chr1	68698075	68698420	1.2	0.00619	WLS,GNG12-AS1
chr1	71512518	71512821	1.14	0.0474	RP3-333A15.2,PTGER3
chr1	76754144	76754344	1.31	0.0329	ST6GALNAC3
chr1	77159934	77160394	-1.56	0.000432	ST6GALNAC5
chr1	77747974	77748261	1.15	0.0372	AK5
chr1	81674119	81674761	1.01	0.0251	.
chr1	85929869	85930069	1.09	0.0352	DDAH1
chr1	86174549	86174749	1.77	0.00395	ZNHIT6
chr1	86318926	86319194	1.11	0.0343	ZNHIT6,COL24A1
chr1	87617214	87617540	1.34	0.0167	LMO4,HS2ST1
chr1	87994836	87995218	1.22	0.00553	LMO4
chr1	88501590	88501846	1.82	0.00843	.
chr1	92376722	92377044	1.07	0.023	BRDT,TGFBR3
chr1	92646895	92647095	1.36	0.0333	RPAP2,BTBD8
chr1	92694632	92694927	1.14	0.0294	RPAP2,BTBD8
chr1	94206604	94206815	1.23	0.0264	FNBP1L,BCAR3
chr1	95186843	95187147	1.1	0.0152	F3,SLC44A3
chr1	96319983	96320197	1.62	0.00846	.
chr1	99347502	99347750	1.31	0.0307	SNX7,ENSG00000117598
chr1	100043022	100043250	1.45	0.0094	PALMD,ENSG00000117600
chr1	105476535	105476777	1.05	0.0372	.
chr1	107935099	107935301	-1.1	0.0488	NTNG1
chr1	108469458	108469782	1.13	0.0387	VAV3
chr1	108479868	108480084	1.4	0.0103	VAV3
chr1	108654119	108654341	1.77	0.0039	SLC25A24,VAV3
chr1	109050491	109050693	1.35	0.0121	NBPF6,HENMT1
chr1	109373314	109373529	1.02	0.0477	STXBP3,GPSM2,WDR47,TAF13
chr1	110359102	110359438	1.08	0.0251	EPS8L3,CSF1,CYB561D1
chr1	110776486	110776760	1.44	0.00239	SLC16A4,RBM15,KCNC4
chr1	110836473	110836673	1.38	0.0207	RBM15,KCNC4
chr1	111117129	111117354	1.1	0.0444	KCNA2,KCNA10
chr1	115775112	115775312	1.12	0.0302	TSPAN2,NGF
chr1	117377207	117377619	1.03	0.0184	CD2,PTGFRN
chr1	117732608	117733043	1.38	0.00712	TRIM45,VTCN1
chr1	118092322	118092824	1.11	0.0426	FAM46C,MAN1A2
chr1	118234845	118235140	1.3	0.00992	GDAP2,FAM46C
chr1	120111728	120111928	1.05	0.0357	HSD3B1,ZNF697
chr1	120165422	120165724	1.43	0.0143	HSD3B1,ZNF697
chr1	120338271	120338482	1.36	0.0181	REG4,HMGCS2
chr1	145721102	145721310	-1.22	0.0295	CD160,PDZK1
chr1	146577121	146577337	1.09	0.039	CHD1L,PRKAB2,NBPF12
chr1	146849756	146850032	-1.24	0.0393	CHD1L,BCL9
chr1	147099302	147099577	1.33	0.0134	CHD1L,ACP6,FMO5,BCL9
chr1	147397936	147398149	1.25	0.0369	GPR89B
chr1	150142915	150143142	1.99	0.00146	ANP32E,PLEKHO1
chr1	151030208	151030689	1.05	0.0259	MLLT11
chr1	151249754	151250158	1.32	0.00377	RP11,ZNF687,TNFAIP8L2,PSMD4,RFX5
chr1	151923238	151923527	1.2	0.0315	THEM4,RORC,S100A10
chr1	151957057	151957341	-1.65	0.00376	THEM4,S100A11,TUFT1,S100A10
chr1	153362844	153363173	1.16	0.00759	S100A7A,S100A7,S100A8
chr1	153670735	153670985	1.26	0.0151	NPR1,ILF2,JTB,INTS3,SNAPIN
chr1	154325585	154325904	1.12	0.0171	IL6R,ATP8B2
chr1	154464787	154465009	1.39	0.00762	SHE,IL6R,UBE2Q1
chr1	155108582	155108891	1.44	0.00333	EFNA1,SLC50A1,KRTCAP2
chr1	155248202	155248442	1.26	0.036	HCN3,EFNA1,PKLR,KRTCAP2
chr1	155947463	155947738	2.43	4.45e-06	ARHGEF2
chr1	156125609	156125877	1.64	0.00436	SEMA4A
chr1	156261115	156261747	1.15	0.0297	TMEM79,RHBG,C1orf85
chr1	156337244	156337471	1.31	0.0128	RHBG
chr1	156589768	156589988	1.86	0.00451	RHBG,HAPLN2
chr1	156883570	156883805	1.1	0.0387	PEAR1,SH2D2A,ARHGEF11,NTRK1
chr1	158389935	158390169	-1.11	0.0489	OR10K2,MNDA
chr1	158624472	158624709	1.07	0.0351	OR10Z1,SPTA1
chr1	159407622	159407859	1.06	0.0245	OR10J1
chr1	159891098	159891316	1.07	0.0482	TAGLN2,DCAF8,CCDC19
chr1	160386903	160387181	1.25	0.00789	ATP1A2,VANGL2,PEX19,SLAMF6
chr1	160481803	160482049	1.64	0.00935	CD48,VANGL2,SLAMF7,CD84,CD244,SLAMF6,LY9,SLAMF1
chr1	161053316	161053547	1.22	0.0238	ARHGAP30,PFDN2,PVRL4
chr1	163002716	163002964	-1.28	0.0241	HSD17B7,RGS4
chr1	163662114	163662397	1.53	0.00503	NUF2
chr1	164949233	164949596	1.1	0.0255	LMX1A,PBX1
chr1	169306277	169306477	1.18	0.0454	ATP1B1,NME7,BLZF1
chr1	170160648	170160848	1.21	0.0428	METTL11B,GORAB
chr1	171058464	171058702	-1.87	0.00278	FMO3,PRRX1
chr1	171969339	171969544	1.76	0.00733	C1orf105,DNM3
chr1	172418959	172419498	1.07	0.0235	PIGC,SUCO
chr1	172585325	172585674	1.04	0.0342	FASLG,SUCO
chr1	173110128	173110338	1.31	0.0239	TNFSF4,TNFSF18
chr1	173476562	173476803	1.21	0.0276	PRDX6,SLC9C2
chr1	173652881	173653108	1.37	0.028	ANKRD45,SERPINC1,KLHL20
chr1	175507719	175507969	1.17	0.013	TNR,KIAA0040
chr1	175521515	175521715	-1.1	0.0392	TNR,KIAA0040
chr1	175809443	175809692	-1.25	0.0344	TNR,RFWD2
chr1	176738293	176738510	1.54	0.0143	PAPPA2,ASTN1
chr1	176840161	176840491	1.38	0.00879	PAPPA2,ASTN1
chr1	178281726	178281926	-1.33	0.0257	TEX35,RASAL2
chr1	179547713	179547916	-1.47	0.0144	TOR1AIP1,NPHS2,TDRD5
chr1	179778978	179779181	1.17	0.0121	AL359853.4,TOR1AIP2,FAM163A
chr1	181260203	181260420	1.13	0.0304	IER5,CACNA1E
chr1	181883654	181883866	1.08	0.0331	ZNF648,CACNA1E
chr1	184595385	184595585	1.04	0.0359	C1orf21,EDEM3
chr1	184793905	184794379	1.11	0.0204	FAM129A,EDEM3
chr1	185567579	185567836	1.27	0.0108	HMCN1,IVNS1ABP
chr1	192953330	192953571	1.59	0.00659	RGS2,CDC73,UCHL5
chr1	197311099	197311389	1.64	0.000924	DENND1B,CRB1
chr1	197324460	197324883	1.01	0.0401	DENND1B,CRB1
chr1	198602782	198603313	1.51	0.00309	ATP6V1G3,PTPRC
chr1	198899088	198899332	1.06	0.036	RP11,PTPRC
chr1	198904031	198904369	1.06	0.0276	RP11,PTPRC
chr1	200834436	200834646	1.29	0.0435	GPR25,CAMSAP2
chr1	200857362	200857960	1.05	0.0392	GPR25,C1orf106
chr1	201201846	201202157	1.68	0.00275	PKP1,IGFN1
chr1	202194737	202194939	1.22	0.0147	UBE2T,LGR6,LMOD1
chr1	203255786	203256052	1.52	0.000255	CHIT1,BTG2
chr1	204400494	204400791	1.28	0.00587	PIK3C2B,PPP1R15B
chr1	206689552	206689923	1.23	0.00214	RASSF5,EIF2D
chr1	207510482	207510796	1.38	0.00638	CR2,CD55,RP11-357P18.2
chr1	209313381	209313585	1.26	0.0323	CAMK1G
chr1	209609693	209609912	-1.1	0.0467	CAMK1G,G0S2,CTA,LAMB3,IRF6
chr1	209780678	209781146	1.5	0.00469	CAMK1G,G0S2,CTA,LAMB3,IRF6
chr1	210960671	210960893	-1.54	0.0261	HHAT,KCNH1
chr1	211223062	211223348	1.84	0.000884	KCNH1
chr1	211792773	211793015	1.15	0.039	NEK2,SLC30A1
chr1	212434804	212435004	1.43	0.014	DTL,PPP2R5A,NENF
chr1	212629264	212629487	1.22	0.0214	ATF3,NENF
chr1	218518294	218518502	1.33	0.0152	TGFB2-AS1,TGFB2
chr1	221054638	221054921	1.42	0.00773	HLX
chr1	226757554	226757757	1.16	0.0431	ITPKB,C1orf95
chr1	227100337	227100568	1.14	0.046	ADCK3,CDC42BPA
chr1	227182713	227183212	1.25	0.00256	ADCK3,CDC42BPA
chr1	228016569	228016792	1.38	0.0299	PRSS38,WNT9A
chr1	228825138	228825400	-1.36	0.0222	RNF187,RHOU
chr1	229017896	229018115	1.56	0.0159	TMEM78,RHOU
chr1	229269701	229269950	1.71	0.000112	RAB4A,TMEM78,RHOU
chr1	229555624	229555848	1.08	0.0474	CCSAP,ACTA1
chr1	231799097	231799318	1.12	0.00995	DISC1
chr1	232657406	232657607	-1.35	0.0478	SIPA1L2
chr1	232909450	232909711	1.28	0.0212	SIPA1L2,MAP10
chr1	234048321	234048593	1.79	0.00825	SLC35F3,COA6
chr1	234242115	234242456	1.24	0.00551	SLC35F3,COA6
chr1	234695201	234695401	1.37	0.0327	TARBP1,IRF2BP2
chr1	235778001	235778289	1.34	0.015	B3GALNT2,GNG4
chr1	235813795	235813997	1.42	0.0236	GNG4
chr1	236096819	236097049	2.05	0.000692	NID1,LYST
chr1	242220976	242221176	1.63	0.00342	MAP1LC3C,PLD5
chr1	243447913	243448257	1.45	0.0155	SDCCAG8,CEP170
chr1	243652456	243652737	1.49	0.0109	SDCCAG8,AKT3
chr1	246494146	246494420	1.08	0.0184	SMYD3
chr1	247570470	247571030	1.03	0.0384	ZNF496,NLRP3
chr1	247664346	247664605	1.17	0.0133	OR2B11,OR2C3
chr10	565546	565873	1.05	0.0236	DIP2C,ZMYND11
chr10	1315729	1315929	-1.41	0.0324	ADARB2,WDR37
chr10	2677928	2678222	-1.29	0.00829	PFKP
chr10	3466726	3466955	1.58	0.0112	KLF6,PITRM1
chr10	3894514	3894933	1	0.0375	KLF6
chr10	4280218	4280676	1.41	0.00237	KLF6
chr10	4731129	4731365	-1.33	0.0168	AKR1E2
chr10	5302744	5303172	-1.24	0.0223	UCN3,AKR1C4
chr10	5359715	5360016	1.44	0.00357	UCN3,RP11-336A10.4,TUBAL3,RP11-499O7.7,AKR1C4,NET1
chr10	7226151	7226492	1.43	0.00297	SFMBT2
chr10	7308437	7308780	1.02	0.0454	SFMBT2
chr10	8056239	8056440	-1.32	0.0166	GATA3,TAF3
chr10	9386591	9386884	1.25	0.0316	.
chr10	10365466	10365666	-1.51	0.00935	.
chr10	10430745	10430973	1.22	0.0317	.
chr10	14319928	14320161	1.3	0.00526	FRMD4A
chr10	15267795	15268064	1.04	0.0265	NMT2,FAM171A1
chr10	15468441	15468704	1.5	0.00623	ITGA8,FAM171A1
chr10	16614496	16614696	-1.21	0.0474	C1QL3,RSU1
chr10	18726383	18726583	1.54	0.0259	NSUN6,CACNB2
chr10	18763339	18763541	-1.07	0.0472	RP11,NSUN6,CACNB2
chr10	19918020	19918295	1.55	0.00987	PLXDC2,MALRD1
chr10	20105518	20106037	1.06	0.0109	PLXDC2
chr10	21667772	21667972	1.6	0.00899	NEBL,MLLT10
chr10	21677064	21677264	1.09	0.0454	NEBL,MLLT10
chr10	22942130	22942445	1.22	0.0169	SPAG6,PIP4K2A
chr10	23599394	23599695	1.38	0.0132	C10orf115,RP11-371A19.2,C10orf67
chr10	24082062	24082267	1.32	0.0285	OTUD1,KIAA1217
chr10	25414218	25414467	1.41	0.0207	THNSL1,GPR158,ENKUR
chr10	25988497	25988716	1.17	0.0285	MYO3A
chr10	30093086	30093628	1.07	0.0241	SVIL,KIAA1462
chr10	31583661	31583868	-1.55	0.0151	RP11,ZNF438,ZEB1
chr10	32910474	32910786	-1.42	0.0104	ITGB1,EPC1
chr10	35057689	35057918	1.17	0.0106	PARD3
chr10	37990602	37990852	1.06	0.0451	MTRNR2L7,ZNF248
chr10	42731165	42731444	1.06	0.0291	ZNF33B
chr10	43809591	43809879	1.23	0.0209	HNRNPF,FXYD4,RASGEF1A
chr10	44052328	44052624	1.51	0.00413	ZNF239,ZNF487
chr10	44811925	44812138	1.23	0.0277	CXCL12
chr10	45443223	45443505	1.21	0.0175	TMEM72,RASSF4
chr10	45701444	45701770	1.85	0.00167	OR13A1,C10orf25
chr10	45719647	45719913	1.19	0.042	OR13A1,C10orf25,ANKRD30BP3,RP11-432I13.6,RP11-445N18.5,RP11-432I13.5
chr10	45876412	45876685	1.38	0.0026	MARCH8,ALOX5
chr10	49541706	49542019	-1.28	0.0305	ARHGAP22,MAPK8
chr10	49624625	49625012	-1.16	0.0176	ARHGAP22,MAPK8
chr10	49939931	49940176	-1.59	0.0122	LRRC18,WDFY4
chr10	50193481	50193712	1.23	0.0248	VSTM4,LRRC18
chr10	50612538	50612777	1.17	0.0165	PGBD3,DRGX
chr10	60110469	60110702	1.04	0.0403	UBE2D1,TFAM
chr10	60207876	60208208	1.6	0.0039	TFAM,BICC1
chr10	61677892	61678131	1.65	0.00469	CCDC6,ANK3
chr10	61730416	61730626	1.05	0.0393	CCDC6,ANK3
chr10	62154164	62154582	1	0.0191	ANK3,CDK1
chr10	64485793	64486280	1.21	0.0291	ADO,ZNF365,EGR2
chr10	69311194	69311402	1.11	0.0428	DNAJC12,CTNNA3
chr10	69548254	69548491	1.03	0.0422	DNAJC12,CTNNA3
chr10	72043336	72043814	1.01	0.0449	NPFFR1
chr10	72135174	72135519	1.14	0.0281	NPFFR1,LRRC20
chr10	72275602	72275802	1.07	0.0278	PRF1,PALD1
chr10	72300427	72300651	1.21	0.012	PRF1,PALD1
chr10	72605128	72605391	-1.03	0.0298	SGPL1,PCBD1
chr10	73649853	73650155	1.79	0.00168	PSAP,CHST3
chr10	75648842	75649073	1.63	0.00562	PLAU,CAMK2G,C10orf55
chr10	75668779	75669317	1.37	0.00239	PLAU,C10orf55
chr10	79846319	79846605	-1.15	0.039	RPS24
chr10	80635023	80635237	-1.2	0.0432	ZMIZ1
chr10	82204515	82204749	1.26	0.029	FAM213A,TSPAN14
chr10	82287939	82288268	1.37	0.00802	TSPAN14
chr10	82422480	82422696	1.25	0.0185	ANXA11,TSPAN14
chr10	82715311	82715622	1.16	0.0274	.
chr10	86059707	86059934	-1.12	0.0268	RGR,CCSER2
chr10	86350841	86351053	1.88	0.00102	CCSER2
chr10	88583311	88583540	1.12	0.05	BMPR1A,MMRN2
chr10	90923838	90924212	1.23	0.00767	ACTA2,CH25H
chr10	90967611	90968087	1.25	0.019	LIPA,CH25H
chr10	93083186	93083497	1.22	0.0315	PCGF5,HECTD2,PPP1R3C
chr10	93363553	93363876	1.42	0.00267	HECTD2,PPP1R3C
chr10	93458507	93458830	1.72	0.000481	TNKS2,PPP1R3C
chr10	93862820	93863034	-1.15	0.035	BTAF1,CPEB3
chr10	95412883	95413083	1.03	0.0438	FRA10AC1,RBP4,PDE6C
chr10	96077565	96077822	1.25	0.0191	NOC3L,PLCE1
chr10	98406665	98406865	1.1	0.0398	TM9SF3,BLNK,PIK3AP1
chr10	98791277	98791534	-1.13	0.0413	C10orf12,SLIT1
chr10	99853398	99853609	1.26	0.0142	CRTAC1,R3HCC1L
chr10	100679647	100679886	-1.41	0.0258	HPSE2,HPS1
chr10	100782282	100782487	-1.35	0.0302	HPSE2
chr10	100993795	100994109	1.12	0.0288	HPSE2
chr10	101336805	101337218	1.1	0.0119	NKX2-3,GOT1,ABCC2,SLC25A28
chr10	103991571	103991777	1.16	0.0478	GBF1,PITX3,ELOVL3
chr10	104220917	104221310	1.35	0.0101	NFKB2,TMEM180
chr10	104227822	104228221	1.12	0.0126	ACTR1A,TMEM180
chr10	105372655	105372939	1.12	0.019	SH3PXD2A,NEURL1
chr10	105880661	105881011	1.11	0.0337	SFR1,COL17A1,SLK
chr10	106097294	106097597	1.28	0.0135	MEIR5,CCDC147,ITPRIP,SLK
chr10	112546338	112546632	1.12	0.0408	PDCD4,RBM20
chr10	113473107	113473416	1.34	0.0136	GPAM
chr10	114149071	114149538	1.17	0.0269	ZDHHC6,ACSL5,VTI1A
chr10	114530951	114531167	1.08	0.0494	VTI1A,TCF7L2
chr10	115395840	115396152	1.09	0.0464	HABP2,NRAP
chr10	116556472	116556686	-1.47	0.0194	TRUB1,ABLIM1
chr10	116824248	116824460	1.08	0.0364	ATRNL1,TRUB1
chr10	116883287	116883645	1.09	0.0271	ATRNL1
chr10	117692862	117693148	1.45	0.00468	GFRA1
chr10	118715942	118716155	1.49	0.0111	ENO4,KIAA1598
chr10	120763294	120763494	1.48	0.0116	CACUL1,NANOS1
chr10	120789970	120790203	1.58	0.0155	NANOS1
chr10	121771021	121771408	1.19	0.0234	PPAPDC1A,BAG3,SEC23IP
chr10	124935943	124936155	-1.73	0.00666	GPR26,BUB3
chr10	126157074	126157288	1.34	0.0295	LHPP,CHST15,FAM53B
chr10	129155971	129156171	1.21	0.0174	NPS
chr10	129958098	129958332	1.51	0.0222	MKI67
chr10	130386063	130386342	-1.14	0.0426	MKI67
chr10	131826892	131827092	1.2	0.0173	GLRX3,EBF3
chr10	132561670	132561903	1.01	0.0285	.
chr10	132966619	132966865	-1.01	0.0493	.
chr10	134134530	134134820	1.07	0.0306	STK32C,LRRC27
chr10	134640682	134640921	1.48	0.01	NKX6-2,TTC40
chr11	433160	433415	1.66	0.00454	ANO9,TSPAN4,SIGIRR
chr11	588044	588300	1.04	0.0473	IFITM2,PHRF1,IRF7,B4GALNT4,CDHR5
chr11	970369	970824	1.12	0.0263	AP2A2,TSPAN4,MUC6
chr11	1375409	1375718	1.92	0.000435	BRSK2,TOLLIP
chr11	1434722	1434994	1.51	0.0136	BRSK2
chr11	1529614	1529838	1.27	0.0281	MOB2,DUSP8
chr11	2256725	2256954	1.13	0.0387	TH,ASCL2
chr11	2649068	2649344	1.42	0.0267	CDKN1C,KCNQ1
chr11	3175124	3175713	1.09	0.0298	OSBPL5,CARS
chr11	3190760	3191024	1.02	0.0285	OSBPL5,MRGPRG
chr11	4875523	4875802	1.38	0.015	OR51S1,OR51H1P
chr11	7433870	7434138	1.21	0.0167	CYB5R2,ZNF215,SYT9,OLFML1
chr11	9980782	9981023	1.56	0.0191	SBF2,SWAP70
chr11	10229668	10229882	-1.04	0.0408	SBF2,AMPD3
chr11	10306965	10307277	1.11	0.0254	SBF2
chr11	10476523	10476810	1.68	0.00101	MTRNR2L8,AMPD3
chr11	11143982	11144371	1.04	0.0329	ZBED5,CSNK2A3
chr11	11224134	11224356	-1.1	0.0435	ZBED5,CSNK2A3
chr11	12267366	12267571	1.02	0.0433	DKK3,MICAL2,MICALCL
chr11	13318954	13319245	1.59	0.00394	BTBD10,ARNTL
chr11	13931536	13931786	1.07	0.0426	RRAS2,FAR1
chr11	15019387	15019709	1.41	0.00469	CALCB,CALCA
chr11	15096463	15096673	1.15	0.0487	CALCB
chr11	15821675	15822016	1.07	0.0305	.
chr11	16841997	16842227	1.01	0.0399	C11orf58,PLEKHA7,NUCB2
chr11	18078373	18078599	-1.62	0.00359	SAAL1,TPH1
chr11	18210884	18211167	1.07	0.041	SAA4,MRGPRX4
chr11	21179399	21179759	1.01	0.0424	NELL1
chr11	21647619	21647956	1.15	0.0357	.
chr11	27379680	27379880	1.07	0.0343	BBOX1,LGR4
chr11	30316777	30317072	1.1	0.0321	FSHB,ARL14EP
chr11	31582374	31582672	-1.4	0.00561	ELP4,PAX6
chr11	31632130	31632357	-1.27	0.0141	ELP4,PAX6
chr11	33710601	33710823	1.46	0.0132	KIAA1549L,CAPRIN1,CD59,C11orf91
chr11	34290678	34290969	1.2	0.0178	NAT10,ABTB2
chr11	35405015	35405248	-1.47	0.0109	SLC1A2,CD44
chr11	35541218	35541423	1.14	0.0353	PAMR1,SLC1A2
chr11	36471674	36471894	1.25	0.0165	TRAF6,PRR5L
chr11	36905785	36906145	1.36	0.00582	RAG2
chr11	42902991	42903662	1.09	0.0261	API5
chr11	44613604	44614312	1.2	0.00523	CD82,TSPAN18
chr11	44872111	44872311	1.11	0.0451	TSPAN18,TP53I11
chr11	48044228	48044524	1	0.0467	PTPRJ,OR4B1
chr11	56612496	56612765	1.17	0.0445	OR5AK2,OR9G4
chr11	57671323	57671523	1.32	0.0254	CTNND1,ZDHHC5,OR9Q1
chr11	58940604	58940866	1.12	0.0409	FAM111B,DTX4
chr11	60056443	60056928	1.11	0.0125	MS4A4A,MS4A6E
chr11	60164349	60164575	1.05	0.0334	MS4A14,MS4A1
chr11	60265914	60266162	1.24	0.0283	MS4A13,SLC15A3,MS4A12,MS4A1
chr11	61740185	61740547	1.28	0.00336	INCENP,FTH1
chr11	62062892	62063121	-1.59	0.00404	SCGB2A2,SCGB1D4
chr11	62182216	62182417	1.8	0.00402	ASRGL1,SCGB1A1
chr11	62994406	62994609	1.4	0.0109	SLC22A9,SLC22A24,SLC22A25
chr11	63330384	63330624	1.17	0.0399	ATL3,HRASLS2
chr11	63599902	63600102	1.92	0.00234	RTN3,PLA2G16,MARK2
chr11	64620504	64620895	1.44	0.00171	EHD1,CDC42BPG,SF1
chr11	64851441	64851925	1.04	0.039	SYVN1,ZFPL1,EHBP1L1,CDCA5
chr11	65344909	65345323	1.37	0.0322	SIPA1,LTBP3,FOSL1,NEAT1,MALAT1,EHBP1L1
chr11	65667798	65668314	1.31	0.0422	FOSL1,EHBP1L1,B4GAT1,OVOL1
chr11	66128022	66128249	1.38	0.0108	B3GNT1,YIF1A,SLC29A2
chr11	66211139	66211343	1.21	0.0252	RBM4B,RBM14,MRPL11,PELI3
chr11	66298063	66298289	1.95	0.00615	ZDHHC24,KLC2,RAB1B,BBS1,RIN1
chr11	67039243	67039516	1.18	0.0207	POLD4,ANKRD13D,KDM2A,ADRBK1,TBC1D10C
chr11	67381341	67381863	1.06	0.0298	GSTP1,NUDT8,NDUFV1
chr11	67913597	67913895	1.09	0.0359	LRP5,CHKA,SUV420H1,NDUFS8,C11orf24
chr11	68846615	68846825	1.22	0.0378	TPCN2,IGHMBP2
chr11	71485622	71486034	1.39	0.00999	KRTAP5-11,FAM86C1
chr11	72452475	72452773	1.12	0.0311	PDE2A,ARAP1
chr11	72498953	72499188	1.12	0.0249	STARD10,ARAP1
chr11	72518374	72518605	-1.11	0.034	STARD10,ARAP1,ATG16L2
chr11	74818949	74819298	-1.1	0.0247	OR2AT4,SLCO2B1
chr11	75243457	75243679	1.14	0.0312	SERPINH1,GDPD5
chr11	77718379	77718653	1.3	0.0281	RP11,INTS4,KCTD14
chr11	78305887	78306111	-2.58	6.78e-05	NARS2
chr11	79575531	79575808	1.97	0.000834	TENM4
chr11	85929561	85929850	1.05	0.0182	EED,PICALM
chr11	88181496	88181758	1.08	0.0356	CTSC
chr11	92165750	92166138	1.37	0.00483	FAT3
chr11	93270901	93271235	1.17	0.0359	CCDC67,SMCO4
chr11	93920059	93920311	1.23	0.0321	FOLR4,PANX1
chr11	94297371	94297609	1.55	0.0126	PIWIL4,FUT4,AMOTL1
chr11	94501358	94501619	1.35	0.02	AMOTL1
chr11	94965291	94965687	1.45	0.00809	SESN3
chr11	95333941	95334153	1.37	0.0248	SESN3,FAM76B
chr11	96000843	96001045	1.17	0.0455	MTMR2,MAML2
chr11	102509706	102509953	1.3	0.0255	MMP20,MMP27
chr11	102692767	102692983	1.88	0.00297	MMP3,MMP10,MMP1
chr11	103136949	103137241	1.24	0.019	DYNC2H1
chr11	108688802	108689015	1.04	0.0422	DDX10
chr11	111442903	111443108	1.15	0.026	SIK2,LAYN
chr11	111593197	111593438	-1.16	0.0237	SIK2,PPP2R1B
chr11	111828800	111829226	1.28	0.0138	FDXACB1,C11orf57,AP001781.2,PPP2R1B,DLAT,DIXDC1,TIMM8B
chr11	112887325	112887642	-1.27	0.0102	TTC12,NCAM1
chr11	115288225	115288433	1.21	0.0477	CADM1
chr11	117015371	117015637	1.63	0.00864	PAFAH1B2
chr11	117252212	117252424	1.32	0.0106	RP11,DSCAML1,FXYD6,PAFAH1B2,CEP164
chr11	117941698	117941920	2	0.00166	MPZL2,IL10RA,TMPRSS4
chr11	118662821	118663109	1.43	0.00318	DDX6
chr11	119580084	119580378	1	0.0432	RNF26,THY1,PVRL1
chr11	120763600	120763801	1.13	0.0457	TBCEL,GRIK4
chr11	121335139	121335531	-1.13	0.0387	RP11,SORL1
chr11	122264206	122264418	-1.12	0.0227	UBASH3B,CRTAM,BLID
chr11	122357495	122357978	1.1	0.0162	UBASH3B,BLID
chr11	122536572	122536861	1.95	0.000472	UBASH3B,CRTAM
chr11	122714135	122714351	-1.2	0.0465	C11orf63,CRTAM
chr11	122727314	122727653	1.1	0.042	C11orf63,UBASH3B,CRTAM
chr11	123420615	123420875	1.44	0.00833	ZNF202,GRAMD1B,SCN3B
chr11	123524896	123525549	1.12	0.0149	SCN3B
chr11	123993800	123994013	1.71	0.00238	VWA5A,OR10D3,OR10G7
chr11	124056291	124056599	1.03	0.0262	OR10D3
chr11	124275071	124275279	1.34	0.0209	OR8B4,OR8B3
chr11	124467511	124467728	-1.57	0.0109	OR8A1,PANX3
chr11	124481263	124481466	1.23	0.0397	PANX3
chr11	124609671	124609949	1.04	0.0497	NRGN
chr11	126238313	126238856	1.11	0.0396	ST3GAL4,DCPS
chr11	129719326	129719533	1.43	0.0207	NFRKB,TMEM45B
chr11	130607376	130607585	1.08	0.0383	SNX19,C11orf44
chr11	130690680	130690880	1.41	0.0148	SNX19,C11orf44
chr11	131824072	131824272	-1.03	0.0361	NTM
chr11	132942831	132943080	-1.09	0.0357	OPCML
chr11	133519137	133519497	-1.29	0.0067	SPATA19
chr11	133684814	133685061	1.02	0.0195	SPATA19,THYN1,ACAD8
chr11	133966729	133967088	-1.26	0.00703	JAM3,NCAPD3
chr11	134807940	134808140	-1.4	0.0163	.
chr11	134909211	134909449	-1.37	0.00906	.
chr12	94392	94764	1.31	0.0365	IQSEC3
chr12	253006	253206	1.21	0.0302	IQSEC3,SLC6A12,RP11-283I3.4
chr12	1348367	1348658	1.03	0.0344	FBXL14,ERC1
chr12	1506099	1506299	-1.25	0.0384	FBXL14,ERC1
chr12	3634420	3634642	1.01	0.0438	PRMT8,EFCAB4B
chr12	4262493	4263073	1.58	0.000785	RP11,PARP11,CCND2
chr12	4293122	4293341	-1.97	0.00598	RP11,PARP11,CCND2
chr12	4380048	4380264	1.45	0.00733	PARP11,CCND2
chr12	4863642	4863853	1.41	0.00368	KCNA6,GALNT8
chr12	4903573	4903821	-1.06	0.0276	KCNA6,GALNT8
chr12	6042821	6043124	-1.01	0.0379	ANO2
chr12	6264086	6264312	1.09	0.0345	CD9,VWF
chr12	6944903	6945162	1.13	0.0197	TNFRSF1A,GNB3,GPR162
chr12	8718688	8718995	1.04	0.0301	CLEC4E,AICDA
chr12	9518396	9518609	-1.12	0.0207	PZP,KLRB1
chr12	9563862	9564398	1.09	0.0227	A2M,PZP,KLRB1
chr12	9950665	9950901	-1.17	0.0171	CD69,KLRF1
chr12	12592526	12592854	1.33	0.00476	LOH12CR1,DUSP16
chr12	12680947	12681155	1.22	0.0191	LOH12CR1,DUSP16
chr12	13027109	13027378	1.13	0.0331	EMP1,GPRC5A,AC079628.1,DDX47
chr12	13616410	13616648	-1.01	0.0346	EMP1
chr12	13890935	13891144	-1.34	0.0278	GRIN2B
chr12	14766784	14767015	1.08	0.0433	ATF7IP,PLBD1,GUCY2C,ARHGDIB
chr12	15113779	15113999	1.11	0.046	PLBD1,ARHGDIB
chr12	19542157	19542390	-1.22	0.0266	AEBP2,PLEKHA5
chr12	19568697	19568949	1.51	0.00658	AEBP2,PLEKHA5
chr12	19658230	19658482	-1.11	0.0265	AEBP2
chr12	19954015	19954244	-1.45	0.0199	AEBP2
chr12	20057177	20057448	-1.25	0.0404	PDE3A,AEBP2
chr12	21847450	21847736	1.43	0.00814	LDHB,KCNJ8
chr12	22299932	22300143	1.67	0.0045	CMAS,ST8SIA1
chr12	22492675	22492905	1.38	0.0285	C2CD5,ST8SIA1
chr12	24307023	24307257	1.53	0.00282	SOX5
chr12	25422648	25422897	1.49	0.0161	KRAS,IFLTD1
chr12	25633745	25634007	1.27	0.0178	KRAS,IFLTD1
chr12	25743832	25744043	1.3	0.018	IFLTD1,RASSF8
chr12	25753692	25753898	1.15	0.0351	IFLTD1,RASSF8
chr12	28326063	28326297	1.7	0.00722	PTHLH,CCDC91
chr12	29470689	29470889	1.37	0.0354	FAR2,ERGIC2
chr12	29581010	29581239	1.07	0.0356	ERGIC2,OVCH1
chr12	29588481	29588740	1.17	0.0141	ERGIC2,OVCH1
chr12	31176358	31176668	1.1	0.0274	DDX11,TSPAN11
chr12	31244812	31245068	1.54	0.0114	DDX11,FAM60A
chr12	31742787	31743121	1.23	0.022	DENND5B
chr12	31835159	31835365	1.1	0.0304	METTL20,H3F3C
chr12	31839987	31840371	1.06	0.0315	METTL20,H3F3C
chr12	32028273	32028583	1.54	0.0116	BICD1,H3F3C
chr12	32075592	32075880	1.67	0.00391	BICD1,H3F3C
chr12	32289593	32289829	1.49	0.0104	BICD1,FGD4
chr12	32593592	32593898	1.21	0.0308	PKP2,BICD1,FGD4
chr12	39298629	39299521	1.06	0.0336	CPNE8,RP11-396F22.1
chr12	39300466	39300802	1.2	0.0238	CPNE8
chr12	39716582	39716799	1.09	0.0471	CPNE8,KIF21A
chr12	42066013	42066387	2.62	0.0166	PDZRN4,GXYLT1
chr12	46054141	46054459	1.64	0.000363	ARID2,ANO6
chr12	46089905	46090123	1.19	0.0395	ARID2,ANO6
chr12	47473965	47474168	1.5	0.00908	PCED1B,AMIGO2
chr12	47727277	47727619	1.09	0.0375	RPAP3,AMIGO2
chr12	48195412	48195676	1.39	0.0222	SLC48A1,HDAC7
chr12	48340523	48340809	1.02	0.0483	VDR,TMEM106C
chr12	49690369	49690570	1.33	0.0207	TUBA1C,TROAP,PRPH
chr12	50219174	50219396	1.25	0.0179	NCKAP5L,LASS5,TMBIM6
chr12	51319073	51319297	1.24	0.0466	LETMD1,METTL7A
chr12	53254067	53254317	1.06	0.0322	KRT6B,RARG,KRT6C,KRT5,KRT6A,KRT8,KRT75,KRT78,KRT1
chr12	53270324	53270573	-1.09	0.0187	KRT8,EIF4B,KRT78
chr12	54589522	54589908	1.49	0.00235	SMUG1,CBX5
chr12	54758175	54758572	1.03	0.0205	GPR84,NCKAP1L
chr12	54762489	54762748	1.05	0.0132	ZNF385A,HOXC9,GTSF1,NFE2,GPR84,COPZ1
chr12	56109675	56109958	1.18	0.0106	ENSG00000258311,BLOC1S1
chr12	56881353	56881961	1.22	0.0177	GLS2,PTGES3,NACA
chr12	57107235	57107447	1.21	0.03	PTGES3,NACA
chr12	57265465	57265692	1.35	0.0221	SDR9C7,HSD17B6,PRIM1
chr12	57385393	57385680	1.2	0.0116	RDH16,GPR182
chr12	58160446	58160649	1.66	0.00788	PIP4K2C,CYP27B1
chr12	63138432	63138731	1.04	0.0297	PPM1H,MON2
chr12	63322391	63322613	1.25	0.0261	PPM1H,MON2
chr12	63988266	63988466	1.09	0.0389	AVPR1A,DPY19L2
chr12	64706040	64706319	1.39	0.0138	C12orf66,XPOT
chr12	65078467	65078702	1.19	0.0437	GNS,RASSF3
chr12	66218794	66219000	1.37	0.0259	HMGA2
chr12	66354992	66355277	1.22	0.0202	LLPH,RP11-366L20.2,HMGA2
chr12	66557101	66557341	1.13	0.039	LLPH,ENSG00000228144
chr12	66582707	66583277	1.31	0.0188	TMBIM4,IRAK3
chr12	67107217	67107519	1.15	0.0109	GRIP1
chr12	67910977	67911213	1.14	0.0287	DYRK2,CAND1
chr12	68197251	68197477	1.26	0.0289	DYRK2,IFNG
chr12	68287129	68287332	1.2	0.042	DYRK2,IFNG
chr12	70393133	70393385	1.34	0.0197	MYRFL,CNOT2
chr12	71066196	71066638	1.73	0.00328	PTPRB,PTPRR
chr12	76424700	76425042	1.14	0.0244	PHLDA1
chr12	77272673	77273295	1.42	0.00122	CSRP2
chr12	77324499	77324754	1.34	0.024	CSRP2,E2F7
chr12	77544769	77545067	1.08	0.0321	E2F7
chr12	79955277	79955702	1.1	0.0299	PAWR
chr12	91348501	91348918	1.56	0.0041	CCER1
chr12	93516435	93516783	1.37	0.0121	NUDT4,EEA1
chr12	94566750	94567101	1.09	0.00943	CCDC41,PLXNC1
chr12	95835371	95835636	1.41	0.00918	VEZT,METAP2
chr12	97115940	97116256	1.13	0.0191	C12orf55,NEDD1
chr12	100557790	100557995	1.16	0.0321	ACTR6,ANKS1B
chr12	103070028	103070240	1.95	0.000569	PAH,IGF1
chr12	103193151	103193412	1.85	0.00306	PAH,IGF1
chr12	104965303	104965520	1.08	0.0328	SLC41A2,CHST11
chr12	105768509	105768745	1.21	0.0317	APPL2
chr12	106441248	106441477	1.83	0.0021	NUAK1
chr12	106621248	106621771	1.35	0.0115	NUAK1,CKAP4
chr12	109427362	109427562	1.41	0.0163	USP30,SVOP
chr12	110278913	110279113	1.81	0.0078	GLTP,TRPV4
chr12	111598273	111598540	1.43	0.0042	CUX2,FAM109A,AC002351.1
chr12	115371292	115371572	1.05	0.0184	TBX3,RP11-411G2.1
chr12	115912562	115912816	-1.13	0.0197	TBX3
chr12	116774474	116774909	1.07	0.0391	MED13L,MAP1LC3B2
chr12	116848642	116849117	1.32	0.00329	MED13L,MAP1LC3B2
chr12	117029695	117029979	1.02	0.0375	MAP1LC3B2,C12orf49
chr12	117470622	117470872	-1.3	0.0198	FBXW8,TESC
chr12	118500064	118500306	1.55	0.00352	WSB2
chr12	120340502	120340855	1.16	0.0158	CIT,CCDC64
chr12	120972614	120972843	1.35	0.0434	RNF10
chr12	121714826	121715189	1.76	0.00079	P2RX4,CAMKK2
chr12	121995651	121995947	-1.5	0.00722	RNF34,KDM2B
chr12	122109836	122110179	1.23	0.0139	MORN3,ORAI1
chr12	122428070	122428337	1.27	0.0128	WDR66,BCL7A
chr12	123616209	123616536	1.14	0.0361	MPHOSPH9,PITPNM2
chr12	123917020	123917413	1.12	0.00343	RILPL2,SETD8
chr12	124385771	124386009	1.21	0.0128	CCDC92,DNAH10
chr12	124458318	124458588	1.1	0.0318	ZNF664,CCDC92
chr12	124838931	124839136	1.08	0.04	FAM101A,NCOR2
chr12	125023609	125023846	1.28	0.0177	SCARB1,NCOR2
chr12	125087758	125087968	1.2	0.0362	SCARB1,NCOR2
chr12	125646497	125646697	-1.23	0.0218	AACS,TMEM132B
chr12	125652334	125652548	-1.23	0.041	AACS,TMEM132B
chr12	126185464	126185742	1.05	0.0278	TMEM132B
chr12	127500730	127500961	1.12	0.0315	.
chr12	128065183	128065720	-1.06	0.00686	.
chr12	128120826	128121132	1.27	0.0159	.
chr12	128487021	128487235	1.29	0.017	TMEM132C
chr12	129089973	129090205	1.02	0.0256	TMEM132C,SLC15A4
chr12	129295347	129295585	1.29	0.037	GLT1D1,SLC15A4
chr12	132113471	132113721	-1.59	0.0112	SFSWAP
chr12	132345196	132345846	1.02	0.0339	ULK1,MMP17
chr12	132694833	132695093	1.41	0.0107	GALNT9,FBRSL1
chr12	132824582	132824819	1.1	0.0277	GALNT9,FBRSL1
chr12	132958936	132959169	1.02	0.0339	GALNT9,FBRSL1
chr12	133015856	133016106	1.08	0.0414	GALNT9,FBRSL1
chr13	19813395	19813624	1.05	0.0289	ENSG00000121388,TPTE2
chr13	20135811	20136019	1.35	0.0134	MPHOSPH8,TPTE2
chr13	20923162	20923448	1.02	0.037	CRYL1,GJB6,ZMYM2
chr13	21649181	21649445	1.68	0.00609	LATS2,SAP18
chr13	21653945	21654313	1.25	0.00955	LATS2,SAP18
chr13	21939721	21939935	-2.8	5.39e-05	ZDHHC20,MRP63
chr13	23254978	23255213	1.89	0.00759	SGCG
chr13	23500756	23501241	1.01	0.0196	SGCG
chr13	25134833	25135043	1.18	0.0347	PARP4,ATP12A
chr13	25338353	25338707	1.19	0.0194	RNF17
chr13	25869249	25869459	-1.65	0.00579	MTMR6,NUPL1
chr13	26223661	26223986	1.47	0.00335	SHISA2,ATP8A2
chr13	26514857	26515108	1.1	0.0342	SHISA2
chr13	28064566	28064855	1.79	0.00132	LNX2,MTIF3
chr13	28322332	28322602	1.08	0.0392	GSX1,POLR1D
chr13	28629844	28630051	1.21	0.041	URAD,FLT3
chr13	29138275	29138515	1.12	0.0447	POMP,FLT1
chr13	29625366	29625675	1.06	0.0256	MTUS2
chr13	30554208	30554437	1.01	0.0461	UBL3,KATNAL1
chr13	31311729	31312017	1.01	0.0319	ALOX5AP
chr13	31320198	31320603	1.07	0.0323	MEDAG,HMGB1,ALOX5AP
chr13	31480109	31480350	1.62	0.009	MEDAG,HMGB1,B3GALTL
chr13	32623080	32623392	1.05	0.0269	ZAR1L,FRY
chr13	33483352	33483578	1.39	0.006	KL,PDS5B
chr13	34198543	34198745	1.71	0.00595	RFC3,STARD13
chr13	36788686	36788929	1.64	0.0144	SOHLH2,CCDC169-SOHLH2,C13orf38,DCLK1
chr13	36994577	36994967	1.1	0.0148	SPG20,CCNA1
chr13	37574660	37575159	1.03	0.0385	EXOSC8,ALG5
chr13	40797361	40797674	1.04	0.0237	FOXO1
chr13	40896316	40896687	1.42	0.00203	FOXO1
chr13	40930355	40930555	1.27	0.0178	FOXO1
chr13	43219585	43219817	1.28	0.02	DNAJC15,TNFSF11
chr13	44359869	44360118	1.04	0.0403	ENOX1
chr13	44706939	44707241	1.17	0.0201	SMIM2,LACC1
chr13	44846309	44846611	1.02	0.0386	SMIM2,SERP2
chr13	46019457	46019741	1.03	0.0417	COG3,SLC25A30
chr13	46507775	46508006	1.41	0.0187	SIAH3,ZC3H13
chr13	46747833	46748135	1.6	0.00226	CPB2,LCP1
chr13	46952587	46952853	1.04	0.0378	RNU2-6P,LCP1,LRCH1
chr13	47337039	47337305	1.24	0.0398	LRCH1,ESD
chr13	48294722	48294925	2.23	0.000279	SUCLA2
chr13	50864460	50864662	1.24	0.0371	DLEU1
chr13	51508572	51508817	1.33	0.0186	FAM124A,RNASEH2B
chr13	51640494	51640738	1.26	0.00708	FAM124A,RNASEH2B
chr13	53778805	53779094	1.24	0.00837	OLFM4
chr13	60657046	60657279	1.28	0.0292	DIAPH3
chr13	60722896	60723219	1.09	0.0129	DIAPH3
chr13	60872681	60872978	1.55	0.00636	TDRD3,DIAPH3
chr13	63021881	63022081	1.4	0.0393	.
chr13	73718372	73718634	1.04	0.0491	KLF5
chr13	74187694	74187894	-1.81	0.00177	KLF12
chr13	78461093	78461316	1.15	0.031	SLAIN1,EDNRB
chr13	78493532	78493831	1.1	0.0456	SLAIN1,EDNRB
chr13	78596457	78596660	-1.41	0.0178	EDNRB
chr13	95048090	95048290	1.12	0.0484	DCT
chr13	95300890	95301162	1.1	0.0222	SOX21,GPR180
chr13	95757969	95758209	-1.02	0.0384	SOX21,ABCC4,CLDN10
chr13	96103107	96103357	1.12	0.0386	ABCC4,CLDN10
chr13	96526134	96526418	-1.48	0.0085	DNAJC3,UGGT2
chr13	96870592	96870830	1.7	0.00496	HS6ST3
chr13	97764493	97764709	1.47	0.0109	OXGR1,MBNL2
chr13	98021739	98021960	1.26	0.0167	RAP2A,MBNL2
chr13	98327382	98327587	-1.16	0.0478	IPO5,RAP2A
chr13	98445081	98445281	1.28	0.0362	IPO5,RAP2A
chr13	100084895	100085469	1.33	0.00487	TM9SF2,GPR183,GPR18
chr13	100324079	100324298	-1.31	0.00612	PCCA,CLYBL,ZIC5,ZIC2
chr13	101261275	101261493	1.29	0.0228	GGACT,TMTC4
chr13	107411573	107411845	1.5	0.0224	ARGLU1
chr13	109095057	109095299	1.2	0.0275	TNFSF13B,MYO16
chr13	109101344	109101553	2.11	0.00313	TNFSF13B,MYO16
chr13	109542772	109543075	1.44	0.00467	MYO16
chr13	110092854	110093070	1.46	0.0135	IRS2
chr13	111033667	111033867	1.12	0.0496	RAB20,COL4A1,COL4A2
chr13	112072603	112072975	1.09	0.0155	TEX29
chr13	112534597	112534803	1.05	0.0295	SOX1
chr13	112727258	112727565	-1.49	0.00958	SPACA7,SOX1
chr13	113683867	113684075	1.21	0.0219	PROZ,MCF2L,F10,F7
chr13	114023525	114023904	1.28	0.0191	MCF2L,ADPRHL1,GRTP1
chr14	20658768	20659148	1.43	0.00152	OR4N5,OR11G2
chr14	22140324	22140551	-1.21	0.0283	OR4E2
chr14	22165756	22166199	1.12	0.0327	AE000658.30,OR4E2
chr14	22855938	22856138	1.26	0.0463	SLC7A7,DAD1
chr14	23025847	23026372	1.01	0.0282	RBM23,DAD1
chr14	23623300	23623635	1.17	0.0278	SLC7A8,CEBPE
chr14	25043898	25044187	1.35	0.0203	TGM1,LTB4R2,CTSG
chr14	26086356	26086561	1.5	0.0127	.
chr14	29254705	29254912	1.25	0.0441	FOXG1,RP11-966I7.2
chr14	30693790	30694022	1.14	0.044	G2E3,PRKD1
chr14	31272296	31272577	1.21	0.0399	SCFD1,COCH
chr14	32099977	32100187	-1.57	0.0416	ARHGAP5,NUBPL
chr14	32730184	32730488	1.02	0.0469	ARHGAP5,AKAP6
chr14	33422980	33423201	1.67	0.0159	NPAS3
chr14	33996314	33996519	1.33	0.0219	EGLN3
chr14	35834775	35834976	2.28	0.000369	PSMA6,NFKBIA
chr14	36536238	36536524	1.33	0.00988	BRMS1L,MBIP
chr14	37183599	37184049	1.22	0.00509	SLC25A21,PAX9,MIPOL1
chr14	38343970	38344201	1.25	0.0175	SSTR1,FOXA1
chr14	39277985	39278271	1.32	0.0372	SEC23A,CTAGE5
chr14	49693371	49693604	1.36	0.0144	RPS29
chr14	51326169	51326379	1.49	0.0232	TRIM9,NIN,ABHD12B
chr14	51326738	51327032	1.41	0.00284	NIN,ABHD12B
chr14	51605126	51605347	1.01	0.0433	TRIM9,TMX1
chr14	52332991	52333373	1.55	0.000731	GNG2,C14orf166
chr14	52372324	52372898	1.37	0.0027	GNG2,C14orf166
chr14	53606002	53606225	1.73	0.00263	FERMT2,DDHD1
chr14	53839111	53839311	1.2	0.0299	DDHD1
chr14	55293725	55293929	-1.57	0.0126	GCH1,SAMD4A
chr14	56153507	56153737	1.63	0.0088	PELI2,KTN1
chr14	56826167	56826367	-1.24	0.0358	TMEM260,PELI2
chr14	57907126	57907376	1.17	0.0241	C14orf105,NAA30
chr14	58017269	58017510	1.34	0.0182	C14orf105,SLC35F4
chr14	59606095	59606311	1.49	0.00509	DAAM1
chr14	60154586	60154853	1.1	0.0499	RTN1,JKAMP
chr14	60200159	60200412	1.47	0.0149	RTN1,JKAMP
chr14	63850635	63850856	1.19	0.0377	RHOJ,PPP2R5E
chr14	64910403	64910603	1.36	0.0267	AKAP5,ZBTB25,MTHFD1
chr14	65170876	65171158	1.18	0.0312	PLEKHG3
chr14	67431281	67431537	1.09	0.0363	PLEK2,FAM71D,GPHN
chr14	67544484	67544782	-1.15	0.023	FAM71D
chr14	67641097	67641326	-1.05	0.0476	FAM71D
chr14	68287258	68287598	1.29	0.0113	RAD51B,PIGH
chr14	69262422	69263001	1.36	0.0189	ZFP36L1,ACTN1
chr14	69906620	69906836	1.31	0.026	SLC39A9,KIAA0247
chr14	70783908	70784132	1.05	0.0315	SLC8A3,COX16
chr14	70799048	70799248	1.09	0.0399	SLC8A3,COX16
chr14	71609862	71610137	1.22	0.0271	SIPA1L1,PCNX
chr14	71699000	71699275	1.15	0.0308	SIPA1L1,PCNX
chr14	71791598	71791864	1.17	0.0067	SIPA1L1,PCNX
chr14	72022397	72022931	1.13	0.0166	SIPA1L1,RGS6
chr14	72219828	72220042	1.26	0.024	SIPA1L1,RGS6
chr14	74179271	74179569	-1.72	0.00201	DNAL1,PNMA1,FAM161B
chr14	74661288	74661488	-1.8	0.00311	VSX2,LIN52,VRTN,ALDH6A1,ABCD4
chr14	76086492	76086740	2.57	0.000102	C14orf1,FLVCR2
chr14	76489294	76489576	-1.22	0.0249	IFT43,GPATCH2L
chr14	78082111	78082328	1.4	0.0327	SPTLC2
chr14	82198194	82198409	2.06	0.00224	SEL1L
chr14	88669258	88669494	1.12	0.0399	KCNK10,GPR65
chr14	88713450	88713696	1.23	0.0331	KCNK10,GPR65
chr14	89661503	89661756	2.22	0.000618	TTC8,FOXN3
chr14	89758956	89759163	1.71	0.00243	TTC8,FOXN3
chr14	94306667	94306867	1.12	0.0277	PRIMA1,ASB2
chr14	94595691	94596151	1.06	0.0275	IFI27L2,IFI27
chr14	95612741	95613029	1.32	0.0169	GSC,DICER1
chr14	97372273	97372473	1.17	0.0249	VRK1
chr14	97378253	97378582	1.08	0.0219	VRK1
chr14	97390231	97390507	1.23	0.0258	VRK1
chr14	99224913	99225113	-1.5	0.0244	.
chr14	100841749	100842025	1.5	0.0184	WARS,WDR25,RP11-638I2.9
chr14	101901855	101902083	1.21	0.0325	DIO3
chr14	102197465	102197977	1.15	0.0068	DIO3,RP11-1029J19.5,LINC00239,RP11-1029J19.4,PPP2R5C
chr14	103575238	103575516	1.83	9.08e-05	TNFAIP2,EIF5,EXOC3L4
chr14	103604227	103605162	1.46	0.00202	RP11-736N17.4,TNFAIP2,EIF5
chr14	104456148	104456381	1.09	0.0443	ASPG,TDRD9
chr14	105536270	105536695	1.11	0.0195	JAG2,GPR132
chr14	106420060	106420354	-1.21	0.0405	TMEM121
chr14	106750368	106750631	-1.35	0.0131	.
chr14	106987479	106987701	1.27	0.0257	.
chr14	107136767	107136981	1.47	0.0109	.
chr15	22364663	22364947	-1.22	0.00978	AC010760.1,OR4M2
chr15	22388283	22388500	-1.01	0.0254	OR4N4,AC010760.1,TUBGCP5
chr15	22772679	22772879	1.57	0.0119	OR4N4,TUBGCP5
chr15	24074674	24074938	1.33	0.0161	NDN
chr15	24114524	24114774	-1.27	0.015	NDN
chr15	24236922	24237148	-1.11	0.0208	NDN
chr15	25084715	25084915	1.29	0.0208	ENSG00000273173,SNRPN
chr15	25834169	25834472	-1.04	0.0249	UBE3A,ATP10A
chr15	27745349	27745579	-1.21	0.0396	.
chr15	28050662	28050879	-1.32	0.0175	OCA2
chr15	28956983	28957204	-1.56	0.0249	GOLGA8M
chr15	29025223	29025485	-1.56	0.00566	APBA2,GOLGA8M
chr15	29156477	29156685	-1.22	0.00717	NDNL2,APBA2
chr15	29650252	29650458	-1.2	0.0221	NDNL2,FAM189A1
chr15	31548011	31548263	1.4	0.00678	TRPM1,KLF13
chr15	32223370	32223618	1.1	0.0494	CHRNA7,OTUD7A
chr15	32907234	32907628	1.27	0.011	ARHGAP11A
chr15	39840327	39840528	-1.42	0.0067	THBS1
chr15	40593724	40593927	1.36	0.0143	PAK6,PLCB2
chr15	41462079	41462308	1.24	0.0146	INO80,EXD1
chr15	42128819	42129058	1.05	0.0342	SPTBN5,MAPKBP1,JMJD7,PLA2G4B,PLA2G4F
chr15	42619389	42619593	-1.16	0.0385	CAPN3,GANC
chr15	43550855	43551188	1.46	0.00413	EPB42,TGM5
chr15	44039152	44039410	1.11	0.0424	PDIA3
chr15	45606521	45606833	1.18	0.027	SLC28A2,GATM
chr15	45740204	45740774	1.34	0.00386	SPATA5L1,C15orf48,SQRDL,RP11-519G16.3,SLC30A4
chr15	48129834	48130088	-1.11	0.0295	SEMA6D,SLC24A5
chr15	48746921	48747166	1.08	0.0211	FBN1,DUT
chr15	48772314	48772519	-1.36	0.0322	FBN1,DUT
chr15	49109717	49110007	1.31	0.0181	CEP152,EID1
chr15	51315688	51315984	-1.58	0.00113	AP4E1,TNFAIP8L3
chr15	51878245	51878488	1.37	0.00816	GLDN,DMXL2
chr15	52789025	52789296	1.21	0.0184	MYO5C,MYO5A,CTD-2184D3.3
chr15	54197883	54198155	1.03	0.0485	UNC13C,WDR72
chr15	56006449	56006657	1.38	0.0157	PRTG,PYGO1
chr15	56484797	56485026	1.19	0.0297	NEDD4,RFX7
chr15	56697092	56697353	1.15	0.0223	MNS1,TEX9
chr15	57689064	57689274	-1.54	0.0108	GCOM1,CGNL1
chr15	57965490	57965763	1.38	0.0161	MYZAP,POLR2M
chr15	58430235	58430681	1.2	0.00617	AQP9
chr15	58767574	58767858	1.2	0.0443	LIPC,ADAM10
chr15	58808043	58808268	1.19	0.0412	LIPC,ADAM10
chr15	59601500	59601709	-1.21	0.0173	LDHAL6B,MYO1E,SLTM
chr15	62480042	62480242	-1.16	0.0174	TLN2,C2CD4B,VPS13C
chr15	64985352	64985622	1.41	0.00623	OAZ2,ZNF609
chr15	65176143	65176621	1.54	0.00106	ANKDD1A,AC069368.3,PLEKHO2,TRIP4
chr15	65187740	65188182	1.18	0.0171	ANKDD1A,AC069368.3,PLEKHO2
chr15	65189581	65189835	1.2	0.0169	ANKDD1A,PLEKHO2,SPG21
chr15	65705607	65705819	1.14	0.0201	IGDCC4,IGDCC3
chr15	66726091	66726436	-1.11	0.0197	SNAPC5,MAP2K1
chr15	66755316	66755533	-1.66	0.0107	SNAPC5,MAP2K1
chr15	67030562	67030765	1.24	0.0107	SMAD3,ZWILCH,SMAD6,LCTL,MAP2K1
chr15	69083746	69084446	1.44	0.0071	ANP32A,CORO2B
chr15	69760942	69761171	-1.26	0.0208	RPLP1
chr15	70248886	70249190	1.18	0.0205	TLE3
chr15	70267632	70267846	1.72	0.00182	TLE3
chr15	70307283	70307491	1.17	0.0411	TLE3
chr15	70405630	70406204	1.06	0.0431	TLE3
chr15	70432898	70433727	1.08	0.0302	TLE3
chr15	70635395	70635657	1.33	0.0188	UACA,TLE3
chr15	71012367	71012726	-1.05	0.045	UACA
chr15	71658862	71659062	-1.06	0.0491	THSD4
chr15	72001321	72001522	1.11	0.0372	SENP8
chr15	72473109	72473370	1.15	0.0203	MYO9A,GRAMD2
chr15	74150019	74150252	1.11	0.0248	TBC1D21,CD276
chr15	74275057	74275306	1.16	0.0413	PML,STOML1,LOXL1
chr15	75018643	75018907	1.5	0.0137	CYP1A1
chr15	75054785	75055014	1.75	0.0043	CYP1A2,CSK
chr15	75369942	75370370	1.42	0.00224	C15orf39,PPCDC,CSK
chr15	75382596	75383012	1.24	0.00494	C15orf39,PPCDC
chr15	75404724	75404932	1.69	0.00267	C15orf39,PPCDC,MPI
chr15	75406779	75407048	1.4	0.0147	C15orf39,PPCDC,CSK
chr15	75652319	75652519	1.48	0.021	SCAMP5,MAN2C1,PTPN9,NEIL1
chr15	76016365	76016751	1.21	0.00546	UBE2Q2,SNX33,CSPG4,ODF3L1
chr15	76591819	76592030	1.06	0.0407	ETFA,C15orf27
chr15	79080771	79080971	1.42	0.0137	ADAMTS7,CHRNB4
chr15	79436315	79436637	1.09	0.0258	RASGRF1,TMED3
chr15	79561936	79562166	1.07	0.0481	RASGRF1,TMED3
chr15	79862453	79862681	1.31	0.00703	MTHFS,KIAA1024
chr15	80247102	80247306	-1.46	0.0427	ST20-MTHFS,BCL2A1
chr15	80258255	80258515	1.8	0.00121	ST20-MTHFS,BCL2A1
chr15	80269761	80270117	1.08	0.0205	BCL2A1,ZFAND6
chr15	80649828	80650072	-1.14	0.0312	BCL2A1,ARNT2,FAH
chr15	81833280	81833631	-1.04	0.0175	TMC3,IL16
chr15	83458460	83458670	1.25	0.0408	FSD2,AP3B2
chr15	83549616	83549857	1.11	0.0472	WHAMM,HOMER2
chr15	83829927	83830190	1.31	0.048	TM6SF1,SH3GL3,AC024270.1,ENSG00000166503
chr15	83961272	83961506	-1.27	0.00766	SH3GL3,BNC1
chr15	85579961	85580252	-1.02	0.0433	PDE8A,AKAP13
chr15	86316575	86316824	1.39	0.00932	AKAP13,KLHL25
chr15	88300538	88300792	1.1	0.028	NTRK3
chr15	88372965	88373288	1.04	0.0161	NTRK3
chr15	89281690	89281920	-1.54	0.0086	ACAN,ISG20
chr15	89584891	89585120	1.13	0.0489	MFGE8,ABHD2
chr15	90574674	90574955	1.2	0.0291	IDH2,ZNF710
chr15	91109733	91110030	1.35	0.0105	CRTC3,RCCD1,BLM
chr15	91629040	91629240	1.32	0.039	VPS33B,SV2B
chr15	94010673	94010908	1.26	0.0277	RGMA
chr15	94274924	94275196	1.24	0.00894	.
chr15	95112935	95113135	1.03	0.0409	MCTP2
chr15	96649484	96649722	-1.18	0.0197	NR2F2
chr15	98691435	98691779	1.19	0.0153	ARRDC4
chr15	98740838	98741056	1.2	0.0294	IGF1R,ARRDC4
chr15	98989053	98989308	1.24	0.025	IGF1R,ARRDC4
chr15	102313540	102313783	1.17	0.0367	OR4F6,TARSL2
chr16	800967	801185	1.22	0.0345	MSLN,NARFL
chr16	881378	881585	-1.31	0.0174	LMF1,GNG13
chr16	2073028	2073546	1.09	0.0273	SLC9A3R2,ABCA3,PGP,NPW
chr16	2112551	2112802	1.52	0.00521	NTHL1,PKD1,MLST8,C16orf59
chr16	2194021	2194297	1.46	0.023	TRAF7,PKD1,TBC1D24,MLST8,RAB26,C16orf59
chr16	3020102	3020381	1.54	0.00133	FLYWCH1,KREMEN2,PAQR4,KCTD5,PKMYT1
chr16	3292781	3293191	1.02	0.0299	MEFV,ZNF200,IL32
chr16	3414934	3415275	1.13	0.015	MTRNR2L4,OR2C1
chr16	5032428	5032670	1.81	0.00456	NAGPA,SEC14L5
chr16	5250154	5250499	1.05	0.0222	FAM86A
chr16	9373648	9374008	1.12	0.0183	C16orf72
chr16	9653112	9653326	-1.4	0.0163	C16orf72
chr16	10629859	10630059	1.41	0.00893	EMP2,ATF7IP2
chr16	10965421	10965646	1.42	0.0108	CLEC16A,TVP23A,CIITA
chr16	11679678	11679901	1.9	0.00483	LITAF
chr16	11763459	11763886	1.52	0.00264	TNFRSF17,ZC3H7A,RUNDC2A,SNN
chr16	11766715	11766947	1.12	0.0239	TNFRSF17,ZC3H7A,LITAF,SOCS1,SNN,TXNDC11
chr16	13776414	13776629	-1.07	0.0169	ERCC4
chr16	13814110	13814363	-1.05	0.0226	ERCC4
chr16	14301304	14301573	1.37	0.0111	PARN,MKL2
chr16	15053661	15053889	-1.01	0.0485	NPIPA1,PDXDC1
chr16	16132224	16132480	1.21	0.0429	ABCC6,ABCC1
chr16	17144374	17144641	-1.36	0.0256	XYLT1
chr16	17265686	17265966	-1.41	0.00591	XYLT1
chr16	17782659	17782977	1.11	0.0234	XYLT1
chr16	21177992	21178261	-1.12	0.0428	ZP2,DNAH3
chr16	21355932	21356170	1.19	0.031	CRYM,NPIPB3
chr16	21730133	21730369	1.23	0.036	METTL9,NPIPB4,OTOA
chr16	22327782	22328080	1.34	0.0149	CDR2,POLR3E
chr16	25129897	25130196	1.6	0.00301	AQP8,LCMT1
chr16	25337758	25337972	1.48	0.00993	HS3ST4,ZKSCAN2
chr16	25347013	25347213	-1.52	0.0141	HS3ST4,ZKSCAN2
chr16	25797402	25797613	-1.11	0.0238	HS3ST4
chr16	27815511	27815750	1.3	0.00856	GSG1L,KIAA0556
chr16	28200643	28200885	1.1	0.0383	XPO6,GSG1L
chr16	28956919	28957290	1.47	0.0153	NFATC2IP,CLN3,CD19
chr16	29210237	29210650	1.05	0.0244	NPIPB11,LAT
chr16	29711879	29712112	-1.54	0.00555	SPN,KCTD13,C16orf54,QPRT
chr16	30797784	30798055	1.11	0.0402	ZNF629,VKORC1,HSD3B7
chr16	31276669	31276929	1.55	0.0107	ITGAM,ITGAX,HSD3B7
chr16	32636670	32636880	1.59	0.00443	TP53TG3D,TP53TG3
chr16	33361002	33361227	-1.13	0.0284	TP53TG3B,ENSG00000259680
chr16	47646662	47646958	1.16	0.0348	PHKB
chr16	47739374	47739592	1	0.0472	ABCC12,PHKB
chr16	48057048	48057287	-1.03	0.0399	ABCC12
chr16	48488966	48489436	1.18	0.0174	N4BP1,SIAH1
chr16	48645467	48646137	1.03	0.0432	N4BP1
chr16	48647034	48647534	1.07	0.0229	N4BP1
chr16	50731908	50732202	1.61	0.00303	NOD2,CYLD,SNX20
chr16	51317374	51317651	-1.14	0.0156	SALL1
chr16	52039060	52039265	-1.27	0.016	.
chr16	52152792	52153009	1.19	0.0409	TOX3
chr16	52846428	52846658	-1.42	0.0122	TOX3,CHD9
chr16	53789072	53789436	1.32	0.0112	FTO
chr16	53926005	53926244	-1.48	0.00773	IRX3,FTO
chr16	55167603	55167882	1.2	0.00689	IRX5,IRX6
chr16	55510595	55510873	-1.15	0.0213	MMP2
chr16	55812546	55812801	1.39	0.0165	CES1,SLC6A2
chr16	56685625	56685899	1.11	0.0192	MT1B
chr16	56703868	56704096	1.09	0.0371	AC026461.2,MT1G,MT1H
chr16	56729711	56729946	1.5	0.0219	NUP93,MT1X
chr16	57060129	57060500	1.35	0.00637	NLRC5,CPNE2
chr16	57168454	57168719	1.36	0.0189	CPNE2,FAM192A
chr16	57625274	57625595	1.02	0.0377	GPR56,GPR114
chr16	57822086	57822371	1.18	0.0257	KIFC3,KATNB1
chr16	58699426	58699794	1.32	0.011	SLC38A7,CNOT1
chr16	65083626	65083848	1.08	0.0368	CDH11
chr16	65269557	65269844	1.13	0.0307	CDH11
chr16	66686982	66687289	1.37	0.0111	CMTM4,CMTM3,RRAD
chr16	67906619	67907285	1.38	0.0271	EDC4
chr16	67917693	67917903	1.07	0.0472	NRN1L,HSD11B2,THAP11
chr16	72170539	72170822	1.14	0.0466	PMFBP1,TXNL4B
chr16	73685977	73686221	-1.06	0.0467	.
chr16	74151756	74152039	1.46	0.00893	PSMD7
chr16	74169501	74169742	1.17	0.0408	PSMD7
chr16	76785405	76785631	-1.68	0.00408	MON1B,CNTNAP4
chr16	78852433	78852749	-1.03	0.0229	.
chr16	79027679	79027885	-1.25	0.0318	.
chr16	79312611	79312837	-1.15	0.0196	MAF
chr16	79732455	79732682	-1.17	0.0208	MAF
chr16	81798850	81799179	1.01	0.0317	PLCG2,CMIP
chr16	81847383	81847641	1.01	0.0478	PLCG2,SDR42E1
chr16	81876220	81876427	1.33	0.0463	PLCG2,SDR42E1
chr16	83221683	83221886	-1.14	0.0301	.
chr16	84209003	84209688	1.17	0.0244	DNAAF1,TAF1C
chr16	84676670	84676981	1.05	0.0418	KLHL36,COTL1,KIAA1609
chr16	84808991	84809246	-1.31	0.0373	USP10,CRISPLD2,KIAA1609
chr16	84844360	84844756	1.07	0.0122	USP10,CRISPLD2,ZDHHC7,KLHL36
chr16	84931639	84932334	1.27	0.0128	CRISPLD2,ZDHHC7
chr16	84967546	84967746	1.67	0.00549	USP10,CRISPLD2,ZDHHC7
chr16	86745919	86746183	-1.1	0.00826	FOXL1
chr16	87403929	87404250	-1.18	0.0286	FBXO31,RP11-482M8.3
chr16	87446421	87446621	1.56	0.0147	MAP1LC3B,ZCCHC14
chr16	88907022	88907244	1.54	0.0107	GALNS,APRT
chr16	89146845	89147162	1.53	0.00801	CBFA2T3,ACSF3
chr16	89300186	89300510	1.14	0.0323	GALNS,CHMP1A,ANKRD11,ZNF778
chr16	89323359	89323583	1.78	0.00809	ANKRD11,ZNF778
chr16	90015553	90016022	1.66	0.000821	SPATA2L,DEF8,RPL13,DPEP1
chr17	269183	269412	-1.22	0.0474	RPH3AL,C17orf97,FAM101B
chr17	399842	400100	1.35	0.0171	FAM101B,VPS53
chr17	1459357	1459829	1.04	0.031	INPP5K,PITPNA
chr17	1686358	1686869	1.01	0.0222	SMYD4,SERPINF1
chr17	3073348	3073611	1.05	0.0395	OR1G1,OR1A2
chr17	3174353	3174895	1.02	0.0176	OR1A1,OR3A2
chr17	3239191	3239445	1.33	0.0105	OR3A1,OR1E1
chr17	3276564	3276764	1.35	0.0274	OR3A1,OR1E1
chr17	4661311	4661557	2.46	0.000489	TM4SF5,ZMYND15,CXCL16,GLTPD2
chr17	5487156	5487409	1.2	0.0423	NLRP1
chr17	6454028	6454247	1.41	0.0211	PITPNM3,FAM64A
chr17	6735089	6735372	1.23	0.032	SLC13A5,TEKT1
chr17	6812230	6812459	1.4	0.0459	ASGR2,ALOX12,TEKT1
chr17	7218545	7219019	1.07	0.0496	GPS2,C17orf49,ACADVL,TP53,CTDNEP1,TNFSF13
chr17	7740236	7740457	1.07	0.0295	LSMD1,CD68,KDM6B,DNAH2
chr17	8113738	8114132	1.01	0.0279	TMEM107,RPL26,HES7,AURKB
chr17	8825776	8826114	1.4	0.00777	PIK3R5,PIK3R6
chr17	8964588	8964881	1.22	0.0235	NTN1
chr17	9717963	9718164	1.06	0.0437	ENSG00000214978,DHRS7C
chr17	10208080	10208481	-1.06	0.0101	GAS7,MYH13
chr17	11778887	11779176	-1.08	0.0378	DNAH9,ZNF18
chr17	12195350	12195641	1.41	0.0143	MYOCD,MAP2K4
chr17	13448615	13448837	1.61	0.00855	HS3ST3A1
chr17	13654506	13654747	-1.31	0.0333	HS3ST3A1,COX10
chr17	13703570	13703947	-1.04	0.0321	HS3ST3A1,COX10
chr17	14277275	14277648	1.01	0.0279	AC022816.2,HS3ST3B1
chr17	15560592	15560854	-1.37	0.0119	RP11,ENSG00000251537,TRIM16
chr17	16745904	16746209	1.42	0.00919	TNFRSF13B,ZNF624
chr17	16995464	16995719	-1.13	0.028	PLD6,MPRIP
chr17	17337008	17337300	1.28	0.019	PEMT,NT5M,MED9
chr17	18314898	18315140	1.98	0.00228	LGALS9C,FLJ35934,EVPLL
chr17	19533223	19533517	1.12	0.031	SLC47A1,ALDH3A2
chr17	20660661	20660931	-1.52	0.00406	CDRT15L2,USP22
chr17	21952610	21952839	-1.12	0.0432	MTRNR2L1
chr17	22195097	22195342	1.11	0.0422	MTRNR2L1
chr17	25318864	25319141	1.06	0.0354	WSB1
chr17	25924234	25924482	-1.86	0.00124	KSR1,LGALS9
chr17	26173212	26173501	1.13	0.0294	NOS2,NLK
chr17	26302340	26302542	1.22	0.0318	SLC46A1,NOS2,NLK,POLDIP2
chr17	26876781	26877093	1.47	0.00425	PIGS,NEK8,FOXN1,UNC119
chr17	28537544	28537768	1.17	0.0363	SLC6A4,NSRP1
chr17	29055507	29055870	1.15	0.018	CRLF3,GOSR1
chr17	30007009	30007500	1.16	0.0249	RAB11FIP4,COPRS
chr17	30078448	30078725	1.53	0.0082	RAB11FIP4,COPRS
chr17	30431279	30431593	1.02	0.0364	LRRC37B,RHOT1
chr17	31394556	31394833	-1.11	0.0167	SPACA3,ASIC2
chr17	34236131	34236366	-1.06	0.0397	CCL3,CCL5,RDM1,CCL4
chr17	34417409	34417861	1.29	0.00234	CCL3,CCL4
chr17	35285437	35285709	-1.36	0.00924	LHX1,MRM1
chr17	35754701	35754906	1.34	0.0179	ACACA,HNF1B,C17orf78
chr17	36403335	36403717	-1.11	0.0104	TBC1D3,MRPL45
chr17	36412265	36412479	1.8	0.00821	TBC1D3,MRPL45
chr17	36857138	36857566	1.47	0.000847	C17orf96,MLLT6
chr17	36857695	36858074	1.08	0.0148	C17orf96,MLLT6
chr17	37025596	37025894	1.14	0.0394	LASP1,PSMB3
chr17	37159368	37159615	1.8	0.00495	RPL23,LASP1,PLXDC1
chr17	37309971	37310262	1.07	0.0138	CACNB1,PLXDC1
chr17	37768666	37768875	1.09	0.0485	PPP1R1B,NEUROD2
chr17	38252258	38252739	1.09	0.0213	THRA,NR1D1
chr17	38374896	38375226	1.02	0.0376	GRB7,WIPF2
chr17	39236323	39236547	-1.22	0.021	KRTAP2-4,KRTAP4-7
chr17	39470367	39470567	1.03	0.0478	KRTAP17-1
chr17	39684179	39684459	1.11	0.0332	KRT19
chr17	40233992	40234229	1.08	0.0353	ZNF385C,DHX58
chr17	40330876	40331093	1.27	0.0314	KCNH4
chr17	40428969	40429349	1.21	0.0173	STAT5B
chr17	41445542	41445829	1.09	0.0161	ARL4D,TMEM106A,NBR1,IFI35
chr17	41850744	41851065	1.02	0.0185	TMEM101,SOST,ETV4,DUSP3
chr17	42021402	42021690	1.18	0.0168	G6PC3,PPY,TMUB2
chr17	43354596	43354861	1.15	0.0089	SPATA32,ARHGAP27
chr17	45823617	45823879	1.74	0.00247	COPZ2,OSBPL7,TBX21
chr17	46265301	46265523	1.12	0.04	SNX11,SKAP1
chr17	47465537	47465868	1.16	0.0304	PHB,ATP5G1,ZNF652
chr17	48207670	48207944	1.44	0.0254	SAMD14,PPP1R9B,PDK2
chr17	48247641	48247858	1.05	0.0436	TMEM92,SGCA,COL1A1
chr17	54081279	54081510	1.25	0.0279	PCTP
chr17	54299557	54299857	-1.06	0.0385	NOG,PCTP
chr17	54887105	54887352	1.48	0.0225	NOG,C17orf67
chr17	55237971	55238173	-1.59	0.00648	MSI2,AKAP1
chr17	56355333	56355721	1.31	0.0105	LPO,MPO
chr17	57074437	57074728	1.14	0.0231	TRIM37,PPM1E
chr17	58983109	58983309	-1.09	0.0448	TBX2,BCAS3
chr17	59092672	59092948	-1.19	0.0186	TBX2,BCAS3
chr17	59632272	59632548	1.22	0.0239	TBX4,NACA2
chr17	59666986	59667186	-1.48	0.0073	NACA2
chr17	59919162	59919411	-1.03	0.0315	BRIP1,NACA2
chr17	60249008	60249225	1.16	0.0405	MED13,EFCAB3
chr17	60351191	60351478	1.36	0.0218	MED13,EFCAB3
chr17	61382202	61382502	1.46	0.0101	TANC2,CYB561
chr17	62075475	62075912	1.19	0.0128	MAP3K3,ICAM2,SCN4A,PRR29
chr17	62294133	62294342	1.35	0.0245	ERN1,TEX2
chr17	62788961	62789218	1.52	0.0192	SMURF2,TEX2,LRRC37A3
chr17	64599870	64600095	-1.64	0.00827	PRKCA,CACNG5
chr17	66082962	66083469	1.22	0.00458	KPNA2,AMZ2
chr17	66694331	66694531	-1.95	0.00317	FAM20A,ABCA8
chr17	67344777	67345043	1.66	0.00381	MAP2K6,ABCA5
chr17	68201587	68201994	1.12	0.0125	KCNJ2
chr17	72013518	72013739	1.38	0.0346	SDK2,RPL38
chr17	74323744	74324157	1.09	0.0244	PRPSAP1,RNF157,SPHK1
chr17	74489092	74489692	1.15	0.0351	RHBDF2,AANAT
chr17	75506464	75506664	1.24	0.0396	SEPT9,TNRC6C
chr17	75882478	75882784	1.31	0.0222	TNRC6C
chr17	75925163	75925443	1.5	0.00773	TNRC6C
chr17	76244505	76244729	1.56	0.00993	SOCS3,C17orf99,TMEM235
chr17	76491055	76491282	1.45	0.018	SOCS3,PGS1,DNAH17
chr17	76723817	76724022	1.54	0.0139	DNAH17,CYTH1
chr17	76799553	76799928	1.1	0.0414	USP36,CYTH1
chr17	76885743	76885943	1.51	0.00483	CANT1,USP36,ENSG00000178404
chr17	78518461	78519087	1.03	0.0451	RPTOR
chr17	78830344	78830595	1.49	0.00429	C17orf89,RPTOR,CHMP6
chr17	79282993	79283360	1.08	0.0162	LINC00482,TMEM105,SLC38A10
chr17	79934558	79934944	1.3	0.0119	DUS1L,ASPSCR1
chr17	80626344	80626686	1.32	0.0177	TBCD,WDR45B,RAB40B
chr17_gl000203_random	33822	34091	-1.01	0.0432	.
chr17_gl000204_random	33722	33978	-1.28	0.0123	.
chr18	596971	597192	1.35	0.0419	ENOSF1,CLUL1
chr18	1249807	1250033	-1.4	0.0482	ADCYAP1
chr18	1941266	1941646	1.04	0.0294	.
chr18	3710896	3711097	1.27	0.033	AP002478.1,TGIF1,MYL12B
chr18	3927943	3928250	1.1	0.0305	TGIF1
chr18	8447939	8448210	1.24	0.0166	RAB12
chr18	8571379	8571622	1.12	0.0265	RAB12
chr18	8912443	8912691	-1.43	0.00378	NDUFV2,SOGA2
chr18	9101792	9102098	1.6	0.00137	NDUFV2
chr18	9968550	9968801	1.36	0.00877	APCDD1,VAPA
chr18	10032580	10032973	1.02	0.0171	APCDD1,VAPA
chr18	11104755	11105036	-1.14	0.0113	PIEZO2
chr18	11234654	11234937	-1.03	0.0233	PIEZO2,GNAL
chr18	11361173	11361417	-1.04	0.0232	PIEZO2,GNAL
chr18	12679335	12679551	1.31	0.0399	SPIRE1,AP005482.1,PSMG2
chr18	13785442	13785643	1.26	0.0204	RNMT,MC5R
chr18	13793998	13794216	-1.32	0.0237	RNMT,MC5R
chr18	13798733	13798938	1.14	0.0229	RNMT,MC5R
chr18	20073883	20074083	1.13	0.0312	RBBP8,CTAGE1
chr18	20173326	20173534	-1.23	0.0121	RBBP8,CTAGE1
chr18	20830667	20830940	1.15	0.0314	CABLES1,TMEM241
chr18	22100805	22101086	-1.28	0.0193	HRH4
chr18	22643872	22644074	1.13	0.0221	ZNF521
chr18	23501675	23501962	1.62	0.0024	SS18
chr18	23626837	23627107	-1.48	0.0056	SS18
chr18	24423151	24423421	1.17	0.027	KCTD1,AQP4
chr18	29119583	29119833	1.14	0.0396	DSG2,TTR
chr18	29371065	29371372	1.56	0.00551	TRAPPC8,SLC25A52
chr18	32402369	32402569	1.33	0.0288	DTNA,MAPRE2
chr18	33362823	33363050	1.36	0.016	RPRD1A,GALNT1
chr18	35536940	35537140	2.04	0.00143	CELF4
chr18	36928985	36929197	1.37	0.034	.
chr18	37302638	37302896	1.36	0.0278	.
chr18	41169535	41169880	1.11	0.0497	SYT4
chr18	42351618	42351861	1.43	0.00555	SETBP1
chr18	44656197	44656413	1.22	0.0355	TCEB3B,HDHD2
chr18	45354509	45354717	1.61	0.0152	SMAD2
chr18	47794597	47795107	1.08	0.0461	MBD1,CCDC11
chr18	48046623	48046859	1.04	0.0389	SKA1,MAPK4
chr18	48092092	48092312	-1	0.0335	MAPK4,MRO
chr18	48197243	48197491	-1.32	0.0035	MAPK4,MRO
chr18	49825715	49825970	1.21	0.0228	DCC
chr18	53240696	53240998	-1.23	0.01	TCF4
chr18	53298357	53298581	1.27	0.0418	TCF4
chr18	53621130	53621405	-1.04	0.0472	TCF4
chr18	55310859	55311113	1.23	0.034	ATP8B1,NARS
chr18	55556037	55556256	1.44	0.00621	NEDD4L,ATP8B1
chr18	55862594	55862833	1.1	0.0348	ALPK2,NEDD4L
chr18	56327715	56327945	1.05	0.0236	ALPK2,MALT1
chr18	58927279	58927479	1.28	0.0472	CDH20
chr18	59452137	59452382	-1.01	0.0456	RNF152,CDH20
chr18	60810137	60810386	1.07	0.0287	PHLPP1,BCL2
chr18	61487814	61488016	1.79	0.0028	SERPINB7,SERPINB2
chr18	68289059	68289264	1.33	0.0192	SOCS6,GTSCR1
chr18	71675623	71675869	1.29	0.0111	FBXO15
chr18	71786895	71787288	1.15	0.0285	FBXO15
chr18	71977771	71978019	-1.08	0.0263	CYB5A,FAM69C
chr18	72113980	72114201	1.08	0.0399	CYB5A,FAM69C
chr18	72128917	72129138	1.3	0.00829	CNDP2,FAM69C
chr18	73501551	73501853	-1.18	0.0177	SMIM21
chr18	74191395	74191630	1.31	0.0101	ZNF516
chr18	75231180	75231415	1.07	0.0423	GALR1
chr18	76471734	76471949	1.14	0.0236	SALL3,ATP9B
chr18	77602071	77602298	-1.55	0.0106	CTDP1,KCNG2
chr18_gl000207_random	3257	3592	1.15	0.0391	.
chr19	327661	328088	1.33	0.00343	MIER2,C19orf21,PPAP2C
chr19	470798	470998	-1.48	0.0161	ODF3L2,SHC2
chr19	664946	665209	1.24	0.0259	RNF126
chr19	694859	695109	1.05	0.0473	BSG,C19orf6,PRSS57
chr19	907277	907650	1.28	0.0212	R3HDM4,KISS1R,MED16
chr19	926799	927220	1.15	0.0391	ARID3A
chr19	1063052	1063263	1.76	0.0121	HMHA1,GAMT,C19orf6,ABCA7,MIDN
chr19	1104483	1104780	1.24	0.0272	ATP5D,GPX4
chr19	1133544	1133798	1.28	0.019	MED16,GPX4,SBNO2
chr19	1194507	1194802	1.09	0.029	NDUFS7,STK11,SBNO2
chr19	1259708	1259956	1.21	0.0401	CIRBP,ATP5D
chr19	2478938	2479465	1.66	0.0012	MOBKL2A,GNG7,GADD45B
chr19	2544207	2544407	1.26	0.0348	GNG7,GADD45B
chr19	2674760	2675025	-1.19	0.0202	GNG7,GADD45B,ZNF556
chr19	3761496	3761840	1.12	0.0157	APBA3,MRPL54
chr19	3818984	3819270	1.26	0.0224	ITGB1BP3,ZFR2,MATK,TJP3,ATCAY,APBA3
chr19	4567573	4568215	1.11	0.0249	SEMA6B,SH3GL1,TNFAIP8L1
chr19	4831474	4831979	1.15	0.0365	DPP9,TICAM1
chr19	5947460	5947762	1.01	0.0363	RANBP3,CAPS
chr19	8781069	8781382	-1.23	0.0382	ACTL9,ADAMTS10
chr19	9995940	9996208	1.39	0.00597	PIN1,OLFM2
chr19	10382289	10382665	1.41	0.00131	ICAM1,TYK2
chr19	10514045	10514578	1.16	0.0246	KEAP1,CDC37
chr19	11376457	11376694	1.45	0.0114	CCDC151,DOCK6,LDLR,RAB3D,TSPAN16
chr19	11455206	11455435	1.09	0.0329	TMEM205,CCDC159,RAB3D
chr19	12098703	12098938	1.93	0.00137	CTD,ZNF433,ZNF763
chr19	12777339	12777745	1.13	0.0386	TNPO2,MAN2B1,WDR83
chr19	12888448	12888715	1.6	0.00303	TNPO2,HOOK2,DNASE2,JUNB,STX10
chr19	12907419	12907619	1.1	0.0257	TNPO2,WDR83,RAD23A,JUNB,PRDX2
chr19	13215982	13216250	1.49	0.00193	LYL1
chr19	13450930	13451130	-1.37	0.0163	CACNA1A,IER2
chr19	14229444	14229681	1.31	0.0124	PRKACA
chr19	15260460	15260799	1.62	0.00363	NOTCH3,ILVBL
chr19	16704937	16705297	1.16	0.029	MED26,EPS15L1,HSH2D,CALR3,RAB8A,SLC35E1,ENSG00000141979
chr19	18428910	18429283	1.07	0.0248	JUND,LSM4,PGPEP1
chr19	19249102	19249513	1.14	0.00885	TMEM161A
chr19	20012423	20012630	1.26	0.0226	ZNF93
chr19	20277773	20278457	1.02	0.0443	ZNF486,ZNF682
chr19	20843929	20844608	1.03	0.0153	ZNF626,ZNF737
chr19	23112478	23112715	1.13	0.0337	ZNF728,ZNF99
chr19	29026167	29026368	1.37	0.0245	.
chr19	29452053	29452403	-1.18	0.00828	UQCRFS1,RNA5SP470
chr19	29695486	29695734	-1.42	0.02	UQCRFS1
chr19	30568254	30568496	1.18	0.0188	URI1,ZNF536
chr19	30629602	30629802	-1.02	0.0471	URI1,ZNF536,C19orf12
chr19	31355633	31355887	1.16	0.0273	ZNF536,TSHZ3
chr19	31685230	31685536	-1.2	0.0131	TSHZ3
chr19	32337590	32337806	-1.11	0.0273	TSHZ3,ZNF507
chr19	33783688	33783948	1.21	0.0107	CEBPA,SLC7A10
chr19	35146671	35146900	-1.51	0.0335	WTIP,ZNF181,SCGB2B2
chr19	35490318	35490809	1.25	0.0101	GRAMD1A
chr19	35551209	35551477	1.06	0.0352	FXYD1,FXYD3,HPN,GRAMD1A
chr19	35704763	35705002	-1.31	0.0116	FXYD3,FXYD5,FAM187B,ZNF181
chr19	35838486	35838823	1.5	0.00597	TMEM149,FXYD5,FFAR1,USF2,CD22,U62631.1
chr19	35939154	35939398	1.18	0.0395	TMEM149,HCST,FXYD5,CD22,U62631.1,FFAR2
chr19	36390596	36390997	1.32	0.0137	NFKBID
chr19	36391352	36391585	1.36	0.00722	NFKBID,HCST
chr19	37803367	37803958	1.16	0.00504	ZNF570,CTD-3220F14.3,ZNF790,ZNF383,ZNF793,ZNF793-AS1,ZNF568,ZNF585B,ZNF829,HKR1,ZNF607,ZNF569
chr19	38118387	38118595	1.58	0.00477	ZNF571,ZFP30
chr19	38882591	38882797	1.43	0.0252	SPRED3,RYR1
chr19	38916104	38916353	1.25	0.0233	PPP1R14A,RASGRP4,YIF1B,EIF3K,RYR1
chr19	39902851	39903249	1.02	0.0239	PAF1,PLEKHG2,ZFP36
chr19	41316669	41317231	1.25	0.0285	EGLN2,CYP2T1P,CYP2A6
chr19	41414407	41414630	1.15	0.0363	CYP2B6,CYP2A7
chr19	41712130	41712340	1.51	0.0109	CYP2S1,AXL
chr19	41727769	41727969	1.15	0.0288	HNRNPUL1,AXL
chr19	41882327	41882811	1.03	0.0409	CYP2S1,ATP5SL,TMEM91,ENSG00000255730,CTC
chr19	42250670	42250882	-1.05	0.0374	ZNF526,CEACAM6,CEACAM21,AC011513.3,CEACAM5,CD79A
chr19	42308354	42308743	1.17	0.0104	LYPD4,CEACAM3
chr19	42379567	42379772	-1.25	0.0447	ZNF526,CD79A
chr19	43878734	43878962	1.23	0.028	PSG9,L34079.1,LYPD3,TEX101
chr19	45242025	45242473	1.4	0.00582	CEACAM16,BCL3
chr19	45672165	45672377	1.47	0.0307	NKPD1,TRAPPC6A
chr19	46094243	46094549	1.2	0.0263	GPR4,EML2,OPA3
chr19	46101670	46102180	1.14	0.0143	GPR4,OPA3,DMWD
chr19	46907533	46907795	1.44	0.00497	CCDC8,PPP5C
chr19	47731123	47731419	1.07	0.0418	PRR24,BBC3,SAE1
chr19	47750660	47750923	1.08	0.0121	CCDC9,PRR24,BBC3
chr19	48364257	48364663	1.03	0.0276	SULT2A1,CRX
chr19	49011270	49011487	1.14	0.0445	LMTK3,KDELR1,CYTH2
chr19	49071906	49072106	1.46	0.0429	SULT2B1,RPL18,SPACA4,FGF21,C19orf68
chr19	49758586	49758798	1.52	0.0174	SLC6A16,TRPM4
chr19	49859158	49859417	1.09	0.0175	FCGRT,TEAD2,CD37
chr19	50691457	50691689	1.5	0.0196	IZUMO2,MYH14,FUZ,AP2A1
chr19	50725961	50726161	-1.49	0.0227	NAPSB,NAPSA,MYH14,KCNC3
chr19	50912859	50913070	1.46	0.0225	SPIB,POLD1
chr19	51354968	51355261	1.47	0.00742	MGC45922,KLKP1,KLK4,KLK2,ACPT,KLK15,KLK3
chr19	51371999	51372270	-1.11	0.0172	KLKP1,KLK4,KLK2,SPIB,KLK3
chr19	52150195	52150475	2.09	0.000385	SIGLEC14
chr19	52192313	52192664	1.7	0.00442	ETFB,SIGLEC14,ZNF175,HAS1,SPACA6P
chr19	52193706	52194186	1.14	0.039	ZNF836,SIGLEC14,ZNF175,HAS1,SPACA6P
chr19	52276327	52276589	1.08	0.0383	FPR3,FPR2
chr19	53898731	53898969	1.27	0.0209	ZNF765
chr19	54255075	54255285	2.14	0.00388	NLRP12,DPRX
chr19	54704390	54705155	1.31	0.00364	RPS9
chr19	56538773	56539003	1.85	0.00308	ZNF787,NLRP5
chr19	57259430	57259655	1.13	0.0373	PEG3,ZNF835
chr19	57332474	57332756	1.06	0.0215	PEG3,ZNF835
chr19	57541851	57542211	1.57	0.00273	ZIM2,USP29
chr2	735651	735888	1.05	0.0394	TMEM18,SNTG2
chr2	2201532	2201776	1.37	0.00651	MYT1L,PXDN
chr2	2219592	2219813	-1.8	0.000856	MYT1L,PXDN
chr2	3246457	3246854	1.33	0.00382	TRAPPC12
chr2	3266433	3266727	-1.42	0.00545	TRAPPC12
chr2	3720759	3721114	1.03	0.0356	ALLC,DCDC2C
chr2	3975710	3975915	1.67	0.00607	DCDC2C
chr2	5666236	5666518	1.34	0.0195	SOX11
chr2	5752231	5752445	1.73	0.00329	SOX11
chr2	6007129	6007420	1.13	0.0233	SOX11
chr2	6044527	6044802	1.4	0.0112	SOX11
chr2	6233087	6233338	1.14	0.046	SOX11
chr2	6598834	6599116	1.69	0.0026	CMPK2
chr2	8641242	8641461	1.17	0.0379	ID2
chr2	10008066	10008314	-1.71	0.00287	IAH1,TAF1B,GRHL1
chr2	11023374	11023590	1.84	0.00262	KCNF1,PDIA6
chr2	11505565	11505873	1.1	0.0288	ROCK2,E2F6
chr2	11525461	11525696	1.1	0.0383	ROCK2,E2F6
chr2	12291244	12291485	-1.25	0.012	LPIN1
chr2	15236095	15236890	1.01	0.0202	NBAS
chr2	15999051	15999346	1.02	0.0248	DDX1,MYCN
chr2	17061865	17062133	1.02	0.0398	FAM49A
chr2	18452990	18453203	1.64	0.0109	RDH14,KCNS3
chr2	18543692	18543892	1.67	0.00715	RDH14,KCNS3
chr2	19759741	19760044	1.15	0.0271	OSR1,TTC32
chr2	20362210	20362522	1.65	0.000818	LAPTM4A,SDC1
chr2	20431493	20431712	1.13	0.0383	PUM2,SDC1
chr2	25414239	25414510	-1.28	0.0231	AC104699.1,DNMT3A,POMC
chr2	25626388	25626655	-1.22	0.0154	AC104699.1,DTNB,DNMT3A
chr2	26821485	26821779	1.13	0.0449	C2orf70,KCNK3,CIB4
chr2	26876980	26877180	1.23	0.0202	PREB,KHK,KCNK3,CIB4
chr2	26953574	26953778	1.01	0.0395	KCNK3,SLC35F6
chr2	27098239	27098513	1.34	0.0175	MAPRE3,DPYSL5,C2orf18,CENPA
chr2	27730292	27730989	1.35	0.012	GCKR,C2orf16,IFT172
chr2	27804156	27804371	1.08	0.0446	SUPT7L,ZNF512,SLC4A1AP
chr2	27804907	27805118	1.42	0.00591	SUPT7L,ZNF512
chr2	28940154	28940635	1.69	0.000407	PPP1CB,PLB1
chr2	29399439	29399682	1.08	0.0289	CLIP4
chr2	29484463	29484669	1.48	0.00421	CLIP4
chr2	30023729	30024070	1.21	0.0085	ALK
chr2	30513769	30513973	1.41	0.00888	LCLAT1,LBH
chr2	31042610	31042812	1.1	0.0419	GALNT14,CAPN13
chr2	31702589	31702789	-1.48	0.0228	XDH
chr2	33419775	33420006	-1.38	0.0086	LTBP1,RASGRP3
chr2	36883301	36883532	1.04	0.0444	VIT,FEZ2
chr2	36884765	36884966	-1.28	0.0384	VIT,FEZ2
chr2	37672926	37673131	1.44	0.0141	QPCT,CDC42EP3
chr2	37853433	37853644	1.15	0.0321	QPCT,CDC42EP3
chr2	37958656	37958863	1.21	0.041	CDC42EP3,RMDN2
chr2	38082528	38083020	1.1	0.00698	CDC42EP3,RMDN2
chr2	38246185	38246402	-1.25	0.0285	CYP1B1,RMDN2
chr2	39537466	39537690	1.43	0.00572	MAP4K3,CDKL4
chr2	40738915	40739291	1.59	0.00134	SLC8A1
chr2	40900614	40900823	1.09	0.0392	SLC8A1
chr2	42217902	42218198	1.54	0.0053	PKDCC,AC104654.1
chr2	42326157	42326373	1.18	0.0236	PKDCC,EML4
chr2	43054803	43055125	1.08	0.0249	ZFP36L2,HAAO
chr2	43333146	43333399	1.24	0.0167	ZFP36L2,HAAO
chr2	43434603	43435025	1.01	0.0323	ZFP36L2,HAAO
chr2	43885608	43885907	1.16	0.0224	DYNC2LI1,PLEKHH2
chr2	43902444	43902653	1.5	0.0182	DYNC2LI1,PLEKHH2
chr2	43903460	43903664	1.26	0.0315	DYNC2LI1,PLEKHH2,AC011242.6
chr2	44071267	44071500	1.12	0.0325	ABCG8,LRPPRC,ABCG5
chr2	46089907	46090107	-1.15	0.0159	EPAS1,PRKCE
chr2	46762588	46762795	1.46	0.0387	RHOQ,CRIPT,ATP6V1E2
chr2	47169353	47169577	1.35	0.0132	MCFD2,TTC7A
chr2	47307198	47307404	1.21	0.0387	C2orf61,MCFD2,TTC7A
chr2	48365094	48365379	1.15	0.0148	FBXO11,FOXN2
chr2	48542295	48542853	1.1	0.0267	FOXN2
chr2	51330376	51330719	1.11	0.032	NRXN1
chr2	54787295	54787606	1.4	0.00462	EML6,SPTBN1
chr2	55000358	55000588	1.23	0.0358	RTN4,EML6
chr2	55072813	55073046	1.12	0.0211	RTN4,EML6
chr2	56094110	56094450	2.06	0.000556	EFEMP1,PNPT1,AC007743.1
chr2	56245484	56245767	1.62	0.00557	EFEMP1,AC007743.1
chr2	58326688	58326915	1.08	0.047	FANCL,VRK2
chr2	58599991	58600199	-2.2	0.00124	FANCL
chr2	59534330	59534552	1.09	0.048	.
chr2	59535137	59535425	-1.16	0.0206	.
chr2	59780554	59780902	1.35	0.00792	.
chr2	60725297	60725645	1.86	0.00123	BCL11A
chr2	60742837	60743342	1.08	0.018	BCL11A
chr2	60865073	60865332	1.76	0.00436	BCL11A,PAPOLG
chr2	61164546	61164751	-1.16	0.0421	REL,PEX13
chr2	61894861	61895145	-1.21	0.029	FAM161A,XPO1
chr2	64431239	64431772	1.13	0.014	LGALSL,PELI1
chr2	65089777	65090186	1.09	0.0245	SLC1A4,SERTAD2
chr2	66017195	66017395	1.22	0.0197	SPRED2
chr2	66503599	66503806	1.61	0.00554	MEIS1
chr2	68362657	68362945	1.24	0.0265	WDR92,C1D
chr2	68614576	68615097	1.46	0.000784	PLEK,APLF
chr2	70174746	70175052	1.53	0.00242	MXD1,ASPRV1
chr2	70205627	70206078	1.54	0.000665	SNRNP27,PCBP1,ASPRV1
chr2	70256981	70257452	1.51	0.00121	SNRPG,PCBP1,ASPRV1
chr2	70296171	70296565	1.32	0.00492	PCBP1,ASPRV1
chr2	71134614	71134814	1.22	0.0227	ATP6V1B1,VAX2
chr2	71205980	71206220	1.34	0.0465	ANKRD53,NAGK
chr2	72307828	72308136	1.04	0.0247	CYP26B1
chr2	72702970	72703182	1.31	0.026	EXOC6B,CYP26B1
chr2	72923636	72923924	-1	0.0359	EXOC6B
chr2	73334875	73335075	1.16	0.0408	CCT7,C2orf7,SFXN5,RAB11FIP5
chr2	73430158	73430386	1.19	0.0358	NOTO
chr2	73714287	73714629	1.39	0.00707	NAT8,ALMS1
chr2	73740510	73740796	1.04	0.0328	NAT8,ALMS1
chr2	73871907	73872128	1.89	0.00306	NAT8
chr2	73928104	73928460	1.02	0.0314	TPRKB,NAT8B,NAT8
chr2	74413107	74413397	1.01	0.028	MTHFD2,MOB1A,BOLA3
chr2	74518947	74519211	1.36	0.0119	SLC4A5,MTHFD2,WDR54,MOBKL1B,LOXL3
chr2	75336211	75336443	1.97	0.00213	POLE4,TACR1
chr2	75765111	75765365	1.34	0.0138	EVA1A,TACR1
chr2	84542240	84542561	2.11	2.87e-05	SUCLG1
chr2	85812041	85812372	1.26	0.0066	VAMP5,USP39
chr2	85933810	85934049	1.07	0.0421	C2orf68,ATOH8,GNLY
chr2	86065306	86065506	1.24	0.0359	VAMP8,ST3GAL5,ATOH8
chr2	86214607	86214891	1.25	0.00933	POLR1A,ST3GAL5
chr2	87579331	87579579	1.46	0.0446	PLGLB1,PLGLB2
chr2	90185166	90185370	-1.29	0.0388	.
chr2	92171420	92171690	1.09	0.0238	.
chr2	96152469	96152713	-2.78	8.66e-05	MAL,TRIM43,FAHD2A
chr2	96811875	96812380	1.21	0.0358	DUSP2,AC012307.2
chr2	97274260	97274714	1.17	0.013	KANSL3,ARID5A
chr2	99525407	99525707	1.08	0.0269	MGAT4A,ENSG00000273045
chr2	99693049	99693254	-1.34	0.0224	MITD1,MGAT4A,ENSG00000273045
chr2	100140338	100140589	1.35	0.0194	REV1
chr2	100393651	100393953	1.11	0.0169	AFF3,REV1
chr2	100775305	100775602	1.16	0.0305	AFF3,LONRF2
chr2	102196140	102196386	1.54	0.00936	RFX8,MAP4K4
chr2	102239609	102239940	1.03	0.0249	RFX8,MAP4K4,IL1R1
chr2	102526249	102526582	1.21	0.00808	IL1R2,MAP4K4
chr2	103104652	103104941	1.38	0.0346	SLC9A2,SLC9A4
chr2	103214387	103214734	1.25	0.0107	SLC9A2,SLC9A4
chr2	103566987	103567252	1.62	0.011	TMEM182
chr2	105018571	105018970	1.31	0.00519	POU3F3
chr2	105149594	105149808	1.29	0.026	POU3F3
chr2	105251432	105251690	1.05	0.0427	POU3F3
chr2	105392525	105392728	-1.03	0.0498	POU3F3
chr2	105562591	105562833	-1.05	0.0198	MRPS9,POU3F3
chr2	106100992	106101221	1.01	0.0443	NCK2,FHL2
chr2	107981069	107981431	1.02	0.0459	ST6GAL2,RGPD4
chr2	108956009	108956436	-1.11	0.0097	SULT1C4,SULT1C2
chr2	109253807	109254060	1.16	0.0175	LIMS1,GCC2
chr2	109282490	109282743	2.38	0.000126	RANBP2,LIMS1
chr2	113556873	113557313	1.1	0.0141	IL1RN,IL1F9,IL1B,IL1A
chr2	113586703	113587015	1.86	0.000106	IL1RN,IL1F9,IL1B,IL1A
chr2	113589473	113589933	2.16	1.53e-06	IL1B,IL1A
chr2	113594081	113594600	1.61	0.000524	IL1RN,IL1F9,IL1B,IL1A
chr2	113597018	113597615	1.69	0.00024	IL37,IL1RN,IL1F9,IL1B
chr2	113808997	113809263	1.22	0.0467	IL36B
chr2	113873705	113874265	1.89	0.000139	IL1RN,IL1F9,IL1B
chr2	113884852	113885493	1.14	0.0258	IL1RN,PSD4
chr2	114024665	114025047	1.14	0.0284	IL1RN,PAX8,PSD4
chr2	118242076	118242278	1.35	0.025	DDX18
chr2	118329157	118329457	1.31	0.0109	DDX18
chr2	118674459	118674690	1.56	0.00899	INSIG2,DDX18,CCDC93
chr2	119181385	119181661	1.06	0.0186	INSIG2,EN1
chr2	120750973	120751281	1.96	0.000866	EPB41L5,PTPN4
chr2	122241903	122242110	-2.15	0.00493	CLASP1,TFCP2L1
chr2	122654703	122654926	1.1	0.0215	TSN
chr2	122801984	122802393	1.09	0.00942	TSN
chr2	127322522	127322764	1.14	0.0313	GYPC
chr2	127493861	127494142	1.38	0.00805	BIN1,GYPC
chr2	127773093	127773484	1.01	0.0275	BIN1,GYPC
chr2	127939287	127939562	1.35	0.00489	BIN1,CYP27C1
chr2	127949271	127949616	1.77	0.0029	BIN1,CYP27C1
chr2	128429698	128430087	1.44	0.00467	SFT2D3,LIMS2
chr2	129506720	129506955	-1	0.0193	HS6ST1
chr2	130626141	130626388	1.06	0.0479	RAB6C
chr2	131478121	131478461	1.58	0.00913	POTEJ,GPR148
chr2	131589045	131589323	1.39	0.00938	AMER3,ARHGEF4
chr2	132229329	132229557	1.31	0.0365	POTEE,TUBA3D
chr2	132558688	132558898	1.37	0.0262	MZT2A
chr2	133934991	133935224	-1.33	0.0365	NCKAP5
chr2	134140177	134140399	1.3	0.0209	NCKAP5
chr2	134323572	134323799	1.34	0.0303	NCKAP5
chr2	136337298	136337638	1.88	0.00257	UBXN4,R3HDM1
chr2	136771661	136771892	1.55	0.00529	DARS,CXCR4
chr2	136926383	136926585	1.04	0.0481	CXCR4
chr2	137162520	137162743	1.26	0.0247	THSD7B,DARS,CXCR4
chr2	138962640	138962841	1.04	0.0498	SPOPL,HNMT
chr2	144019455	144019872	1.02	0.0136	ARHGAP15
chr2	144658209	144658441	1.56	0.0151	GTDC1
chr2	145418336	145418879	1.14	0.017	ZEB2
chr2	148480161	148480463	1.08	0.0245	ACVR2A
chr2	149350335	149350587	1.47	0.0147	EPC2
chr2	149797409	149797662	1.45	0.0149	KIF5C,LYPD6B
chr2	149809048	149809255	-1.36	0.0397	KIF5C,LYPD6B
chr2	152213930	152214176	1.18	0.0122	TNFAIP6,RIF1
chr2	152405541	152405845	1.21	0.0169	NEB,RIF1
chr2	152779796	152780042	1.18	0.0242	CACNB4,ARL5A
chr2	152887411	152887726	1.87	0.0013	CACNB4,ARL5A
chr2	158682355	158682555	1.9	0.00415	ACVR1C,ACVR1
chr2	159146573	159146842	1.13	0.0376	UPP2,CCDC148
chr2	160880573	160880896	1.07	0.0278	PLA2R1,LY75-CD302
chr2	161310985	161311282	-1.38	0.00654	ITGB6,RBMS1
chr2	161508783	161509278	1.05	0.0192	RBMS1
chr2	162870406	162870742	1.18	0.0333	SLC4A10,DPP4
chr2	166600021	166600277	1.21	0.0125	GALNT3,CSRNP3
chr2	167037747	167037952	1.24	0.0388	SCN9A,AC010127.4,SCN1A
chr2	167231884	167232984	1.04	0.0276	SCN9A
chr2	168149014	168149452	1.72	0.00159	XIRP2
chr2	169117586	169117858	-1.26	0.0246	STK39,CERS6
chr2	169764131	169764393	2.09	0.00102	ABCB11,G6PC2
chr2	169952142	169952526	1.29	0.0122	LRP2,DHRS9
chr2	170297656	170297962	1.12	0.0294	LRP2,BBS5
chr2	170303684	170303944	1.35	0.014	RP11,LRP2,BBS5
chr2	171111076	171111322	1.11	0.0447	SP5,METTL5,MYO3B
chr2	173135021	173135600	1.06	0.0104	DLX2,ITGA6
chr2	176404101	176404321	1.19	0.0129	ATP5G3
chr2	176609733	176609999	1.37	0.00989	.
chr2	177427122	177427360	1.11	0.042	MTX2
chr2	178937246	178937714	1.1	0.0449	PDE11A
chr2	179059770	179060087	1.19	0.00891	OSBPL6
chr2	182442346	182442549	1.38	0.0353	CERKL,ITGA4
chr2	183943009	183943287	1.47	0.00424	DUSP19
chr2	187809243	187809469	1.26	0.0303	AC007319.1,ZSWIM2,ZC3H15
chr2	190908842	190909073	1.16	0.0375	MSTN,PMS1
chr2	191424163	191424563	-1.08	0.0247	TMEM194B,NAB1
chr2	191569903	191570147	1.31	0.0336	GLS,TMEM194B,NAB1
chr2	192264314	192264521	1.62	0.0142	MYO1B,NABP1
chr2	192484946	192485346	1.83	0.000308	MYO1B,NABP1
chr2	192741713	192741926	1.64	0.00404	TMEFF2,SDPR
chr2	192872481	192872717	1.33	0.0171	TMEFF2,SDPR
chr2	196460813	196461029	1.26	0.0232	SLC39A10
chr2	196479831	196480156	1.35	0.0158	SLC39A10
chr2	197850459	197850777	1.46	0.0017	PGAP1,ANKRD44
chr2	200480711	200480935	-1.69	0.0102	FTCDNL1,SATB2
chr2	200592019	200592267	1.2	0.0399	FTCDNL1,SATB2
chr2	200625514	200625800	1.36	0.00376	FTCDNL1,SATB2
chr2	200743423	200743628	1.72	0.0109	C2orf69,FTCDNL1
chr2	201159110	201159347	1.07	0.0342	TYW5,SPATS2L
chr2	201293225	201293442	1.36	0.0378	SPATS2L,KCTD18
chr2	201483427	201483653	1.12	0.0139	BZW1,AOX1
chr2	201988557	201988782	1.42	0.0127	NDUFB3,FAM126B,CASP10,CFLAR
chr2	201993892	201994239	1.44	0.000883	NDUFB3,FAM126B,CASP8,CASP10,CFLAR
chr2	202125071	202125570	1.07	0.0108	CASP8,ALS2CR12
chr2	202525288	202525585	1.17	0.0292	TMEM237,MPP4
chr2	202572202	202572402	1.22	0.0484	TRAK2,ALS2CR4,MPP4,ALS2
chr2	203655437	203655659	1.73	0.004	FAM117B,ICA1L,NBEAL1
chr2	203789274	203789654	-1.14	0.0152	WDR12,CYP20A1,ALS2CR8
chr2	204090574	204090774	-1.54	0.0193	WDR12,CYP20A1
chr2	204278890	204279096	1.09	0.0453	ABI2,RAPH1
chr2	204486500	204486839	1.02	0.0214	CD28,RAPH1
chr2	204667288	204667556	1.01	0.0344	CTLA4,CD28
chr2	204940890	204941137	1.02	0.023	PARD3B,ICOS
chr2	205303042	205303323	1.09	0.0494	PARD3B
chr2	206533721	206533940	1.09	0.0353	NRP2
chr2	206686559	206686939	1.18	0.0117	NRP2,INO80D
chr2	207274994	207275323	1.76	0.00121	FASTKD2,NDUFS1,ADAM23,ZDBF2
chr2	208095209	208095584	1.45	0.00568	CREB1,KLF7
chr2	208103907	208104187	1.15	0.0156	CREB1,KLF7,AC007879.7
chr2	209271605	209271854	1.85	0.0083	PTH2R
chr2	211341088	211341614	1.31	0.00758	LANCL1,CPS1
chr2	214016949	214017159	1.31	0.0202	SPAG16,IKZF2
chr2	216236776	216237067	1.08	0.0486	ATIC,FN1
chr2	216509414	216509636	-1.1	0.0331	MREG,FN1
chr2	216545916	216546126	1.57	0.0174	MREG,FN1
chr2	216794615	216794982	1.1	0.0465	MREG,FN1
chr2	217250262	217250580	-1.28	0.0232	XRCC5,SMARCAL1,MARCH4,TMEM169
chr2	218853349	218853598	1.16	0.00473	TNS1,CATIP,RUFY4
chr2	219609459	219609677	1.18	0.0385	TTLL4,CYP27A1,ANKZF1
chr2	219762694	219762964	1.16	0.0398	TUBA4A,CDK5R2,WNT10A
chr2	220666103	220666315	1.09	0.0378	SLC4A3
chr2	222236330	222236545	3.36	3e-05	EPHA4
chr2	223322479	223322679	1.45	0.0109	FARSB,SGPP2
chr2	223413759	223413967	1.22	0.038	FARSB,SGPP2
chr2	223515159	223515396	1.85	0.00317	FARSB,SGPP2
chr2	223664838	223665106	1.43	0.0229	ACSL3,MOGAT1
chr2	223932319	223932599	1.43	0.017	ACSL3,KCNE4
chr2	225792607	225793060	1.22	0.0035	DOCK10,CUL3
chr2	226952036	226952336	1.49	0.0211	.
chr2	227511232	227511458	1.45	0.00691	AC068138.1,IRS1
chr2	228235403	228235727	1.2	0.0184	MFF,TM4SF20
chr2	228448635	228448851	2.19	0.00223	C2orf83,AGFG1
chr2	228736156	228736441	1.05	0.0365	DAW1
chr2	231090929	231091233	1.03	0.0262	SP140,SP110
chr2	232213642	232213860	1.03	0.0427	B3GNT7,AC017104.6,ARMC9,GPR55
chr2	232594043	232594246	1.7	0.0082	PDE6D,PTMA
chr2	232717079	232717304	1.05	0.0444	NPPC,COPS7B
chr2	232811161	232811590	1.32	0.00937	NPPC,DIS3L2
chr2	233324301	233324610	-1.42	0.00866	GIGYF2,ALPI,ECEL1
chr2	233497962	233498419	1.01	0.0387	GIGYF2,EFHD1
chr2	234349913	234350113	1.17	0.0329	USP40,DGKD
chr2	235314171	235314392	-1.1	0.0428	SPP2,ARL4C
chr2	237333244	237333451	-1.35	0.0361	ASB18,IQCA1
chr2	237828021	237828229	1.53	0.0105	ACKR3,COPS8
chr2	238242605	238242855	1.15	0.0296	COPS8,COL6A3
chr2	238889296	238889584	1.85	0.000479	HES6,SCLY,UBE2F
chr2	238893052	238893252	1.47	0.0216	SCLY,RAB17,UBE2F
chr2	240011612	240011825	1.05	0.0436	TWIST2,HDAC4
chr2	241551239	241551499	1.24	0.0263	AQP12B,GPR35
chr2	241552417	241552617	1.62	0.0137	AQP12B,GPR35
chr20	285959	286163	1.57	0.00894	ZCCHC3,TRIB3,SOX12
chr20	858826	859071	1.48	0.00135	FAM110A,ANGPT4
chr20	1869753	1870208	1.35	0.00698	SIRPG,SIRPA
chr20	1963878	1964089	1.23	0.0315	PDYN,SIRPA
chr20	2384327	2384527	1.25	0.0296	SNRPB,TGM6
chr20	2750152	2750352	1.53	0.0128	EBF4,CPXM1
chr20	3697034	3697255	1.2	0.0208	HSPA12B,CDC25B,C20orf29,SIGLEC1
chr20	3719354	3719587	-1.05	0.0335	HSPA12B,C20orf27
chr20	5053955	5054247	1	0.0489	TMEM230,C20orf30,SLC23A2
chr20	5317771	5317984	3	6.51e-05	PROKR2,GPCPD1
chr20	5770477	5770709	1.05	0.047	CHGB,GPCPD1,C20orf196
chr20	6721911	6722156	1.28	0.0115	BMP2
chr20	8745306	8745612	1.24	0.0263	.
chr20	8850567	8850831	1.06	0.0456	PLCB4
chr20	9170744	9170987	-1.12	0.0301	PLCB4
chr20	10652197	10652411	1.16	0.037	JAG1
chr20	11101039	11101246	1.18	0.0298	JAG1
chr20	11411125	11411349	-1.2	0.0337	BTBD3
chr20	11503681	11503910	1.7	0.0073	BTBD3
chr20	11747038	11747299	1.11	0.0178	BTBD3
chr20	11985338	11985631	1.08	0.0468	BTBD3
chr20	12991940	12992155	1.59	0.00316	SPTLC3
chr20	13060332	13060537	1.49	0.0101	ISM1,SPTLC3
chr20	13181598	13181812	-1.22	0.0374	ISM1,SPTLC3
chr20	13661096	13661334	-1.44	0.0129	ESF1,TASP1
chr20	14744491	14744699	2	0.00151	FLRT3
chr20	15091196	15091455	-1.09	0.0327	.
chr20	16055525	16055776	-1.28	0.0161	KIF16B
chr20	17876001	17876231	1.29	0.0147	BANF2,C20orf72,MGME1
chr20	18758724	18759125	1.25	0.0077	DTD1,SCP2D1
chr20	20683013	20683213	1.21	0.0307	RALGAPA2,INSM1
chr20	20972048	20972314	1.02	0.043	XRN2,RALGAPA2
chr20	21269163	21269535	1.37	0.0132	XRN2
chr20	21863515	21863752	1.25	0.0189	PAX1
chr20	23515416	23515866	1.28	0.0106	CST8,NXT1,NAPB,CST9L
chr20	23847727	23847927	-1.17	0.0389	CST2,CST5
chr20	25322007	25322226	-1.39	0.0246	PYGB,ABHD12
chr20	26115892	26116117	1.42	0.0234	ZNF337
chr20	29571559	29571867	1.39	0.0322	DEFB115
chr20	30125724	30126075	1.29	0.00968	HM13,ID1
chr20	30205318	30205562	1.46	0.00695	HM13,COX4I2,ID1
chr20	30220801	30221035	1.42	0.0314	COX4I2,ID1
chr20	30622281	30623039	1.62	0.000875	CCM2L,HCK
chr20	31368677	31368900	1.51	0.00607	MAPRE1,DNMT3B,COMMD7
chr20	33132092	33132530	1.37	0.00244	MAP1LC3A
chr20	34035008	34035356	1.03	0.04	GDF5,GDF5OS
chr20	34575347	34575552	-1.49	0.0074	EPB41L1,RP3,CNBD2
chr20	34878623	34878850	-1.42	0.0285	DLGAP4,AAR2
chr20	36114435	36114647	1.1	0.0341	SRC,NNAT
chr20	37656762	37657034	-1.45	0.0112	DHX35
chr20	39498405	39498717	1.04	0.0242	TOP1,MAFB
chr20	39503598	39503994	1.57	0.00079	TOP1,MAFB
chr20	41242841	41243138	-1.17	0.0097	.
chr20	41250099	41250483	-1.14	0.00885	.
chr20	42805658	42805919	1.22	0.0254	JPH2,TTPAL,TOX2,RP5-881L22.5,R3HDML
chr20	44452881	44453142	1.25	0.0381	TNNC2,UBE2C
chr20	44637310	44637555	1.11	0.0192	MMP9,CD40
chr20	44642759	44643038	1.22	0.00873	ZNF334,MMP9,SLC12A5
chr20	46634821	46635026	-1.08	0.0358	SULF2
chr20	48156957	48157234	1.05	0.032	KCNB1,PTGIS
chr20	48253116	48253316	1.55	0.0118	PTGIS,B4GALT5
chr20	51976157	51976505	1.01	0.0212	ZNF217,TSHZ2
chr20	52801548	52801818	-1.7	0.0138	PFDN4,CYP24A1
chr20	53288314	53288514	-1.14	0.0388	DOK5
chr20	53558315	53558539	-1.27	0.0311	DOK5
chr20	54208820	54209134	1.24	0.014	CBLN4
chr20	55351588	55351805	-1.21	0.0197	TFAP2C,BMP7
chr20	58058447	58058778	1.17	0.00586	EDN3,PHACTR3
chr20	58241087	58241328	1.28	0.0144	PHACTR3,SYCP2
chr20	58380251	58380473	1.2	0.0343	PHACTR3,SYCP2
chr20	58841472	58841715	1.26	0.0117	CDH26
chr20	58856631	58856939	1.3	0.0226	CDH26
chr20	60502875	60503303	1.02	0.0184	TAF4
chr20	60926050	60926444	1.28	0.00713	LAMA5,OSBPL2,ADRM1
chr20	60968044	60968290	-1.45	0.0164	RPS21,CABLES2
chr20	61763581	61763964	1.06	0.0128	BHLHE23,YTHDF1,OGFR
chr20	62318312	62318578	1.06	0.0421	ZGPAT,TNFRSF6B,SLC2A4RG,RTEL1-TNFRSF6B
chr21	10603786	10604007	1.37	0.015	TPTE
chr21	14409886	14410157	1.62	0.0121	.
chr21	15382151	15382454	1.43	0.0169	LIPI,POTED,HSPA13
chr21	15588255	15588841	1.08	0.0117	SAMSN1,RBM11
chr21	15922474	15922741	1.09	0.0335	SAMSN1,HSPA13
chr21	17566432	17566743	1.06	0.0168	C21orf34,USP25
chr21	19148189	19148484	1.21	0.024	BTG3,C21orf91
chr21	21403796	21404144	1.55	0.00723	.
chr21	27173888	27174103	1.2	0.0416	APP,ATP5J
chr21	27521242	27521592	1.08	0.0327	APP,ATP5J
chr21	28205538	28205765	2.04	0.00192	ADAMTS1,CYYR1
chr21	29889386	29889623	1.61	0.0195	N6AMT1
chr21	33449266	33449505	-1.02	0.036	MIS18A,HUNK
chr21	34383729	34384125	1.34	0.012	OLIG2,C21orf62
chr21	34755222	34756121	1.33	0.00945	IFNAR1,IFNGR2,IL10RB
chr21	35296321	35296630	1.1	0.018	ATP5O,MRPS6
chr21	35353897	35354168	-1.38	0.0376	SLC5A3,ATP5O,MRPS6,AP000318.2
chr21	35572653	35572956	1.26	0.0116	SLC5A3,KCNE2
chr21	35906966	35907260	1.52	0.00843	RCAN1,KCNE1
chr21	36180530	36180864	1.16	0.0233	RUNX1,CLIC6
chr21	36766246	36766446	1.18	0.046	RUNX1
chr21	36928662	36928863	1.47	0.0046	.
chr21	36970933	36971199	1.15	0.026	SETD4
chr21	36976506	36976753	1.22	0.0381	SETD4
chr21	39377688	39377892	1.34	0.0374	KCNJ6,DSCR4
chr21	39758906	39759405	1.2	0.00333	ERG,KCNJ15
chr21	41394670	41394892	1.08	0.05	PCP4
chr21	42832562	42832788	1.34	0.0091	TMPRSS2,MX1
chr21	43758672	43758904	1.18	0.0391	TFF2,TFF3,PDE9A
chr21	45592656	45592971	1.08	0.0382	ICOSLG,C21orf33
chr21	45638439	45638649	1.29	0.0186	ICOSLG,C21orf33
chr21	45775171	45775433	1.13	0.0169	TRPM2,ICOSLG,C21orf2
chr21	45948079	45948354	1.01	0.0309	LRRC3,KRTAP10-1
chr21	45987942	45988413	-1.29	0.0127	KRTAP10-3,KRTAP10-4
chr21	45994267	45994629	1.11	0.0391	KRTAP10-4
chr21	46172171	46172411	2.2	0.000218	UBE2G2,TSPEAR
chr21	46298630	46298885	1.86	0.000376	PTTG1IP,SUMO3,ITGB2
chr21	46915622	46915918	1.4	0.0121	SLC19A1,COL18A1
chr21	47262577	47262801	-1.23	0.0158	COL6A1,COL6A2,PCBP3
chr22	18225330	18225530	1.59	0.00613	BCL2L13,BID
chr22	18264169	18264827	1.51	0.0059	MICAL3,BID
chr22	19280147	19280347	1.56	0.0153	CLTCL1
chr22	19564570	19564774	-1.13	0.026	CLDN5,SEPT5
chr22	20155727	20156085	1.11	0.0402	RTN4R,ZDHHC8
chr22	22212718	22212970	1.49	0.00989	YPEL1,MAPK1
chr22	22285315	22285528	1.83	0.005	PPM1F,MAPK1
chr22	22452309	22452510	1.19	0.0385	VPREB1,TOP3B
chr22	23648330	23648543	1.33	0.0309	IGLL1,BCR
chr22	24829990	24830881	1.08	0.0433	CABIN1,UPB1,C22orf13,SPECC1L,ADORA2A
chr22	24899150	24899877	1.16	0.00683	UPB1,C22orf13,GUCD1
chr22	24907263	24907536	1.62	0.00205	UPB1,C22orf13,ADORA2A-AS1,GUCD1
chr22	25708634	25708895	1.17	0.0379	ADRBK2,CRYBB2
chr22	27013884	27014113	1.64	0.00996	CRYBB1,TPST2
chr22	27172032	27172232	1.55	0.00894	CRYBA4,MIAT
chr22	29841654	29841866	1.37	0.0289	RFPL1,NEFH
chr22	31631116	31631545	1.08	0.0349	LIMK2,RNF185
chr22	31668577	31668881	2.1	0.000581	PIK3IP1,PATZ1,LIMK2
chr22	33637045	33637258	-1.34	0.00716	SYN3
chr22	34651308	34651638	1.02	0.0477	LARGE
chr22	34959005	34959255	-1.45	0.00468	.
chr22	35697433	35697900	1.1	0.0242	TOM1
chr22	35704479	35704699	2.31	0.000824	HMOX1,TOM1
chr22	36594599	36594836	1.11	0.038	APOL4,APOL3
chr22	36761021	36761366	1.14	0.0151	MYH9,APOL1
chr22	36782504	36782805	1.43	0.0133	RP5-1119A7.17,CACNG2,MYH9
chr22	37317436	37318192	1.15	0.0252	NCF4,IL2RB,CSF2RB,TST,RAC2,CYTH4
chr22	37624500	37624831	1.58	0.00197	SSTR3,IL2RB,RAC2,CYTH4
chr22	37756982	37757187	1.06	0.04	TRIOBP,ELFN2,CYTH4
chr22	37941160	37941497	1.32	0.00559	H1F0,TRIOBP,CARD10,CDC42EP1
chr22	38609997	38610288	1.37	0.0236	MAFF,TMEM184B,PLA2G6
chr22	39381144	39381501	1.25	0.0188	APOBEC3B,APOBEC3C
chr22	40368123	40368379	1.28	0.0109	TNRC6B,ADSL,GRAP2
chr22	41047759	41048368	1.6	0.000847	MKL1,MCHR1
chr22	42362908	42363131	1.59	0.0084	SEPT3,LINC00634,Z83851.1,SREBF2,CENPM
chr22	42826554	42826875	1.19	0.0103	NFAM1,Z83851.1
chr22	43544656	43544933	1.15	0.0253	TTLL12,TSPO,MCAT
chr22	46446884	46447207	1.02	0.0258	RP4,PPARA,WNT7B
chr22	47126978	47127193	1.1	0.0473	CERK,GRAMD4
chr22	47332143	47332418	1.05	0.0457	TBC1D22A
chr22	47507798	47508025	-1.05	0.0248	TBC1D22A
chr22	50355782	50356296	1.35	0.0216	PIM3
chr22	50690684	50690888	1.26	0.0282	TRABD,HDAC10
chr3	3620350	3620658	-1.34	0.0164	LRRN1,CRBN
chr3	3949342	3949583	1.63	0.00872	LRRN1,SETMAR
chr3	4517567	4517784	1.17	0.0408	ITPR1,SUMF1
chr3	4863784	4863984	1.81	0.00386	ITPR1,BHLHE40
chr3	5442829	5443062	1.37	0.0221	EDEM1
chr3	11315426	11316089	1.22	0.0168	HRH1,ATG7
chr3	11330772	11331361	1.31	0.00584	HRH1,VGLL4,ATG7
chr3	12724179	12724397	2.39	0.000163	RAF1,TMEM40,PPARG
chr3	12747977	12748302	1.04	0.0212	RAF1,TMEM40
chr3	13809369	13809598	1.11	0.0172	WNT7A,FBLN2
chr3	14006840	14007083	-1.37	0.0144	WNT7A,CHCHD4
chr3	14309626	14309826	1.33	0.0417	XPC,SLC6A6
chr3	14663491	14663707	1.01	0.0475	SLC6A6,CCDC174
chr3	14757820	14758236	1.06	0.0144	FGD5,C3orf20
chr3	15594067	15594340	1.26	0.014	BTD,COLQ
chr3	16216991	16217240	1.24	0.0221	GALNT15
chr3	16618245	16618474	1.58	0.0102	DAZL,RFTN1
chr3	16677945	16678147	1.22	0.0152	DAZL,PLCL2
chr3	17221309	17221573	-1.56	0.00683	PLCL2
chr3	17237705	17238026	1.36	0.00859	PLCL2
chr3	17383553	17383753	1.48	0.0405	TBC1D5,PLCL2
chr3	17637141	17637374	1.64	0.0247	TBC1D5
chr3	18118878	18119098	1.29	0.0153	TBC1D5,SATB1
chr3	18279328	18279568	-1.17	0.0355	SATB1
chr3	19009426	19009716	1.15	0.0393	KCNH8
chr3	24704783	24705042	1.1	0.0354	THRB
chr3	25393675	25393896	1.71	0.00531	RARB
chr3	27427135	27427347	1.7	0.0033	NEK10,SLC4A7
chr3	27729966	27730256	1.02	0.034	SLC4A7,EOMES
chr3	30202451	30202747	1.48	0.0102	TGFBR2
chr3	31240660	31240889	1.31	0.017	GADL1,STT3B
chr3	32030480	32030683	1.13	0.034	GPD1L,ZNF860
chr3	32062348	32062594	1.79	0.00147	GPD1L,ZNF860
chr3	32081973	32082179	-1.28	0.0204	GPD1L,ZNF860
chr3	38021517	38021962	1.21	0.00479	ACAA1,VILL,CTDSPL
chr3	38143353	38143703	1.65	0.00155	ACAA1,DLEC1,CTDSPL
chr3	38143982	38144252	1.95	0.00136	PLCD1,ACAA1,DLEC1
chr3	38403286	38403492	1.38	0.0376	XYLB,ACVR2B
chr3	38935855	38936224	1.34	0.00908	SCN11A,SCN10A
chr3	40752050	40752281	1.22	0.026	ZNF621,CTNNB1
chr3	40965169	40965385	1.3	0.0127	ZNF621,CTNNB1
chr3	41058370	41058571	-1.16	0.0499	ZNF621,CTNNB1
chr3	41414612	41414846	-2.2	0.000929	ULK4,CTNNB1
chr3	42189027	42189293	1.49	0.0113	TRAK1,CCK
chr3	43070868	43071086	-1.32	0.0444	POMGNT2,FAM198A
chr3	46621434	46621642	1.64	0.00918	TDGF1,AC104304.1,ALS2CL
chr3	48193024	48193296	1.31	0.0158	MAP4,CDC25A
chr3	49459746	49460092	1.52	0.019	MST1,AMT
chr3	50267819	50268089	1.23	0.018	CAMKV,CACNA2D2,GNAT1,GNAI2
chr3	52187811	52188012	1.86	0.00503	RP11,ABHD14B,PCBP4,PARP3,POC1A,ABHD14A
chr3	52930760	52931166	1.03	0.0249	TMEM110-MUSTN1,TMEM110
chr3	53177074	53177416	1.15	0.0277	PRKCD,RFT1
chr3	53196294	53196564	1.46	0.00288	PRKCD
chr3	53430624	53431029	2.7	0.0059	CACNA1D,DCP1A
chr3	53431685	53431978	2.09	0.0443	CACNA1D,DCP1A
chr3	57444850	57445091	1.15	0.0322	DNAH12,ASB14
chr3	59118431	59118636	-1.51	0.0127	FAM3D
chr3	59616277	59616477	1.6	0.00869	.
chr3	59929847	59930055	1.3	0.0134	.
chr3	60807654	60807865	1.43	0.00725	FHIT
chr3	61170948	61171250	1.81	0.000904	FHIT
chr3	61648302	61648529	-1	0.0489	PTPRG
chr3	61896553	61896787	1.43	0.0273	RP11,PTPRG,FEZF2
chr3	64007615	64007819	1.84	0.00713	PSMD6
chr3	66068762	66069007	1.04	0.0486	SLC25A26,MAGI1
chr3	66483318	66483563	-1.19	0.0192	SLC25A26,LRIG1
chr3	66483832	66484143	1.02	0.031	SLC25A26,LRIG1
chr3	66499994	66500471	1.07	0.0239	SLC25A26,LRIG1
chr3	66588404	66588647	1.23	0.0395	LRIG1,KBTBD8
chr3	68057026	68057284	1.24	0.0373	FAM19A1
chr3	69132053	69132273	1.21	0.0262	ARL6IP5,TMF1,C3orf64
chr3	70810213	70810480	1.07	0.0279	FOXP1
chr3	71200149	71200398	-1.72	0.00209	FOXP1
chr3	72000636	72001064	1.46	0.00478	RYBP,PROK2
chr3	72531932	72532389	1.31	0.006	SHQ1,RYBP
chr3	72734310	72734514	1.28	0.0304	SHQ1,RYBP
chr3	72957012	72957212	1.49	0.0128	GXYLT2,PPP4R2
chr3	73026320	73026543	1.07	0.0303	GXYLT2,PPP4R2
chr3	73227356	73227612	1.18	0.0224	PDZRN3,PPP4R2
chr3	82179279	82179548	1.07	0.00919	GBE1
chr3	87320457	87320803	1.15	0.0211	CHMP2B,POU1F1
chr3	88062868	88063074	1.48	0.0111	CGGBP1,HTR1F
chr3	98147312	98147514	2.1	0.00143	OR5K1,OR5K3
chr3	98481956	98482587	1.18	0.00384	DCBLD2,ST3GAL6
chr3	100184762	100185111	1.09	0.011	TMEM45A,TOMM70A
chr3	100397662	100397880	1.35	0.0311	GPR128,TFG
chr3	100495746	100495950	1.08	0.0409	ABI3BP,TFG
chr3	101231870	101232292	1.32	0.00846	ZBTB11,SENP7
chr3	105086437	105087115	1.34	0.00411	ALCAM
chr3	105795759	105795969	1.22	0.0484	CBLB
chr3	106959158	106959752	1.14	0.033	LINC00882,LINC00883,BBX
chr3	107064855	107065105	1.64	0.00832	BBX
chr3	108231238	108231594	-1.75	0.00385	MYH15,HHLA2
chr3	108475139	108475505	1.48	0.00346	RETNLB
chr3	108524521	108524796	1.14	0.0324	TRAT1,RETNLB
chr3	108820983	108821192	1.1	0.0468	MORC1,GUCA1C
chr3	109020840	109021096	1.03	0.031	DPPA2,MORC1
chr3	109037414	109037682	1.43	0.0121	DPPA2
chr3	112548753	112548953	1.42	0.0114	CD200R1L,CCDC80
chr3	112554476	112554736	1.17	0.0411	CD200R1L,CCDC80
chr3	113123524	113123743	-1.34	0.0426	BOC,SIDT1,WDR52
chr3	113395057	113395460	1.04	0.0248	KIAA2018,SIDT1
chr3	113811436	113811665	1.11	0.0438	DRD3,QTRTD1
chr3	117146349	117146601	1.13	0.0323	.
chr3	118661645	118661860	1.06	0.0403	IGSF11
chr3	121793423	121793859	1.54	0.00559	DTX3L,ILDR1,CASR,EAF2,CD86
chr3	123499854	123500206	1.41	0.00177	PTPLB,MYLK
chr3	125477709	125477909	1.31	0.0351	ALG1L,OSBPL11
chr3	125693815	125694045	1.46	0.00842	SLC41A3,ROPN1B
chr3	128393433	128393866	1.19	0.0104	RPN1,RAB7A
chr3	128957778	128958064	1.24	0.0142	COPG1,CNBP
chr3	129049838	129050241	1.19	0.02	H1FX,EFCAB12
chr3	129729807	129730068	-1.46	0.0313	TRH,COL6A5
chr3	132817626	132817862	1.56	0.00428	TMEM108,BFSP2
chr3	134101117	134101563	1.61	0.003	AMOTL2,RYK,ANAPC13
chr3	134799614	134799823	1.04	0.0307	EPHB1
chr3	135969858	135970059	1.57	0.00127	PCCB
chr3	136538804	136539272	1.1	0.0217	NCK1,TMEM22,SLC35G2
chr3	136964966	136965557	1.07	0.0143	IL20RB
chr3	137321618	137321821	1.63	0.00691	SOX14
chr3	137433498	137433808	1.4	0.0199	SOX14
chr3	137820330	137820560	1.18	0.0478	DZIP1L,CLDN18
chr3	138648567	138648767	1.21	0.0285	PIK3CB,FOXL2
chr3	139423707	139423907	1.04	0.0334	NMNAT3,CLSTN2
chr3	140271676	140271958	1.21	0.0239	TRIM42
chr3	140598108	140598373	-1.08	0.0276	TRIM42,SLC25A36
chr3	140712174	140712627	1.02	0.0174	SLC25A36,SPSB4
chr3	140877246	140877611	1.45	0.00403	ACPL2,SPSB4
chr3	141144460	141144842	-1.06	0.0148	RASA2,ZBTB38
chr3	141160157	141160578	1.08	0.0198	RASA2,ZBTB38
chr3	142287352	142287737	1.27	0.0154	ATR,XRN1
chr3	142419918	142420126	1.28	0.0183	TRPC1,PLS1
chr3	142921904	142922155	-1.01	0.0392	CHST2
chr3	143044240	143044450	1.2	0.0276	CHST2
chr3	148640577	148640872	1.74	0.00115	CPA3,GYG1
chr3	149299506	149299794	1.29	0.00681	TM4SF4,WWTR1,RNF13,TM4SF1
chr3	149888948	149889148	1.5	0.0165	PFN2,RP11-167H9.3,TSC22D2
chr3	150103229	150103432	1.29	0.0316	SERP1,PFN2,TSC22D2
chr3	150685368	150685638	1.12	0.0291	SIAH2,CLRN1
chr3	150785011	150785243	2.64	0.000208	MED12L,CLRN1
chr3	151327897	151328115	1.54	0.0193	IGSF10,AADACL2
chr3	151976297	151976505	1.39	0.024	MBNL1,SUCNR1
chr3	152856066	152856362	1.4	0.00553	P2RY1,RAP2B
chr3	153486673	153486891	1.35	0.0243	ARHGEF26
chr3	155508392	155508628	1.16	0.033	C3orf33,PLCH1,GMPS
chr3	155856554	155856761	1.16	0.0486	KCNAB1,SSR3
chr3	158561805	158562108	1.32	0.00815	MFSD1
chr3	159721405	159721675	1.12	0.0201	C3orf80,IL12A
chr3	160529517	160529762	1.56	0.00354	PPM1L,B3GALNT1
chr3	161051565	161051790	1.15	0.0431	SPTSSB,NMD3
chr3	161597994	161598194	1.55	0.0328	OTOL1
chr3	167097813	167098135	1.21	0.0234	ZBBX
chr3	167539265	167539548	1.16	0.0414	SERPINI1,GOLIM4
chr3	167581697	167582031	1.08	0.0282	SERPINI1,GOLIM4,PDCD10
chr3	168105898	168106114	2.16	0.00187	GOLIM4
chr3	168216519	168216759	1.7	0.00517	GOLIM4
chr3	168612125	168612337	1.45	0.0212	MECOM
chr3	169437657	169437899	2.01	0.00512	ACTRT3
chr3	169669913	169670229	1.32	0.00755	SAMD7,SEC62
chr3	170368389	170368675	1.15	0.0304	RPL22L1,SLC7A14
chr3	170571363	170571682	-1.04	0.0457	RPL22L1,SLC7A14
chr3	171155176	171155483	1.15	0.0144	SLC2A2,TNIK
chr3	171260800	171261027	1.33	0.0239	PLD1,TNIK
chr3	171858274	171858649	1.25	0.0175	GHSR,FNDC3B
chr3	172035791	172036010	1.22	0.0186	GHSR,FNDC3B
chr3	172248020	172248735	1	0.0208	TNFSF10,NCEH1
chr3	173113156	173113661	1.24	0.0215	SPATA16,NLGN1
chr3	174158886	174159329	1.16	0.0165	NAALADL2
chr3	177635700	177636324	1.15	0.00625	.
chr3	178091885	178092134	1.42	0.0248	KCNMB2
chr3	178699983	178700198	1.46	0.0112	KCNMB2,ZMAT3
chr3	179182022	179182518	1.35	0.00911	ACTL6A,GNB4
chr3	179449318	179449704	1.1	0.0359	PEX5L,USP13
chr3	180539032	180539232	1.48	0.0104	FXR1,CCDC39
chr3	182409759	182409960	1.46	0.0133	ATP11B
chr3	183003569	183004033	1	0.0363	B3GNT5,MCF2L2
chr3	184099422	184099645	1.23	0.02	CHRD
chr3	184210091	184210291	1.33	0.048	POLR2H,EIF2B5,EPHB3,CHRD
chr3	185080724	185081055	1.06	0.0152	MAP3K13
chr3	186021403	186021677	1.32	0.0248	DGKG,ETV5
chr3	186338525	186338735	1.75	0.00409	KNG1,AHSG,FETUB,HRG
chr3	186589235	186589464	1.4	0.0187	ST6GAL1,ADIPOQ
chr3	186730516	186730797	1.14	0.0171	ST6GAL1,RPL39L
chr3	186848558	186848788	1.43	0.021	ST6GAL1,RPL39L
chr3	187697315	187697524	-1.57	0.00315	RP11,LPP,BCL6
chr3	189560591	189560858	1.46	0.00681	LEPREL1,TP63
chr3	193419960	193420503	1.01	0.0387	RP11,HES1,OPA1,ATP13A4
chr3	193800768	193800976	1.34	0.0164	HES1,OPA1
chr3	194476995	194477210	1.48	0.00838	LSG1
chr3	195635350	195635625	1.15	0.0272	TFRC,TNK2
chr3	197876806	197877066	1.86	0.00302	LMLN
chr4	858611	858876	1.93	0.000914	CPLX1,GAK
chr4	1185462	1185857	1.21	0.0173	RNF212,SPON2,CTBP1
chr4	1844282	1844576	1.07	0.0429	FGFR3,LETM1
chr4	2453908	2454246	1.07	0.03	ENSG00000249428
chr4	2572594	2572850	-1.18	0.0322	RNF4,TNIP2
chr4	3263407	3263653	1.04	0.0479	HTT,RGS12,SH3BP2,HGFAC
chr4	4639696	4639959	-1.13	0.0112	STX18,MSX1
chr4	7025852	7026104	1.81	0.00295	TBC1D14,CCDC96
chr4	10169626	10169830	-1.08	0.0329	ZNF518B,WDR1
chr4	11060949	11061184	1.41	0.0176	CLNK,HS3ST1
chr4	12117689	12118072	1.26	0.0139	.
chr4	13524155	13524355	2.03	0.00241	NKX3-2,RAB28
chr4	13550672	13550880	1.02	0.0352	BOD1L1,NKX3-2
chr4	14036732	14037049	1.15	0.0286	BOD1L1
chr4	14078556	14078827	1.39	0.00639	BOD1L1
chr4	14176804	14177042	1.47	0.0128	.
chr4	14450961	14451219	1.13	0.0244	.
chr4	17179397	17179607	-1.05	0.0347	LDB2,QDPR
chr4	17483167	17483368	1.11	0.0241	QDPR
chr4	18349541	18349767	1.08	0.0481	LCORL
chr4	22217235	22217458	1.43	0.00975	KCNIP4,GPR125
chr4	22608239	22608552	1.06	0.045	GPR125
chr4	22690881	22691109	1.09	0.0399	GPR125
chr4	22768931	22769151	-1.05	0.0483	GPR125
chr4	23882799	23883060	-1.22	0.0322	PPARGC1A
chr4	25333053	25333287	1.1	0.0429	ANAPC4,ZCCHC4,PI4K2B
chr4	26276813	26277060	1.2	0.0227	SMIM20,RBPJ
chr4	36421879	36422202	1.25	0.0238	DTHD1
chr4	36749101	36749379	1.22	0.0204	DTHD1
chr4	37355843	37356043	1.55	0.0185	C4orf19
chr4	37503710	37504111	1.29	0.00886	C4orf19
chr4	37516331	37516531	1.18	0.0491	C4orf19
chr4	40994701	40994951	1.05	0.0402	APBB2,NSUN7
chr4	41478403	41478603	1.41	0.0111	PHOX2B,LIMCH1
chr4	41865789	41866009	1.18	0.0237	RP11-227F19.1,PHOX2B,TMEM33
chr4	42215677	42215879	2.04	0.00207	SLC30A9,SHISA3
chr4	42371456	42371743	1.29	0.00906	SLC30A9,SHISA3
chr4	42789374	42789575	1.67	0.00598	ATP8A1,GRXCR1
chr4	44728155	44728868	1.17	0.0202	GNPDA2
chr4	47122482	47123202	1.1	0.0068	COMMD8,GABRB1
chr4	49238540	49238969	1.02	0.0464	CWH43
chr4	53726047	53726277	1.24	0.0139	AC104066.1,USP46,KIAA0114,RASL11B
chr4	55011336	55011570	1.38	0.00871	GSX2,PDGFRA
chr4	55423208	55423428	1.13	0.0335	KIT,PDGFRA
chr4	55982793	55983054	1.47	0.0165	KDR,KIT
chr4	57666015	57666233	1.1	0.0196	SPINK2,HOPX
chr4	68148493	68148880	1.18	0.0119	CENPC
chr4	74609632	74610122	2	3.06e-05	IL8,CXCL6
chr4	74920606	74920873	-1.13	0.0417	CXCL3,MTHFD2L,CXCL2
chr4	75365915	75366135	1.18	0.0354	AREGB,EREG,AREG,EPGN
chr4	76118688	76118900	1.4	0.0314	THAP6,PARM1
chr4	76310197	76310493	1.19	0.0121	THAP6,PARM1
chr4	78551996	78552230	1.17	0.013	CNOT6L,CXCL13
chr4	79453259	79453605	1.03	0.0124	ANXA3,FRAS1
chr4	80062288	80062595	1.64	0.00386	PAQR3,NAA11
chr4	80252089	80252343	1.07	0.025	GK2,NAA11
chr4	80993209	80993647	1.02	0.0243	ANTXR2
chr4	81119091	81119291	1.37	0.0182	FGF5,PRDM8
chr4	81296884	81297132	1.47	0.0124	FGF5
chr4	81632281	81632494	2.28	0.00131	FGF5,BMP3
chr4	82448346	82448576	1.18	0.0359	RASGEF1B
chr4	83944135	83944496	1.23	0.0144	LIN54,COPS4
chr4	84101482	84101801	1.02	0.0299	PLAC8,COQ2
chr4	86593552	86593809	1.1	0.0239	ARHGAP24
chr4	88307228	88307459	1.26	0.0134	HSD17B13,HSD17B11
chr4	88403471	88403713	1.22	0.0285	NUDT9,SPARCL1
chr4	89780032	89780255	1.23	0.0147	NAP1L5,FAM13A
chr4	89940063	89940288	1.12	0.0353	NAP1L5,FAM13A
chr4	90061539	90061784	1.38	0.0231	TIGD2
chr4	91249733	91249982	1.3	0.00961	MMRN1
chr4	99368228	99368497	1.25	0.0103	TSPAN5,RAP1GDS1
chr4	99649512	99649800	-1.11	0.0324	TSPAN5,EIF4E
chr4	99656915	99657137	1.16	0.0435	TSPAN5,EIF4E
chr4	99850976	99851291	1.13	0.0181	EIF4E
chr4	100661700	100661951	1.86	0.00785	DAPP1,MTTP
chr4	100776879	100777205	1.03	0.0383	DAPP1,LAMTOR3
chr4	101747952	101748196	1.09	0.0318	EMCN
chr4	101907645	101907881	1.5	0.017	PPP3CA,EMCN
chr4	102127072	102127402	1.12	0.0167	PPP3CA
chr4	102204729	102204940	1.02	0.0451	PPP3CA
chr4	103446385	103446592	1.3	0.0248	NFKB1,MANBA
chr4	104228209	104228508	1.53	0.0105	TACR3,NHEDC2,CENPE
chr4	106217869	106218158	1.23	0.012	TET2,PPA2
chr4	110093094	110093342	-1.67	0.00574	COL25A1,ETNPPL
chr4	110561105	110561384	1.53	0.0215	CCDC109B,CASP6
chr4	111541966	111542212	1.41	0.00501	PITX2
chr4	119512529	119513121	1.01	0.0295	METTL14,PRSS12
chr4	119862913	119863178	1.02	0.0289	SYNPO2,MYOZ2
chr4	120235587	120235821	1.29	0.0108	C4orf3,FABP2
chr4	121579965	121580230	1.5	0.0149	PRDM5
chr4	122078070	122078433	1.01	0.03	NDNF,TNIP3
chr4	122924528	122924755	1.23	0.02	TRPC3,KIAA1109
chr4	124459280	124459480	1.31	0.0443	SPRY1
chr4	124495227	124495516	1.4	0.00314	SPRY1
chr4	124863837	124864074	1.43	0.034	.
chr4	129433227	129433511	1.04	0.0492	PGRMC2,JADE1
chr4	130454579	130454779	1.4	0.0163	SCLT1
chr4	132664037	132664268	1.47	0.036	.
chr4	139372136	139372436	1.21	0.021	SLC7A11
chr4	139639378	139639606	1.72	0.0072	SLC7A11,CCRN4L
chr4	140148948	140149174	-1.1	0.0346	NAA15,MGARP,ELF2
chr4	141348304	141349017	1.25	0.0102	CLGN
chr4	142170054	142170308	-1.06	0.0397	RP11,ZNF330,IL15
chr4	142188249	142188639	1.19	0.0314	ZNF330,IL15
chr4	144641244	144641550	1.19	0.0376	GYPE,FREM3
chr4	144673222	144673470	1.72	0.00367	GYPE,FREM3
chr4	147064911	147065328	1.02	0.0232	LSM6,ZNF827
chr4	147442618	147442818	1.1	0.026	SLC10A7
chr4	147866617	147866835	1.16	0.0278	POU4F2
chr4	148472447	148472664	1.34	0.0199	EDNRA,TMEM184C
chr4	148813889	148814167	1.36	0.031	TMEM184C,ARHGAP10
chr4	149205070	149205366	2.66	0.000106	NR3C2
chr4	149964947	149965344	1.38	0.00679	.
chr4	150022382	150022595	1.96	0.00181	.
chr4	151504610	151505000	1.25	0.0227	MAB21L2
chr4	152465838	152466061	1.09	0.0366	PET112,PRSS48
chr4	154374708	154375019	1.38	0.0221	MND1,KIAA0922
chr4	154386829	154387069	1.23	0.0168	KIAA0922
chr4	154922185	154922385	1.67	0.00589	DCHS2,SFRP2
chr4	155613765	155613993	1.31	0.0136	FGG,LRAT
chr4	159123068	159123413	1.55	0.00405	FAM198B,TMEM144
chr4	159453856	159454116	1.1	0.0413	C4orf46,RXFP1
chr4	159500184	159500387	1.35	0.026	C4orf46,RXFP1
chr4	160322389	160322589	2.23	0.00185	RAPGEF2
chr4	161141005	161141215	2.25	0.00622	.
chr4	165823597	165824120	1.14	0.0256	RP11,FAM218A
chr4	165850807	165851019	2.13	0.000842	FAM218A
chr4	165877908	165878351	1.27	0.0344	RP11,TRIM61,FAM218A
chr4	169430998	169431278	1.41	0.00488	PALLD
[truncated: 964 more rows]

## Sheet: HMGB-DR
Chromosome	Start	End	log2FC	p-value	Associated_genes
chr1	757434	757673	1.61	0.00403	OR4F16,SAMD11
chr1	1009414	1009614	1.3	0.0171	HES4,MIR200A,PLEKHN1,RNF223,C1orf159,MIR429,NOC2L,RP11-465B22.8
chr1	1889200	1889400	-1.56	0.00432	PRKCZ,C1orf222
chr1	3706821	3707127	1.2	0.0296	LRRC47,SMIM1
chr1	6067550	6067767	1.05	0.0436	NPHP4,KCNAB2
chr1	6579592	6579879	1.16	0.0488	PLEKHG5,RPL22,PHF13,NOL9,HES3
chr1	7842247	7842469	1.14	0.0479	PER3,VAMP3
chr1	8538474	8538912	1.21	0.00573	RERE,SLC45A1,ERRFI1
chr1	9476528	9476822	1.01	0.0368	SLC25A33,SPSB1
chr1	10051104	10051383	1.03	0.0229	LZIC,NMNAT1,CTNNBIP1,RBP7
chr1	12541079	12541371	1	0.0289	VPS13D,DHRS3
chr1	12948596	12948803	1.06	0.0443	PRAMEF10,PRAMEF4
chr1	13949690	13949905	1.05	0.0418	PDPN,PRDM2
chr1	17008206	17008413	-1.09	0.0168	CROCC,NBPF1
chr1	17195539	17195761	1.3	0.0242	CROCC,NBPF1
chr1	17634430	17634890	1	0.0178	CROCC,PADI4
chr1	18840966	18841196	-1.04	0.0124	IGSF21,PAX7,KLHDC7A
chr1	21859196	21859409	1.44	0.00586	RAP1GAP,ALPL
chr1	24003027	24003233	1.53	0.0144	RPL11,MDS2
chr1	24816750	24816975	-1.18	0.0168	NIPAL3,C1orf130,RCAN3
chr1	25382816	25383099	1.2	0.0339	RUNX3,SYF2
chr1	25984591	25984827	1.02	0.0248	SEPN1,MAN1C1
chr1	26076222	26076454	1.37	0.00775	SEPN1,MAN1C1
chr1	26410936	26411160	2.49	3.78e-05	PDIK1L,TRIM63,CCDC21
chr1	26616880	26617470	1.03	0.0193	RPS6KA1,CD52,SH3BGRL3
chr1	27944893	27945128	1.07	0.0329	C1orf38,FGR,AHDC1
chr1	27951601	27952044	1.08	0.0229	IFI6,FGR,AHDC1
chr1	29112075	29112295	1.32	0.00963	YTHDF2,OPRD1,SNHG12
chr1	31643659	31643973	1.42	0.00169	NKAIN1,PUM1,SERINC2
chr1	31811269	31811497	-1.08	0.0179	FABP3,ZCCHC17
chr1	35595676	35595942	1.69	0.00189	ZMYM1,SFPQ
chr1	38072100	38072444	1.08	0.0349	GNL2,RSPO1,UTP11L,SF3A3,CDCA8,MEAF6
chr1	38562949	38563208	1.03	0.024	POU3F1
chr1	39395171	39395463	1.12	0.0416	MYCBP,AKIRIN1,RHBDL2
chr1	39630818	39631109	1.11	0.00984	MACF1,BMP8A
chr1	40435683	40435905	1.06	0.025	RP3-342P20.2,CAP1,MFSD2A
chr1	41049694	41049910	-1.58	0.00693	ZNF684,RIMS3
chr1	42525140	42525450	1.31	0.0109	HIVEP3,GUCA2B
chr1	43403554	43403769	1.16	0.0291	ZNF691,SLC2A1
chr1	43417396	43417660	1.06	0.0478	ZNF691,SLC2A1
chr1	43574431	43574637	1.19	0.023	SLC2A1,EBNA1BP2
chr1	44992131	44992361	1.06	0.0334	RPS8,RNF220,TMEM53
chr1	48875273	48875508	1.09	0.0266	SPATA6,SLC5A9
chr1	50307600	50307895	1.02	0.0319	AGBL4
chr1	50879498	50879765	1.23	0.00732	DMRTA2,ELAVL4
chr1	52734610	52734830	1.03	0.0361	ZFYVE9,RAB3B,CC2D1B
chr1	53093305	53093718	1.15	0.00587	GPX7,FAM159A
chr1	53434952	53435213	1.14	0.0306	SCP2,PODN
chr1	57239856	57240206	1.24	0.00191	RP4-710M16.2,RP5-1103B4.3,C8B,PRKAA2,C8A,C1orf168
chr1	58582062	58582267	1.22	0.0229	DAB1,OMA1
chr1	60660737	60660953	1.16	0.0265	CYP2J2
chr1	63178672	63178947	1.25	0.0235	DOCK7,ATG4C
chr1	63751704	63751982	1.01	0.0448	FOXD3
chr1	64941604	64941902	1.02	0.0377	RAVER2,CACHD1
chr1	66465699	66465906	1.84	0.00258	PDE4B,LEPR
chr1	66741282	66741560	1.1	0.0315	PDE4B,SGIP1
chr1	66744123	66744348	1.12	0.0368	PDE4B,SGIP1
chr1	67196227	67196574	1.25	0.0126	SGIP1,TCTEX1D1
chr1	68026200	68027121	1.03	0.01	SERBP1,GADD45A
chr1	68194212	68194418	1.18	0.0221	GNG12,GADD45A
chr1	68244982	68245194	1.55	0.0152	GNG12,GADD45A
chr1	68609172	68609440	1.15	0.0125	WLS,DIRAS3
chr1	68698101	68698478	1.09	0.00734	WLS,GNG12-AS1
chr1	78534488	78534688	1.31	0.0159	GIPC2,RP11-386I14.2,PTGFR
chr1	84530722	84530957	-1.02	0.0395	TTLL7,PRKACB
chr1	84743700	84743954	2.03	0.00145	DNASE2B,PRKACB
chr1	85397505	85397820	1.52	0.00175	MCOLN2,LPAR3
chr1	86046873	86047112	1.11	0.0161	CYR61
chr1	87205644	87206073	1.14	0.0073	ENSG00000183291,SH3GLB1
chr1	87797144	87797748	1.04	0.0221	LMO4
chr1	87963107	87963341	1.13	0.0366	LMO4
chr1	87994821	87995129	1.35	0.00234	LMO4
chr1	88501473	88501813	1.75	0.000829	.
chr1	89485967	89486191	1.75	0.00608	GBP3
chr1	90058459	90058667	1.21	0.0324	LRRC8B,LRRC8C
chr1	90191193	90191444	1.15	0.027	LRRC8C,LRRC8D
chr1	91301616	91301885	1.05	0.043	ZNF644,BARHL2
chr1	91927959	91928271	1.16	0.0132	HFM1,CDC7
chr1	92350390	92350629	1.21	0.0163	TGFBR3,RPAP2
chr1	92488975	92489323	1.23	0.00622	BRDT,EPHX4
chr1	92670950	92671210	1.08	0.013	RPAP2,BTBD8
chr1	92851609	92851822	1.18	0.0377	GFI1,GLMN
chr1	93507924	93508271	1.05	0.0317	TMED5,FAM69A,MTF2
chr1	94455632	94455951	1.04	0.0106	ABCA4,GCLM
chr1	95126632	95126843	1.46	0.0207	F3,SLC44A3
chr1	95320671	95321048	1.01	0.0161	CNN3,SLC44A3
chr1	97432219	97432438	-1.3	0.00895	PTBP2
chr1	101415236	101415503	1.21	0.0291	EXTL2,SLC30A7,DPH5
chr1	107919554	107919839	1.55	0.00284	NTNG1
chr1	108377989	108378293	1.14	0.0285	VAV3
chr1	109050401	109050720	1.32	0.00488	NBPF6,HENMT1
chr1	109134604	109134806	1.2	0.0285	NBPF6,HENMT1
chr1	110824168	110824418	1.98	0.000419	RBM15,KCNC4
chr1	111104379	111104697	1.21	0.0077	KCNA2,KCNA10
chr1	112276593	112276857	1.11	0.0175	FAM212B,RAP1A
chr1	112987534	112987790	1.06	0.0293	CTTNBP2NL,RHOC,WNT2B
chr1	116009195	116009423	1.26	0.0101	VANGL1,TSPAN2,NGF
chr1	116234757	116234959	1.07	0.0434	VANGL1,CASQ2
chr1	116706134	116706374	-1.54	0.000871	MAB21L3,ATP1A1
chr1	117051648	117051911	1.53	0.000951	CD58,ATP1A1
chr1	117732809	117733035	1.66	0.0065	TRIM45,VTCN1
chr1	117902645	117902861	-1.03	0.0313	VTCN1,MAN1A2
chr1	119404070	119404384	1.3	0.0201	TBX15
chr1	120436064	120436264	1.07	0.0475	REG4,ADAM30
chr1	120533091	120533359	-1.29	0.0049	NOTCH2,ADAM30
chr1	142671636	142671895	1.27	0.0247	.
chr1	143540147	143540427	-1	0.0361	PPIAL4G
chr1	145382255	145382625	1.04	0.0079	TXNIP,GPR89A,RBM8A,NOTCH2NL,POLR3C,HFE2
chr1	145727246	145727476	1.12	0.0284	CD160,PDZK1
chr1	146473674	146473884	1.27	0.044	PRKAB2,NBPF12
chr1	147099311	147099616	1.25	0.0123	CHD1L,ACP6,FMO5,BCL9
chr1	147189888	147190210	1.04	0.0183	ACP6,GJA5
chr1	148247671	148248192	1.16	0.035	NBPF20,PPIAL4D
chr1	151578876	151579326	1.04	0.00651	SNX27,S100A11,TUFT1,S100A10
chr1	152896686	152896973	1.63	0.000239	SPRR4,IVL
chr1	153183028	153183379	1.08	0.0188	S100A6,PRR9,PGLYRP4,LELP1,S100A16
chr1	153193461	153193661	1.4	0.00848	LOR,PRR9
chr1	153538211	153538494	1.19	0.016	S100A6,S100A5,S100A2,S100A16,S100A13,SNAPIN
chr1	155043418	155043812	1.06	0.0235	FLAD1,CKS1B,EFNA3,KRTCAP2,ZBTB7B,RP11,SLC50A1,EFNA4
chr1	155257016	155257240	1.24	0.0469	HCN3,EFNA1,PKLR,KRTCAP2
chr1	156187754	156187992	1.14	0.0205	PMF1,MEF2D,BGLAP,LAMTOR2,SLC25A44,LMNA
chr1	157447145	157447518	1.28	0.00393	ETV3,FCRL5
chr1	157455716	157456268	1.02	0.00829	ETV3,FCRL5
chr1	157520984	157521224	1.29	0.0131	FCRL5
chr1	157819063	157819430	1.12	0.02	CD5L,KIRREL,FCRL2,FCRL5
chr1	157826518	157826781	1.43	0.00329	CD5L,KIRREL
chr1	157838273	157838512	1.32	0.0165	CD5L,KIRREL
chr1	158389935	158390169	-1.08	0.0167	OR10K2
chr1	158614303	158614665	-1.23	0.0103	OR10Z1,SPTA1
chr1	160481999	160482304	1.08	0.0351	CD48,VANGL2,SLAMF7,CD84,CD244,SLAMF6,LY9,SLAMF1
chr1	161053311	161053563	1.16	0.0251	ARHGAP30,PFDN2,PVRL4
chr1	162663479	162663698	1.07	0.0446	DDR2,UAP1,HSD17B7
chr1	163002716	163002964	-1.58	0.00218	HSD17B7,RGS4
chr1	166739683	166739994	1.1	0.0393	POGK
chr1	166882282	166882532	1.12	0.0446	ILDR2,TADA1
chr1	168262591	168262864	1.13	0.0188	TBX19,TIPRL,XCL2,SFT2D2,DCAF6
chr1	169281366	169281599	-1.07	0.0323	ATP1B1,NME7
chr1	169515686	169515955	-1.01	0.0284	F5,SLC19A2
chr1	171058464	171058702	-1.26	0.0219	FMO3,PRRX1
chr1	171226554	171226768	1.08	0.0349	RP4-798A17.5,FMO4,FMO1,RP1-45C12.1
chr1	171415252	171415498	1.44	0.0109	PRRC2C,FMO4
chr1	172074035	172074235	-1.27	0.0229	C1orf105,DNM3
chr1	172469463	172469755	1.33	0.00578	PIGC,SUCO
chr1	173131979	173132200	1.46	0.00281	TNFSF4,TNFSF18
chr1	173652680	173652884	1.57	0.0057	ANKRD45,KLHL20
chr1	173999804	174000014	1.79	0.00114	RC3H1,RABGAP1L
chr1	174232086	174232375	1.48	0.00693	GPR52,RABGAP1L
chr1	174258926	174259341	1.15	0.00829	GPR52,RABGAP1L
chr1	175784530	175784799	1.21	0.0248	TNR,RFWD2
chr1	176763966	176764294	1.06	0.0207	PAPPA2,ASTN1
chr1	176779606	176779823	1.43	0.00677	PAPPA2,ASTN1
chr1	178883288	178883516	1.17	0.042	ANGPTL1,FAM20B
chr1	179486496	179486715	1.23	0.0339	SOAT1,NPHS2,AXDND1
chr1	179547713	179547916	-1.21	0.0143	NPHS2,TDRD5
chr1	179569345	179569564	1.22	0.0382	TDRD5,FAM163A
chr1	180186170	180186576	1.21	0.0129	QSOX1,LHX4
chr1	180515282	180515553	1.22	0.014	XPR1,ACBD6
chr1	180578924	180579200	1.09	0.0334	XPR1,ACBD6
chr1	181801690	181801952	1.53	0.00843	ZNF648,CACNA1E
chr1	182585342	182585585	-1.02	0.0277	RGS8,RP11-317P15.4,RGS16
chr1	183621795	183622044	1.18	0.0302	NCF2,APOBEC4,RGL1
chr1	183887582	183887890	1.43	0.0028	COLGALT2,APOBEC4
chr1	184456106	184456367	1.51	0.0039	C1orf21,EDEM3
chr1	184573723	184573946	1.07	0.0231	C1orf21,EDEM3
chr1	185298362	185298562	2.27	0.00145	HMCN1,IVNS1ABP
chr1	185565230	185565477	1.25	0.0218	HMCN1,IVNS1ABP
chr1	197863581	197863808	1.59	0.00542	DENND1B,LHX9
chr1	198023437	198023873	1.23	0.0276	LHX9,NEK7
chr1	198602772	198603265	1	0.0205	ATP6V1G3,PTPRC
chr1	199826367	199826604	1.27	0.0118	NR5A2
chr1	201481074	201481569	1.26	0.00839	RP11,CSRP1,NAV1,IPO9
chr1	201903945	201904162	-1.24	0.0324	RP11,ELF3,SHISA4,LMOD1
chr1	202088111	202088410	1.31	0.00892	RP11-465N4.5,ELF3,RP11-465N4.4,GPR37L1,RNPEP
chr1	202284763	202284988	1.04	0.0308	SHISA4,UBE2T,LGR6
chr1	204021825	204022025	1.3	0.0249	SOX13,SNRPE,GOLT1A
chr1	204400555	204400767	1.24	0.0131	PIK3C2B,PPP1R15B
chr1	204572512	204572761	1.18	0.0372	GOLT1A,MDM4,LRRN2
chr1	205294633	205294845	1.09	0.0284	CDK18,NUAK2,KLHDC8A
chr1	205321242	205321567	1.3	0.0115	CDK18,NUAK2,KLHDC8A
chr1	208522392	208522696	-1.05	0.0367	PLXNA2
chr1	208626711	208626927	-1.08	0.0236	PLXNA2
chr1	208797516	208797815	1.14	0.0323	PLXNA2
chr1	209609693	209609912	-1.26	0.0178	CAMK1G,G0S2,CTA,LAMB3,IRF6
chr1	209676182	209676392	1.27	0.0263	CAMK1G
chr1	210516705	210517026	1.08	0.0117	HHAT
chr1	210521966	210522190	1.24	0.0186	HHAT
chr1	211792598	211792925	1.15	0.0448	NEK2,SLC30A1
chr1	212016255	212016455	1.42	0.0275	LPGAT1,INTS7
chr1	212340580	212340780	1.21	0.0151	DTL,PPP2R5A
chr1	212392194	212392426	1.25	0.0113	DTL,PPP2R5A
chr1	212411764	212412021	1.79	0.00254	DTL,PPP2R5A
chr1	212428500	212428701	1.06	0.0286	DTL,PPP2R5A,NENF
chr1	213137452	213137662	1.13	0.0132	VASH2,TATDN3,BATF3,ANGEL2
chr1	213510744	213510985	1.02	0.04	RPS6KC1
chr1	213837244	213837453	1.54	0.00464	PROX1
chr1	214482009	214482260	1	0.0356	PTPN14,SMYD2
chr1	221054712	221054937	1.12	0.0329	HLX
chr1	221678268	221678483	2.04	0.00159	DUSP10
chr1	222388917	222389175	1.06	0.0269	DUSP10,HHIPL2
chr1	222828304	222828537	1.07	0.0307	RP11,AIDA,MIA3
chr1	223494528	223494754	1.31	0.00962	TLR5,SUSD4
chr1	223840147	223840416	1.5	0.00269	CAPN2,CAPN8,C1orf65
chr1	224363416	224363667	1.12	0.021	FBXO28,DEGS1
chr1	224567828	224568059	-1.09	0.0252	CNIH4,WDR26
chr1	224815292	224815521	1.07	0.0216	DNAH14,CNIH3
chr1	225283030	225283237	1.59	0.0039	DNAH14,LBR
chr1	226684620	226684857	1.02	0.0165	PARP1,C1orf95
chr1	226986638	226986848	-1.33	0.00766	PSEN2,ITPKB
chr1	227100360	227100712	1.17	0.0147	PSEN2,ADCK3,CDC42BPA
chr1	227981079	227981322	1.07	0.0232	PRSS38,JMJD4,GUK1
chr1	228945813	228946028	1.88	0.000875	TMEM78,RHOU
chr1	229367809	229368160	1.07	0.0226	TMEM78,RHOU
chr1	229770989	229771225	1.15	0.0206	GALNT2,URB2,ACTA1
chr1	229851828	229852041	1.73	0.000989	GALNT2,URB2,ACTA1
chr1	229864849	229865072	1	0.0425	GALNT2,URB2,ACTA1
chr1	230767999	230768244	1.04	0.0223	COG2,PGBD5,FAM89A
chr1	230988888	230989111	1.09	0.0276	C1orf198,CAPN9
chr1	231799106	231799313	1.03	0.0186	DISC1
chr1	232657406	232657607	-1.93	0.00188	SIPA1L2
chr1	232736154	232736396	1.43	0.00921	SIPA1L2,MAP10
chr1	234817084	234817342	2.01	0.00118	IRF2BP2,TOMM20
chr1	235777932	235778226	1.09	0.0137	B3GALNT2,GNG4
chr1	236215653	236215861	1.4	0.0075	NID1,LYST
chr1	236365652	236365854	1.07	0.0488	ERO1LB,GPR137B
chr1	236874249	236874620	1.34	0.00182	ACTN2,MTR
chr1	239894559	239894782	1.31	0.0373	FMN2,CHRM3
chr1	242254715	242254947	1.42	0.0092	MAP1LC3C,PLD5
chr1	242341335	242341558	1.81	0.00189	MAP1LC3C,PLD5
chr1	243917643	243917843	1.36	0.0179	SDCCAG8,AKT3
chr1	244088064	244088397	1.07	0.0426	ZBTB18,AKT3
chr1	244274708	244274965	1.2	0.0272	ADSS,ZBTB18
chr1	244394498	244394794	1.1	0.0386	ADSS,ZBTB18
chr10	797949	798400	1.04	0.0226	DIP2C,LARP4B
chr10	817146	817346	1.45	0.00252	DIP2C,LARP4B
chr10	2090753	2091045	1.05	0.0221	ADARB2
chr10	3514992	3515203	1.1	0.0277	KLF6,PITRM1
chr10	3710744	3711160	1.17	0.00603	KLF6,PITRM1
chr10	3894522	3894965	1.05	0.0137	KLF6
chr10	4875482	4875699	1.42	0.0121	AKR1C1,AKR1E2
chr10	4993305	4993518	1.37	0.00963	AKR1C3,AKR1C1,AKR1E2
chr10	5419030	5419230	1.26	0.0192	CALML3,UCN3,CALML5,TUBAL3,NET1
chr10	5528742	5528950	1.17	0.03	CALML3,CALML5,TUBAL3,RP13,NET1
chr10	5624089	5624309	1.12	0.0478	CALML3,ASB13
chr10	6438609	6438850	1.01	0.0481	PRKCQ,PFKFB3
chr10	6642014	6642276	1.54	0.00299	PRKCQ
chr10	6684683	6685104	1.15	0.0271	PRKCQ
chr10	6689839	6690103	1.19	0.0206	PRKCQ,PRKCQ-AS1
chr10	6898590	6898906	1.44	0.00353	RP11,PRKCQ
chr10	7012442	7012645	1.37	0.00919	RP11,PRKCQ,SFMBT2
chr10	7228631	7228922	1	0.0393	SFMBT2
chr10	8056239	8056440	-1.16	0.0161	GATA3,ITIH2,TAF3
chr10	8073283	8073551	1.09	0.0401	GATA3,TAF3
chr10	9424138	9424413	1.52	0.00111	.
chr10	11902014	11902235	1.24	0.0335	PROSER2,UPF2,C10orf47
chr10	12592958	12593198	1.34	0.0192	CCDC3,CAMK1D,SEC61A2
chr10	12778953	12779248	1.68	0.000604	CCDC3,UCMA,CAMK1D
chr10	13013132	13013423	1.17	0.0122	CCDC3
chr10	13701387	13701640	1.01	0.0217	RP11,PRPF18,FRMD4A
chr10	14772971	14773176	-1.13	0.0267	FRMD4A,CDNF
chr10	14777718	14777935	1.05	0.0385	FRMD4A,CDNF
chr10	15468286	15468647	1.15	0.0147	ITGA8,FAM171A1
chr10	15514836	15515055	1.5	0.00139	ITGA8,FAM171A1
chr10	16655344	16655544	1.3	0.0162	C1QL3,RSU1
chr10	18529606	18529817	1.54	0.00472	NSUN6,CACNB2
chr10	20105499	20105997	1.11	0.00462	PLXDC2
chr10	21612721	21612926	1.36	0.0114	NEBL,MLLT10
chr10	21667844	21668051	1.49	0.0142	NEBL,MLLT10
chr10	23380840	23381086	1.12	0.039	ARMC3,MSRB2
chr10	23550163	23550485	1.3	0.0272	C10orf115,C10orf67
chr10	24788873	24789216	1.05	0.0251	ARHGAP21,KIAA1217
chr10	25197790	25198023	1.37	0.0135	PRTFDC1,THNSL1,ARHGAP21
chr10	26934974	26935186	1.43	0.0248	ABI1,PDSS1,APBB1IP
chr10	27194376	27194602	1.14	0.0256	ABI1,ANKRD26
chr10	27194719	27194999	1.31	0.0143	ABI1,PDSS1,ANKRD26
chr10	27361206	27361477	1.02	0.0374	MASTL,ABI1,ANKRD26
chr10	28760238	28760592	1.41	0.00319	WAC,MPP7
chr10	29101946	29102162	1.23	0.0113	BAMBI,LYZL1
chr10	29185645	29185880	1.54	0.00285	BAMBI,LYZL1
chr10	29273419	29273654	1.05	0.0146	BAMBI,LYZL1
chr10	30288931	30289197	1.21	0.0196	SVIL,KIAA1462
chr10	31344698	31345227	1.01	0.0304	ZNF438,ZEB1
chr10	31531559	31531829	1.3	0.0191	ZNF438,ZEB1
chr10	32399940	32400140	1.24	0.0227	KIF5B,EPC1
chr10	32468096	32468486	-1.04	0.0159	KIF5B,EPC1
chr10	32778067	32778615	1.72	0.000158	ITGB1,EPC1
chr10	32910474	32910786	-1.19	0.0145	ITGB1,EPC1
chr10	33256633	33256833	1.31	0.013	NRP1,ITGB1
chr10	34302042	34302251	1.37	0.0107	.
chr10	35703259	35703533	1.32	0.0136	CCNY,GJD4,CUL2
chr10	45244873	45245153	1.1	0.034	TMEM72,CXCL12
chr10	45870263	45870463	1.27	0.0087	ALOX5,RP11-67C2.2
chr10	48455920	48456177	1.02	0.026	PTPN20B,GDF10
chr10	48483990	48484214	1.01	0.0184	PTPN20B,GDF10
chr10	49806490	49806857	1.15	0.00773	ARHGAP22,MAPK8
chr10	50870518	50870776	1.02	0.0316	OGDHL,CHAT
chr10	51805321	51805541	-1.13	0.0311	FAM21A,AGAP6
chr10	60416727	60416946	1.38	0.00972	BICC1
chr10	62196920	62197149	1.03	0.0416	ANK3,CDK1
chr10	62245332	62245534	1.43	0.0306	ANK3,CDK1
chr10	62519000	62519410	1.3	0.00509	ANK3,CDK1
chr10	62670268	62670468	1.25	0.0154	RHOBTB1,CDK1
chr10	65732919	65733160	-1.13	0.0213	REEP3
chr10	69947356	69947556	1.31	0.0192	MYPN,ATOH7
chr10	70414592	70414873	1.35	0.00867	CCAR1,TET1
chr10	70596442	70596747	1.29	0.0115	HKDC1,DDX50,STOX1
chr10	71366861	71367138	-1.27	0.00725	NEUROG3,C10orf35
chr10	71933891	71934347	1.02	0.012	SAR1A,PPA1,AIFM2
chr10	72037642	72037912	-1.17	0.0174	NPFFR1,PPA1,AIFM2
chr10	72605128	72605391	-1.1	0.011	SGPL1,PCBD1
chr10	72763799	72764082	1.01	0.0354	UNC5B,PCBD1
chr10	73031327	73031592	1.35	0.00824	UNC5B,SLC29A3
chr10	75717108	75717368	1.06	0.0472	RP11,PLAU,C10orf102,AP3M1,VCL
chr10	76525450	76525656	1.23	0.0163	KAT6B
chr10	77112313	77112537	-1.11	0.0187	COMTD1,ZNF503
chr10	77132356	77132567	1.13	0.0194	COMTD1,ZNF503
chr10	77628556	77628765	1.01	0.0385	C10orf11
chr10	79846319	79846605	-1.11	0.0336	RPS24
chr10	80080227	80080452	1.11	0.00957	RPS24
chr10	81262382	81262583	1.27	0.0141	EIF5AL1,ZCCHC24
chr10	82204474	82204832	1.32	0.00823	FAM213A,TSPAN14
chr10	82245876	82246377	1.25	0.0021	TSPAN14
chr10	82287986	82288279	1.15	0.0113	TSPAN14
chr10	89306103	89306320	1.35	0.00455	MINPP1,PAPSS2
chr10	89451352	89451643	1.17	0.0101	PAPSS2,ATAD1
chr10	90923954	90924167	1.06	0.0451	ACTA2,CH25H
chr10	91344748	91344992	1.19	0.0243	SLC16A12,PANK1
chr10	92865090	92865298	1.12	0.0422	PCGF5,ANKRD1
chr10	95040255	95040503	1.4	0.00249	CYP26A1,MYOF
chr10	96285747	96285947	1.4	0.0256	TBC1D12,HELLS
chr10	96955707	96956028	1.23	0.0153	C10orf129,PDLIM1
chr10	99799912	99800112	1.21	0.0192	CRTAC1,R3HCC1L,HPS1
chr10	100782282	100782487	-1.23	0.0186	GOT1,HPSE2
chr10	100789453	100789733	1.25	0.0143	HPSE2
chr10	100992419	100992619	-1.11	0.0174	GOT1,HPSE2
chr10	103472933	103473186	1.06	0.0444	NPM3,FBXW4,FGF8
chr10	104220838	104221385	1.17	0.00605	NFKB2,TMEM180
chr10	104591127	104591386	1.25	0.022	CYP17A1,WBP1L,AS3MT
chr10	105291234	105291434	1.44	0.0123	NT5C2,SH3PXD2A,NEURL1,CALHM2
chr10	112546456	112546688	1.29	0.00686	PDCD4,RBM20
chr10	114437414	114437682	1.1	0.0331	VTI1A,TCF7L2
chr10	115455034	115455245	1.32	0.017	PLEKHS1,CASP7
chr10	116556472	116556686	-1.17	0.0236	TRUB1,ABLIM1
chr10	116664606	116664819	-1.04	0.0381	TRUB1,ABLIM1
chr10	117708972	117709232	1.13	0.0196	GFRA1
chr10	119151510	119151769	1.24	0.0291	PDZD8,EMX2
chr10	120223293	120223598	-1.17	0.0175	RAB11FIP2,PRLHR
chr10	121783203	121783403	1.06	0.0463	PPAPDC1A,SEC23IP
chr10	122992136	122992343	1.63	0.00409	FGFR2,WDR11
chr10	125054812	125055012	1.58	0.00373	GPR26,BUB3
chr10	125394385	125394628	1.11	0.00807	GPR26,BUB3
chr10	125521283	125521535	1.08	0.0237	CPXM2,GPR26
chr10	128553767	128553970	1.18	0.0239	DOCK1,C10orf90
chr10	129154840	129155040	1.07	0.0299	NPS
chr10	129498463	129498704	1.67	0.00696	NPS,FOXI2
chr10	129744258	129744468	1.52	0.00471	MKI67,PTPRE
chr10	130066948	130067165	1.16	0.0146	MKI67
chr10	130205411	130205635	1.41	0.00356	MKI67
chr10	132861161	132861447	1.1	0.0116	.
chr10	133655107	133655307	1.16	0.019	PPP2R2D
chr10	133978528	133978742	1.21	0.0445	JAKMIP3,DPYSL4,LRRC27
chr10	135034609	135034812	1.51	0.0246	KNDC1,UTF1,C10orf125
chr10	135379295	135379969	1.01	0.042	SYCE1
chr11	419411	419636	1.31	0.0234	ANO9,TSPAN4,SIGIRR
chr11	434666	434909	1.15	0.029	ANO9,TSPAN4,SIGIRR
chr11	435059	435317	1.07	0.0395	ANO9,TSPAN4,SIGIRR
chr11	504354	504555	1.09	0.0246	RNH1,PHRF1,TMEM80,SIGIRR
chr11	549587	549805	1.26	0.0334	DRD4,HRAS,TSPAN4,C11orf35,SIGIRR
chr11	1239902	1240280	1.12	0.0101	MUC5AC,MUC2,MUC5B
chr11	1263487	1263687	1.06	0.0287	TOLLIP,MUC5B
chr11	1391949	1392258	1.47	0.00214	BRSK2,TOLLIP
chr11	1652326	1652526	1.49	0.00565	KRTAP5-5
chr11	3175125	3175685	1.01	0.0269	OSBPL5,CARS
chr11	3238439	3238644	1.14	0.0317	MRGPRG
chr11	4682725	4682953	1.25	0.0121	OR51E2,OR51E1
chr11	4994301	4994533	1.33	0.018	OR51L1,OR51A2
chr11	5315944	5316161	1.35	0.0185	HBD,AC104389.1,OR51B4
chr11	5830415	5830658	1.32	0.00655	OR52N1,OR52N2
chr11	7202666	7203115	1.16	0.00985	SYT9,RBMXL2
chr11	7958180	7958380	1.3	0.0248	OR10A3,OR10A6
chr11	8077273	8077574	1.07	0.0328	TUB,RIC3
chr11	10063487	10063742	1.44	0.00628	SBF2,SWAP70
chr11	11069223	11069465	1.2	0.00804	ZBED5,CSNK2A3
chr11	12192203	12192538	-1.1	0.0134	DKK3,MICAL2,MICALCL,RP13
chr11	13885991	13886276	1.17	0.0167	RRAS2,FAR1
chr11	15493283	15493514	1.1	0.0345	CALCB,INSC
chr11	16822042	16822298	1.16	0.0231	C11orf58,PLEKHA7
chr11	16931042	16931283	1.45	0.00367	C11orf58,PLEKHA7
chr11	17927469	17927669	-1.05	0.0492	SERGEF,KCNC1
chr11	18102598	18102814	1.39	0.0167	SERGEF,SAAL1,TPH1
chr11	19027493	19027733	1.22	0.00895	MRGPRX1,MRGPRX2
chr11	20275782	20276020	1.15	0.0416	PRMT3,HTATIP2,DBX1
chr11	20828837	20829045	1.84	0.00125	NELL1
chr11	20878877	20879099	1.24	0.0138	NELL1
chr11	21647590	21647957	1.1	0.0221	.
chr11	27318238	27318568	1.42	0.00321	BBOX1,LGR4
chr11	31632130	31632357	-1.18	0.0125	ELP4,PAX6
chr11	31964885	31965085	1.11	0.0222	RCN1,PAX6
chr11	32772627	32773104	1.03	0.0352	PRRG4,EIF3M
chr11	33214739	33214992	1.31	0.0246	HIPK3,CSTF3
chr11	33704475	33704699	1.23	0.0156	KIAA1549L,LMO2,CD59,C11orf91
chr11	35750885	35751085	-1.28	0.0122	TRIM44,LDLRAD3
chr11	35940988	35941231	1.12	0.0142	TRIM44,SLC1A2,RP11-698N11.2,LDLRAD3
chr11	36251844	36252116	1.02	0.0381	COMMD9,LDLRAD3
chr11	36371192	36371492	1.07	0.0237	COMMD9,PRR5L
chr11	42895597	42895917	1.49	0.00508	API5
chr11	42947743	42947945	1.28	0.0427	API5
chr11	43287688	43287946	1.21	0.0453	API5
chr11	44178844	44179115	1.09	0.038	ALX4,EXT2
chr11	45665115	45665358	1.03	0.0281	SYT13,CHST1
chr11	46694178	46694398	1.09	0.0468	ATG13,ARHGAP1
chr11	49229879	49230129	1.62	0.00255	FOLH1
chr11	50371745	50371946	-1.5	0.00293	OR4C12
chr11	56936890	56937156	1.33	0.00637	OR5AK2,LRRC55
chr11	57268471	57268720	1.38	0.0247	SERPING1,SLC43A1,RTN4RL2
chr11	58819033	58819249	-1.66	0.00137	FAM111B,GLYATL1
chr11	58975499	58975793	1.2	0.0116	DTX4,FAM111A,MPEG1
chr11	60056242	60056463	1.78	0.00083	MS4A4A,MS4A6E,MS4A3
chr11	61665205	61665432	1.12	0.0182	RAB3IL1,FADS1,FADS3
chr11	65652149	65652451	1.01	0.0484	FIBP,BANF1,CTSW
chr11	67044300	67044781	1.3	0.00102	POLD4,ANKRD13D,PPP1CA,ADRBK1
chr11	71215051	71215281	-1.07	0.0107	KRTAP5-7,NADSYN1
chr11	71266249	71266478	1.12	0.0288	KRTAP5-9,KRTAP5-10
chr11	72083533	72083734	-1.17	0.0403	CLPB,PHOX2A
chr11	73336800	73337053	1.09	0.0285	PLEKHB1,FAM168A
chr11	75139365	75139572	1	0.0391	SERPINH1,RPS3,KLHL35
chr11	78305887	78306111	-1.29	0.00499	NARS2
chr11	78448165	78448374	1.08	0.0207	NARS2
chr11	79006021	79006249	1.12	0.0219	TENM4
chr11	83216876	83217102	1.17	0.0185	CCDC90B
chr11	88068350	88068579	1.33	0.0118	CTSC
chr11	88092792	88092996	1.08	0.037	GRM5-AS1,CTSC
chr11	92141353	92141568	1.21	0.0357	FAT3
chr11	92518069	92518299	1.74	0.00392	FAT3,MTNR1B
chr11	92954854	92955159	1.12	0.043	CCDC67,SLC36A4,KIAA1731
chr11	93507295	93507520	1.28	0.0408	MED17,TAF1D
chr11	93777197	93777410	1.16	0.0293	HEPHL1,PANX1
chr11	93822501	93822821	1.28	0.00551	HEPHL1,PANX1
chr11	94965343	94965687	1.14	0.0409	SESN3
chr11	95131975	95132248	1.05	0.0464	SESN3,FAM76B
chr11	95299451	95299660	1.49	0.0172	SESN3,FAM76B
chr11	95803592	95803880	1.34	0.00562	MTMR2,MAML2
chr11	102483828	102484088	1.46	0.00253	MMP20,MMP7
chr11	105052351	105052551	1.08	0.0421	RP11,GRIA4,CARD18
chr11	108345452	108345706	-1.1	0.0179	C11orf65,ACAT1,KDELC2
chr11	108500064	108500418	1.16	0.011	EXPH5,DDX10
chr11	109886678	109886896	1.14	0.0139	ZC3H12C
chr11	110754359	110754630	1.01	0.0195	COLCA2,ARHGAP20
chr11	111348651	111348862	1.08	0.0319	POU2AF1,BTG4
chr11	111383594	111383796	1.27	0.0251	BTG4,CRYAB
chr11	111848262	111848475	1.36	0.032	RP11,DLAT,DIXDC1
chr11	112253399	112253810	1.03	0.00963	PLET1
chr11	112610699	112610921	1.14	0.0145	PLET1,NCAM1
chr11	112885635	112885836	1	0.0343	TTC12,NCAM1
chr11	113970553	113970815	1.06	0.0389	RP11,RBM7,NNMT,ZBTB16
chr11	114045750	114045958	1.61	0.00292	NNMT,ZBTB16
chr11	116684600	116685013	1.19	0.00406	APOA4,APOA1,APOA5,APOC3,AP006216.5
chr11	117768723	117768961	1.07	0.0459	FXYD6,TMPRSS13
chr11	117811798	117812137	1.17	0.00926	IL10RA,TMPRSS4,TMPRSS13
chr11	118567579	118567843	1.34	0.00972	TREH,UPK2,DDX6
chr11	119077587	119077805	1.01	0.0343	UPK2,CBL
chr11	121229297	121229837	1.2	0.00291	SC5D,SORL1
chr11	121861709	121861950	1.03	0.0313	BLID
chr11	122426387	122426677	1.33	0.00547	UBASH3B,BLID
chr11	122536549	122536802	1.64	0.00488	UBASH3B,CRTAM
chr11	122904747	122904952	1.34	0.0162	HSPA8,BSX
chr11	124005047	124005311	1.3	0.0248	OR10D3,OR10G7
chr11	124048096	124048296	-1.37	0.0298	OR10D3,OR10G7
chr11	124056311	124056574	1.03	0.0166	OR10D3
chr11	124069137	124069432	1.07	0.048	OR8G5,OR10D3
chr11	127394853	127395065	1.48	0.00546	.
chr11	127999257	127999469	1.05	0.0435	ETS1
chr11	128332917	128333127	1.54	0.00587	FLI1,ETS1
chr11	128483281	128483539	1.22	0.0443	FLI1,ETS1
chr11	128740238	128740534	1.08	0.0296	KCNJ1,KCNJ5,ETS1
chr11	129071757	129071962	1.16	0.0349	BARX2,ARHGAP32
chr11	134330164	134330395	1.05	0.0183	B3GAT1,THYN1,ACAD8
chr11	134909211	134909449	-1.02	0.0265	.
chr12	1387021	1387343	1.53	0.00558	FBXL14,ERC1
chr12	1627680	1627880	1.16	0.0399	FBXL14
chr12	2192385	2192653	1.55	0.00109	CACNA1C
chr12	3722447	3722714	1.62	0.00237	PRMT8,EFCAB4B
chr12	4207685	4207892	1.69	0.0155	PARP11,CCND2
chr12	4262578	4263032	1.22	0.00622	RP11,PARP11,CCND2
chr12	4293122	4293341	-1.46	0.0107	PARP11,CCND2
chr12	4349559	4350098	1.31	0.00188	PARP11,CCND2
chr12	4479534	4479790	1.02	0.0447	C12orf5,FGF23
chr12	4863144	4863355	1.26	0.0107	KCNA6,GALNT8,DYRK4
chr12	6219368	6219640	1.24	0.0178	VWF,ANO2
chr12	6225476	6225815	1.05	0.0254	CD9,VWF,ANO2
chr12	6952363	6952563	1.07	0.0464	RBP5,GNB3,CDCA3
chr12	7009119	7009336	1.12	0.0277	SPSB2,ENO2,LRRC23,TPI1
chr12	8720450	8720654	1.16	0.0215	CLEC4E,AICDA
chr12	10123796	10124032	1.1	0.0303	CLEC1B,CLEC12A
chr12	11351993	11352235	1.23	0.00893	TAS2R42,PRB3
chr12	11630141	11630360	1.27	0.042	ETV6,PRB2
chr12	11820060	11820416	1.14	0.0152	ETV6,BCL2L14
chr12	12200194	12200441	1.14	0.0178	ETV6,BCL2L14
chr12	12876933	12877264	1.45	0.00254	APOLD1
chr12	12961166	12961474	1.11	0.0272	GPRC5A,DDX47,APOLD1
chr12	13890935	13891144	-1.19	0.0211	GRIN2B
chr12	19048596	19048920	1.09	0.0327	CAPZA3,PLEKHA5
chr12	19387361	19387632	1.02	0.0357	AEBP2,PLEKHA5
chr12	20752103	20752304	1	0.047	RP11,PDE3A,SLCO1C1
chr12	22183610	22183866	1.11	0.0228	CMAS,ABCC9
chr12	22488274	22488694	1.3	0.0128	ST8SIA1
chr12	26330504	26330762	1.1	0.0171	SSPN,BHLHE41
chr12	30350406	30350680	1.6	0.00258	IPO8,TMTC1
chr12	31244803	31245012	1.46	0.0108	DDX11,FAM60A
chr12	31593632	31593849	1.01	0.0374	FAM60A,DENND5B
chr12	31609579	31609833	1.12	0.0204	FAM60A,DENND5B
chr12	32028320	32028596	1.2	0.0185	BICD1,H3F3C
chr12	32237331	32237532	1.01	0.0483	BICD1,H3F3C
chr12	32287063	32287263	-1.18	0.0235	BICD1,FGD4
chr12	32657285	32657493	1.64	0.00166	FGD4
chr12	34498214	34498414	1.32	0.0287	ALG10
chr12	42723962	42724316	1.18	0.0248	PPHLN1,PRICKLE1
chr12	45551626	45551828	1.49	0.00714	DBX2,ANO6
chr12	45609202	45609449	1.34	0.00457	ANO6
chr12	46086776	46087016	1.2	0.0401	ARID2,ANO6
chr12	48002490	48002761	1.22	0.0273	RPAP3
chr12	48583351	48583569	1.14	0.0137	C12orf68,ASB8,OR10AD1
chr12	49673432	49673683	1.42	0.0175	CACNB3,TUBA1C,PRPH
chr12	50184607	50184864	1.43	0.00724	NCKAP5L,SMARCD1,TMBIM6
chr12	50219121	50219334	1.36	0.0073	NCKAP5L,LASS5,TMBIM6
chr12	50433049	50433335	1.01	0.0277	RACGAP1,DIP2B,RP11-70F11.7,ASIC1
chr12	51318932	51319295	1.32	0.00774	LETMD1,METTL7A
chr12	52289001	52289307	1.23	0.0104	GRASP,ANKRD33,ACVRL1,ACVR1B
chr12	52477305	52477511	1.07	0.0241	KRT80,C12orf44
chr12	53253942	53254311	1.06	0.0102	KRT6B,RARG,KRT6C,KRT5,KRT6A,KRT8,KRT75,KRT78,KRT1
chr12	53466639	53466982	1.18	0.0152	TENC1,PRR13,IGFBP6
chr12	53514760	53515007	1.18	0.0207	SOAT2,CSAD
chr12	54589532	54590093	1.1	0.0126	SMUG1,CBX5,GTSF1,NFE2
chr12	55103901	55104267	1.14	0.0244	MUCL1,DCD
chr12	55115393	55115631	1.18	0.0423	MUCL1,NFE2,DCD
chr12	55459354	55459566	1.49	0.0173	OR9K2,NEUROD4
chr12	55893803	55894073	-1.35	0.00376	OR6C4,METTL7B,OR6C68
chr12	56137325	56137604	1.06	0.0401	SARNP,GDF11,DNAJC14,RPL41
chr12	59942519	59942729	1.6	0.00533	SLC16A7
chr12	59979675	59980010	-1.43	0.00131	SLC16A7
chr12	62686101	62686376	1.25	0.0233	USP15,MON2
chr12	63138401	63138745	1.07	0.0331	PPM1H,MON2
chr12	63850411	63850669	1.08	0.0275	AVPR1A,DPY19L2
chr12	64100369	64100601	1.49	0.0117	TMEM5,DPY19L2
chr12	65063077	65063327	-1.07	0.049	GNS,RASSF3
chr12	65282501	65282809	1.25	0.0276	TBC1D30,WIF1
chr12	65725439	65725639	1.89	0.00482	HMGA2,MSRB3
chr12	65980465	65980715	1.25	0.0265	HMGA2,MSRB3,RPSAP52
chr12	66789856	66790064	1.49	0.0057	HELB,GRIP1
chr12	67180309	67180529	1.34	0.00371	CAND1,GRIP1
chr12	67421541	67421846	1.39	0.00768	CAND1,GRIP1
chr12	67862376	67862647	1.28	0.0143	DYRK2,CAND1
chr12	68536103	68536339	1.15	0.0272	DYRK2,IFNG
chr12	68660736	68660986	1.11	0.0157	MDM1,IL22
chr12	68881422	68881648	1.29	0.0305	RAP1B,MDM1,RP11-81H14.4
chr12	70288539	70288743	1.53	0.00818	RAB3IP,MYRFL
chr12	70517704	70517915	1.07	0.0282	MYRFL,CNOT2
chr12	71833309	71833606	1.29	0.0212	LGR5,TSPAN8
chr12	72259739	72260027	1.24	0.0165	TPH2,TBC1D15
chr12	76212972	76213228	1.53	0.00264	KRR1,PHLDA1
chr12	76549805	76550034	1.06	0.0411	BBS10,NAP1L1
chr12	77272735	77273101	1.07	0.0245	CSRP2
chr12	77289608	77289858	1.14	0.0353	CSRP2,E2F7
chr12	77706679	77707010	1.18	0.0496	E2F7
chr12	86238660	86238860	1.51	0.00986	NTS,RASSF9
chr12	89554413	89554761	1.05	0.015	DUSP6
chr12	93608363	93608729	1.01	0.0218	NUDT4,RP11-486A14.1,EEA1
chr12	95162850	95163085	1.05	0.031	TMCC3,NDUFA12
chr12	95965192	95965485	1.03	0.05	USP44,NTN4
chr12	96133733	96134117	1.23	0.0132	USP44,NTN4
chr12	99144624	99144853	1.68	0.000517	APAF1
chr12	101396074	101396308	1.45	0.00377	SLC5A8,ANO4
chr12	101532849	101533185	1.02	0.0313	SLC5A8,ANO4
chr12	102743068	102743311	-1.35	0.0255	IGF1,PMCH
chr12	103270428	103270632	-1.37	0.00412	PAH,IGF1
chr12	103339996	103340259	1.1	0.0341	PAH,ASCL1
chr12	103937123	103937338	1.32	0.0286	STAB2
chr12	106060087	106060347	-1.24	0.00591	NUAK1,APPL2
chr12	106321789	106322071	1.34	0.00802	NUAK1
chr12	109870650	109870880	1.21	0.0135	MYO1H,KCTD10
chr12	110070460	110070753	1.5	0.00272	MMAB,TRPV4
chr12	110181299	110181585	1.15	0.0155	MMAB,TRPV4
chr12	111284576	111284886	1.01	0.0315	CCDC63,AC002351.1
chr12	112977546	112977779	1.03	0.0134	RPH3A,PTPN11
chr12	116872126	116872378	1.05	0.0393	MED13L,MAP1LC3B2
chr12	116904540	116904758	1.06	0.0308	MED13L,MAP1LC3B2
chr12	117029829	117030127	1.15	0.0216	MAP1LC3B2,C12orf49
chr12	118319865	118320132	1.18	0.00778	WSB2,KSR2
chr12	121714840	121715167	1.25	0.00734	P2RX4,CAMKK2
chr12	122473154	122473362	1.51	0.00681	MLXIP,BCL7A
chr12	122672238	122672456	-1.02	0.0438	IL31,B3GNT4
chr12	123131273	123131791	1.21	0.00648	KNTC1,HCAR2
chr12	123616169	123616388	1.09	0.0343	MPHOSPH9,PITPNM2
chr12	123627812	123628102	1.62	0.00122	MPHOSPH9,PITPNM2,CDK2AP1
chr12	123875565	123875823	1.44	0.00422	ARL6IP4,RILPL2,SETD8
chr12	124186827	124187098	1.09	0.0421	ATP6V0A2,TCTN2
chr12	124376114	124376368	1.08	0.0177	CCDC92,DNAH10
chr12	124858995	124859240	1.09	0.0388	FAM101A,NCOR2
chr12	125087778	125087978	1.13	0.0385	SCARB1,NCOR2
chr12	126194673	126194876	1.44	0.00445	TMEM132B
chr12	127821090	127821326	1.18	0.0211	RP11-749H20.1
chr12	128965087	128965321	1.14	0.034	TMEM132C,SLC15A4
chr12	129232062	129232286	1.2	0.0201	TMEM132C,SLC15A4
chr12	129635910	129636122	1.47	0.00856	GLT1D1
chr12	130387705	130387922	1.34	0.0176	TMEM132D
chr12	132095552	132095829	1.22	0.00394	SFSWAP
chr12	132285044	132285304	1.15	0.0246	MMP17,SFSWAP
chr12	132588594	132588848	1.45	0.0275	EP400,DDX51
chr12	132871696	132871896	1.22	0.0147	GALNT9,FBRSL1
chr12	133041885	133042186	1.29	0.0257	GALNT9,FBRSL1
chr13	20989172	20989680	1.02	0.016	CRYL1,GJB6,GJB2
chr13	21366194	21366394	1.47	0.0166	XPO4,N6AMT2,LATS2
chr13	21520171	21520534	1.07	0.0238	XPO4,N6AMT2,LATS2
chr13	21653892	21654225	1.12	0.0256	LATS2,SAP18
chr13	22386639	22386888	1.26	0.0117	FGF9
chr13	23557124	23557375	1.39	0.0106	SGCG
chr13	23768810	23769235	1.03	0.0273	SGCG,SACS
chr13	23967406	23967610	1.27	0.0148	SGCG,SACS
chr13	25752305	25752510	1.37	0.018	MTMR6,AMER2,TPTE2P1,LINC00463
chr13	25869249	25869459	-1.39	0.00809	MTMR6,NUPL1
chr13	26057349	26057707	1.17	0.00769	ATP8A2
chr13	26729749	26730052	1.27	0.0324	RNF6,SHISA2
chr13	26986427	26986663	-1.11	0.0465	CDK8,WASF3
chr13	27893567	27893814	1.22	0.03	RASL11A,GTF3A
chr13	28350075	28350349	1.04	0.0358	GSX1,POLR1D
chr13	29183209	29183461	1.12	0.0386	POMP,FLT1
chr13	33909576	33909822	1.01	0.0254	RFC3,STARD13
chr13	34302626	34302851	1.7	0.00547	RFC3,STARD13
chr13	34361417	34361628	1.1	0.0218	RFC3
chr13	36235140	36235415	1.73	0.00517	MAB21L1,DCLK1
chr13	36871637	36872490	1.11	0.0127	SPG20-AS1,SPG20,SOHLH2,CCDC169-SOHLH2,C13orf38
chr13	37574532	37575203	1.09	0.0134	EXOSC8,ALG5
chr13	39837134	39837385	-1.08	0.0219	NHLRC3,LHFP
chr13	39870881	39871097	1.85	0.00346	NHLRC3,LHFP
chr13	40896321	40896678	1.27	0.00564	FOXO1
chr13	40904168	40904517	1.22	0.00549	FOXO1
chr13	40956338	40956558	1.11	0.032	FOXO1
chr13	42151602	42151947	1.28	0.00553	RGCC,VWA8
chr13	42622090	42622434	1.26	0.00856	DGKH
chr13	42722623	42722829	1.12	0.0449	DGKH,AKAP11
chr13	42948994	42949215	1.48	0.00327	TNFSF11,AKAP11
chr13	43155971	43156180	1.3	0.0249	DNAJC15,TNFSF11
chr13	43345350	43345553	1.11	0.0224	DNAJC15,TNFSF11
chr13	44753172	44753400	1.03	0.028	SMIM2,SERP2
chr13	44867748	44867977	1.36	0.0121	SMIM2,SERP2,TSC22D1
chr13	45941617	45941843	1.17	0.0156	TPT1,SLC25A30
chr13	46952560	46952866	1.1	0.0303	RNU2-6P,LCP1,LRCH1
chr13	47474092	47474329	1	0.0411	HTR2A
chr13	47700625	47700866	1.01	0.0276	HTR2A
chr13	50908295	50908822	1.03	0.0184	DLEU1
chr13	51086705	51086988	1.02	0.0227	DLEU1,RNASEH2B
chr13	51508618	51508983	1.03	0.0491	FAM124A,RNASEH2B
chr13	51608349	51608566	1.18	0.0225	FAM124A,RNASEH2B
chr13	51910944	51911214	1.1	0.0237	FAM124A,SERPINE3
chr13	51912507	51912714	1.61	0.00217	FAM124A,SERPINE3
chr13	52108220	52108420	1.32	0.029	INTS6,WDFY2
chr13	52307899	52308222	1.23	0.0182	DHRS12,WDFY2
chr13	53171012	53171262	-1.07	0.0193	CKAP2,NEK3,HNRNPA1L2
chr13	53197216	53197522	1.09	0.0444	SUGT1,THSD1,HNRNPA1L2
chr13	53673319	53673880	1.13	0.00275	OLFM4
chr13	60016195	60016465	-1.09	0.0344	.
chr13	60285532	60285758	1.2	0.0216	DIAPH3
chr13	60594662	60595022	1.22	0.00865	DIAPH3
chr13	60685513	60685741	1.24	0.0191	DIAPH3
chr13	73916271	73916621	1.11	0.0291	KLF5
chr13	78069091	78069377	1.34	0.0178	SCEL,EDNRB,MYCBP2
chr13	78222225	78222463	1.6	0.0032	SLAIN1,SCEL
chr13	78620355	78620761	1.19	0.0204	EDNRB
chr13	91833650	91833929	1.15	0.0198	GPC5
chr13	95031799	95032083	1.09	0.0226	DCT
chr13	95225618	95225875	1.51	0.00806	TGDS,DCT
chr13	95711302	95711507	1.17	0.0456	SOX21,ABCC4,CLDN10
chr13	95844057	95844346	1.26	0.0103	SOX21,ABCC4,RNY3P8
chr13	95920561	95920847	1.06	0.0157	ABCC4
chr13	96021708	96022012	1.04	0.0259	ABCC4,CLDN10
chr13	96282612	96282843	1.51	0.0103	DZIP1,CLDN10
chr13	98021740	98021984	1.27	0.00682	RAP2A,MBNL2
chr13	99545122	99545350	1.09	0.0386	DOCK9,SLC15A1
chr13	100304854	100305054	1.21	0.0258	PCCA,CLYBL,ZIC5,ZIC2
chr13	107125381	107125666	1.44	0.00169	EFNB2
chr13	107561450	107561703	1.14	0.0434	ARGLU1
chr13	107570021	107570642	1.14	0.0417	ARGLU1
chr13	109072216	109072519	1.03	0.0471	TNFSF13B,MYO16
chr13	109881084	109881304	1.97	0.000858	.
chr13	110306736	110307243	1.17	0.0092	IRS2
chr13	110570566	110570896	1.06	0.0483	IRS2,COL4A1
chr13	111464476	111464710	1.39	0.0147	ANKRD10,ING1
chr13	113583119	113583335	1.09	0.0245	PROZ,MCF2L,ATP11A,F10,F7
chr13	113807414	113807749	1.08	0.0178	PROZ,F10,F7
chr13	113928039	113928592	1.02	0.0208	LAMP1,CUL4A
chr13	114311423	114311633	-1.14	0.0357	ATP4B
chr13	114426916	114427137	1.35	0.0144	TMEM255B,GRK1
chr14	20341830	20342047	1.21	0.0179	OR4K2
chr14	21359483	21359973	1.17	0.00457	RNASE3,RNASE6
chr14	21423683	21423984	1.34	0.00312	RNASE2
chr14	21522490	21522717	1.01	0.0485	RNASE8,RNASE7,SALL2,NDRG2,METT11D1,ANG,RNASE4
chr14	22165866	22166198	1.11	0.0301	AE000658.30,OR4E2
chr14	22404953	22405233	1.35	0.00529	OR4E2
chr14	23195255	23195807	1.1	0.0117	MRPL52,OR6J1,OXA1L
chr14	24360929	24361300	1.6	0.00108	DHRS4,DHRS2
chr14	24520694	24520941	1.4	0.0138	PCK2,LRRC16B
chr14	24950827	24951245	1.01	0.0242	CMA1,SDR39U1,RABGGTA
chr14	25043598	25043879	1.14	0.0184	CTSG
chr14	25102718	25103015	1.46	0.00279	GZMB
chr14	25631768	25632037	-1.04	0.0354	STXBP6
chr14	31272226	31272474	2.01	0.00043	SCFD1,COCH,G2E3
chr14	31312166	31312368	-1.32	0.0103	SCFD1,COCH
chr14	31439735	31440145	1.16	0.0128	AP4S1,COCH,C14orf126
chr14	31500848	31501112	1.45	0.00755	STRN3,HECTD1
chr14	31739757	31739973	1.19	0.0191	C14orf126,ENSG00000203546,HECTD1
chr14	33438362	33438595	1.2	0.0194	NPAS3
chr14	34493555	34493808	-1.14	0.00527	EGLN3,SPTSSA
chr14	35813470	35813748	1.11	0.0431	PSMA6,NFKBIA
chr14	36944302	36944536	-1.17	0.0293	SFTA3,MBIP
chr14	51939362	51939643	1.39	0.00458	TMX1,FRMD6
chr14	52609978	52610201	1.05	0.0394	PTGDR,NID2,C14orf166
chr14	52879755	52879973	1.74	0.00527	TXNDC16,PTGER2
chr14	53551590	53551849	1.66	0.0199	FERMT2,DDHD1
chr14	54106071	54106281	1.14	0.0241	DDHD1,BMP4
chr14	55201479	55201679	1.24	0.00871	GCH1,SAMD4A
chr14	55999490	55999690	1.55	0.0033	KTN1,TBPL2
chr14	56024007	56024332	1.03	0.0267	KTN1,ATG14,TBPL2
chr14	56180343	56180543	1.71	0.00311	PELI2,KTN1
chr14	56331686	56332159	1.23	0.0132	PELI2,KTN1,TBPL2
chr14	59060775	59060990	1.12	0.0276	TIMM9,DACT1
chr14	59533867	59534098	1.18	0.0288	DAAM1,DACT1
chr14	59656693	59656901	1.35	0.01	DAAM1
chr14	59837223	59837476	1.09	0.0344	DAAM1,GPR135
chr14	60154890	60155362	1.1	0.0132	RTN1,JKAMP
chr14	60286518	60286725	1.39	0.0423	RTN1,JKAMP
chr14	60987745	60987955	1.27	0.00899	SIX6,SIX1
chr14	61017330	61017559	1.15	0.0361	SLC38A6,SIX6,SIX1
chr14	61093490	61093690	2.19	0.000839	SIX6,SIX1
chr14	61202239	61202441	1.3	0.0198	MNAT1,SIX1
chr14	61393066	61393509	1.24	0.00598	SLC38A6,MNAT1
chr14	61810673	61810939	1.1	0.027	PRKCH,SLC38A6,HIF1A
chr14	64510291	64510557	1.35	0.013	SYNE2,ESR2
chr14	64745511	64745729	1.05	0.0342	SYNE2,ESR2
chr14	65706329	65706529	1.38	0.00893	PTBP1P,GPX2,MAX,FUT8
chr14	65771747	65771964	1.26	0.00523	MAX,FUT8
chr14	66359011	66359454	1.2	0.00812	FUT8
chr14	67260738	67261150	1.08	0.00555	FAM71D,GPHN
chr14	67544484	67544782	-1.02	0.0244	FAM71D
chr14	67641097	67641326	-2.22	0.000861	FAM71D
chr14	67666619	67666849	1	0.0492	MPP5,FAM71D
chr14	68734946	68735146	-1.04	0.0366	RAD51B
chr14	69519221	69519488	1.51	0.00821	DCAF5,ACTN1,EXD2
chr14	69758968	69759231	1.35	0.00609	DCAF5,GALNT16,ERH
chr14	69779697	69779913	1.17	0.0375	DCAF5,GALNT16,ERH
chr14	70692023	70692234	1.02	0.041	SLC8A3,COX16
chr14	72370234	72370508	-1.1	0.00999	SIPA1L1,RGS6
chr14	74601375	74601592	1.31	0.0264	VSX2,LIN52,ALDH6A1
chr14	74786565	74786765	-1.05	0.0344	VRTN,ABCD4
chr14	76366629	76366860	1.4	0.00911	TGFB3,TTLL5
chr14	77396319	77396575	1.22	0.0289	ANGEL1,IRF2BPL,ZDHHC22
chr14	80020728	80020957	-1.3	0.022	.
chr14	81453893	81454137	1.16	0.0206	GTF2A1,TSHR
chr14	88291601	88291828	-1.12	0.02	GPR65,GALC
chr14	88664704	88664946	1.04	0.0317	KCNK10,GPR65
chr14	90293438	90293893	1.2	0.00696	FOXN3,EFCAB11
chr14	90910205	90910416	1.47	0.00826	CALM1,TTC7B
chr14	91140575	91140918	1.18	0.0151	CALM1,TTC7B
chr14	91863812	91864257	1.03	0.00777	GPR68,CCDC88C
chr14	92689354	92689616	1.24	0.0266	CPSF2,SLC24A4
chr14	94057342	94057576	1.18	0.0282	PRIMA1,COX8C
chr14	94284884	94285085	1.08	0.0369	PRIMA1,ASB2
chr14	95117586	95117928	1.06	0.00398	GSC,SERPINA3
chr14	95278219	95278445	1.37	0.0119	GSC,DICER1
chr14	95824437	95824679	1.15	0.043	SYNE3,TCL1B,CLMN
chr14	96429027	96429294	1.02	0.0261	C14orf132,TCL1A,TCL1B,AK7
chr14	97482816	97483041	-1.33	0.0155	VRK1
chr14	98676382	98676589	1.77	0.0057	.
chr14	100193214	100193414	1.06	0.0469	CYP46A1,EML1
chr14	100418319	100418547	-1.06	0.0464	EVL,EML1
chr14	101730707	101731167	1.04	0.0291	DIO3,RTL1
chr14	102197508	102198013	1.19	0.00366	DIO3,RP11-1029J19.5,LINC00239,RP11-1029J19.4,PPP2R5C
chr14	103031744	103032110	1.07	0.0366	ANKRD9,RCOR1
chr14	103034435	103034785	1.49	0.00389	ANKRD9,RCOR1,HSP90AA1
chr14	103436311	103436554	-1.15	0.0172	AMN,CDC42BPB
chr14	105595552	105595782	1.81	0.00156	JAG2,GPR132
chr14	105739458	105739717	1.26	0.0126	PACS2,BTBD6,ZBTB42
chr14	106091042	106092181	1.01	0.0238	TMEM121
chr14	106204377	106204618	1.05	0.039	TMEM121
chr14	107136666	107136921	1.08	0.0267	.
chr15	22363113	22363313	-1.08	0.0179	OR4M2
chr15	26271446	26271717	-1.01	0.0254	ATP10A
chr15	27065638	27065949	-1.58	0.00042	GABRB3,GABRA5
chr15	30014713	30014917	1.6	0.00183	FAM189A1,TJP1
chr15	31140385	31140631	1.12	0.0408	ARHGAP11B,FAN1
chr15	31342460	31342859	1.01	0.0141	MTMR10,TRPM1
chr15	31925947	31926164	1.7	0.00163	KLF13,OTUD7A
chr15	31961431	31961785	1.42	0.00369	CHRNA7,OTUD7A
chr15	32516953	32517253	1.08	0.0166	CHRNA7,GOLGA8K
chr15	37745278	37745489	1.19	0.0219	MEIS2,TMCO5A
chr15	37945136	37945439	1.05	0.0454	TMCO5A
chr15	38288256	38288481	1.05	0.0489	SPRED1,TMCO5A
chr15	38309981	38310195	1.1	0.0268	SPRED1,TMCO5A
chr15	38451092	38451366	1.46	0.00275	SPRED1,TMCO5A
chr15	39531228	39531580	-1.13	0.00559	THBS1,C15orf54
chr15	40763677	40764155	1.03	0.0215	CHST14
chr15	41699570	41699862	1.89	0.000421	RTF1,NDUFAF1,RPAP1
chr15	41804800	41805077	1.08	0.0259	NDUFAF1,LTK
chr15	42196765	42197234	1.09	0.00674	SPTBN5,EHD4
chr15	42328576	42328944	1.16	0.0189	EHD4,PLA2G4F,PLA2G4E
chr15	42619389	42619593	-1.34	0.00824	CAPN3,GANC
chr15	43010777	43011015	1	0.0353	CDAN1,STARD9
chr15	43545629	43545921	1.09	0.0311	EPB42,TGM5
chr15	45400280	45400613	1.19	0.0161	SORD,DUOXA1,DUOX2,DUOX1
chr15	45606422	45606757	1.16	0.0278	SORD,SLC28A2,GATM
chr15	47959028	47959262	1.12	0.0213	SEMA6D
chr15	48865923	48866130	1.12	0.0282	FBN1,DUT
chr15	51706026	51706629	1.03	0.0203	GLDN,DMXL2
chr15	52380237	52380455	-1.32	0.0148	MAPK6,BCL2L10
chr15	54375400	54375688	1.29	0.0122	UNC13C
chr15	57064386	57064673	1.25	0.0163	TCF12,ZNF280D
chr15	57372271	57372689	1.29	0.00129	TCF12,CGNL1
chr15	57627254	57627470	1.37	0.0107	TCF12,CGNL1
chr15	58808022	58808303	1.09	0.0407	LIPC,ADAM10
chr15	59435681	59435898	1.11	0.0377	LDHAL6B,CCNB2,SLTM
chr15	59636474	59636705	1.05	0.0182	LDHAL6B,MYO1E
chr15	59828572	59828927	1.07	0.0182	MYO1E,GCNT3
chr15	59835948	59836373	1.04	0.012	MYO1E,GTF2A2,GCNT3
chr15	60038990	60039309	1.35	0.00365	BNIP2,FOXB1
chr15	65149756	65150037	1	0.0389	ANKDD1A,PLEKHO2
chr15	65370312	65370537	1.05	0.0321	RBPMS2,KBTBD13
chr15	65641000	65641285	1.22	0.00962	PARP16,IGDCC3
chr15	66250549	66250754	1.27	0.00464	MEGF11,RAB11A
chr15	66262730	66262930	1.27	0.0244	MEGF11,RAB11A,MAP2K1
chr15	66755316	66755533	-1.77	0.00263	SNAPC5,MAP2K1
chr15	68171875	68172101	1.13	0.0369	PIAS1,SKOR1
chr15	68182781	68183060	1.25	0.0101	PIAS1,SKOR1
chr15	68703642	68703911	1.03	0.0201	ITGA11,FEM1B
chr15	69132053	69132290	1.32	0.0114	ANP32A,SPESP1
chr15	69222585	69222966	1.16	0.0315	SPESP1
chr15	69293081	69293303	1.62	0.00224	NOX5,SPESP1
chr15	69645267	69645471	1.18	0.0224	KIF23,PAQR5
chr15	70444423	70444735	1.5	0.00518	TLE3
chr15	70767452	70767681	1.11	0.0377	UACA,TLE3
chr15	74682963	74683171	1.17	0.0244	CYP11A1,SEMA7A
chr15	74988726	74988972	1.25	0.0166	EDC3
chr15	75369937	75370353	1.04	0.00633	C15orf39,PPCDC,CSK
chr15	78354312	78354562	1.16	0.0179	TBC1D2B,LINGO1,IDH3A
chr15	78472940	78473147	1.13	0.0462	ACSBG1,CRABP1,IDH3A
chr15	78653348	78653606	1.15	0.026	IREB2,CRABP1
chr15	80649828	80650072	-1.17	0.0129	ARNT2,FAH
chr15	82003315	82003561	1.16	0.0336	MEX3B,TMC3
chr15	83346423	83346641	1.18	0.00893	CPEB1,AP3B2
chr15	83557733	83558235	1.01	0.0449	WHAMM,HOMER2
chr15	83570153	83570516	1.33	0.00768	WHAMM,HOMER2
chr15	83961272	83961506	-1.25	0.00437	SH3GL3,BNC1
chr15	84002414	84002614	1.71	0.00192	SH3GL3,BNC1
chr15	85573531	85573829	1.34	0.00521	RNU6-796P,RP11-255M6.1,PDE8A,AKAP13,SLC28A1,RNU6-339P
chr15	85817717	85817970	1.36	0.0183	PDE8A,AKAP13
chr15	86369354	86369595	1.06	0.0367	AGBL1,KLHL25
chr15	88300416	88300701	1.02	0.0356	NTRK3
chr15	88359778	88359980	1.48	0.00169	NTRK3
chr15	88998041	88998298	1.05	0.046	MRPL46,NTRK3
chr15	89207778	89208020	-1.15	0.00847	HAPLN3,ACAN,ISG20,AEN
chr15	90574646	90574945	1.09	0.0331	IDH2,ZNF710
chr15	90945518	90945758	1.28	0.008	CRTC3,IQGAP1
chr15	91107425	91107655	-1.17	0.0334	CRTC3,BLM
chr15	91305295	91305746	1.03	0.00899	FURIN,BLM
chr15	91950743	91950966	1.04	0.0359	SV2B,SLCO3A1
chr15	92679020	92679220	-1.18	0.0149	SLCO3A1,ST8SIA2
chr15	93188826	93189084	1.26	0.0125	FAM174B,LINC00930,ST8SIA2,RP11-386M24.3
chr15	94002099	94002326	1.11	0.00837	RGMA
chr15	94312541	94312776	1.41	0.0113	.
chr15	95141270	95141470	1.19	0.0113	MCTP2
chr15	95397464	95397847	1.07	0.0153	.
chr15	98374193	98374403	1.31	0.0454	ARRDC4
chr15	98452602	98452855	1.07	0.0214	ARRDC4
chr15	99297654	99297880	1.11	0.0314	PGPEP1L,IGF1R
chr15	101665010	101665287	1.16	0.0423	LRRK1,CHSY1
chr15	102063844	102064044	1.35	0.011	TM2D3,PCSK6
chr16	1568962	1569184	1.38	0.0357	TMEM204,TELO2
chr16	3414985	3415240	1.13	0.0136	MTRNR2L4,OR2C1
chr16	3600241	3600567	1.21	0.0127	SLX4,CLUAP1
chr16	7901139	7901418	1.23	0.00473	.
chr16	12444355	12444621	1.09	0.0112	CPPED1,SNX29
chr16	12854588	12854803	2.39	0.000138	CPPED1
chr16	14211007	14211259	-1.23	0.00372	RP11-65J21.1,MKL2
chr16	14393461	14393714	1.31	0.00616	PARN,MKL2
chr16	15117480	15117770	1.98	0.00332	NTAN1,PDXDC1
chr16	15155502	15155764	1.24	0.017	RRN3,NTAN1,PDXDC1
chr16	16564889	16565138	1.51	0.0168	NPIPA7
chr16	18174725	18174925	1.23	0.0282	NPIPA8
chr16	22327880	22328228	1.34	0.00645	CDR2,POLR3E
chr16	24071865	24072146	1.25	0.0135	PRKCB,CACNG3,PALB2
chr16	24239636	24239997	1.06	0.0135	PRKCB,CACNG3
chr16	24654885	24655176	-1.27	0.0143	TNRC6A,RBBP6
chr16	24781671	24781876	1.15	0.0499	TNRC6A,SLC5A11,LCMT1
chr16	24789362	24789606	1.11	0.0248	TNRC6A,SLC5A11
chr16	27282950	27283169	1.29	0.0318	IL4R,NSMCE1
chr16	28956882	28957316	1.03	0.034	NFATC2IP,CLN3,CD19
chr16	30032279	30032479	1.76	0.00433	TMEM219,C16orf92,DOC2A
chr16	30545503	30546501	1.02	0.0317	ZNF747
chr16	34648943	34649150	1.2	0.0284	.
chr16	48487312	48487537	1.55	0.00218	N4BP1,SIAH1
chr16	48489445	48489834	1.05	0.0217	N4BP1,SIAH1
chr16	52039060	52039265	-1.2	0.0186	.
chr16	52555684	52555884	1.13	0.0307	TOX3
chr16	53052879	53053209	1.45	0.00487	TOX3,CHD9
chr16	54266503	54266711	1.03	0.0342	IRX3
chr16	57341103	57341351	2.03	0.000906	CCL22,PLLP
chr16	57387240	57387550	1.02	0.0313	CCL22,PLLP
chr16	57878883	57879162	1.19	0.0195	KIFC3,CNGB1
chr16	58282113	58282399	1.33	0.0164	CCDC113
chr16	58939462	58939727	1.01	0.0231	GOT2
chr16	68047367	68047704	1.14	0.0211	DPEP2,SLC12A4,DUS2L,DUS2
chr16	71592895	71593128	1.52	0.00192	CHST4,TAT
chr16	71928240	71928530	1.08	0.0484	IST1
chr16	74169355	74169720	1.46	0.00237	PSMD7
chr16	74764008	74764213	1.53	0.00365	MLKL,FA2H
chr16	74909037	74909267	1.18	0.0223	WDR59,FA2H
chr16	75240512	75240717	1.27	0.0156	LDHD,TMEM170A,CHST6,CTRB2
chr16	76785405	76785631	-1.38	0.00692	MON1B,CNTNAP4
chr16	77933422	77933622	-1.1	0.0185	VAT1L,CLEC3A
chr16	78570298	78570614	-1.09	0.00571	WWOX
chr16	78852433	78852749	-1.06	0.0172	.
chr16	81485736	81485940	1.27	0.0211	PLCG2,CMIP
chr16	81800693	81800893	1.77	0.00321	PLCG2,CMIP
chr16	81847396	81847644	1.13	0.0163	PLCG2,SDR42E1
chr16	82825182	82825408	1.15	0.0127	CDH13
chr16	83221683	83221886	-1.09	0.0174	.
chr16	84403873	84404097	1.32	0.0074	ATP2C2,RP11-517C16.2
chr16	84844560	84844871	1.03	0.00825	USP10,CRISPLD2
chr16	85693412	85693718	1.27	0.00745	GSE1,GINS2
chr16	87151628	87151874	1.49	0.00326	FBXO31
chr16	88258142	88258407	1.18	0.0108	ZNF469,BANP
chr16	88906827	88907237	1.26	0.0233	GALNS,APRT
chr16	89151776	89152158	1.31	0.00273	CBFA2T3,ACSF3
chr16	90136944	90137156	1.3	0.019	TCF25,C16orf3,PRDM7
chr17	63411	63766	1.07	0.0358	RPH3AL,DOC2B
chr17	115763	116090	1.37	0.00614	RPH3AL,DOC2B
chr17	134453	134736	1.05	0.0367	RPH3AL,DOC2B
chr17	244080	244296	1.21	0.0329	RPH3AL,C17orf97
chr17	398025	398439	1.21	0.016	FAM101B,VPS53
chr17	2004854	2005240	1.12	0.0129	HIC1,SRR
chr17	2731803	2732062	1.06	0.034	MNT,RAP1GAP2,OR1D5
chr17	4292441	4292704	1.58	0.011	SPNS3,UBE2G1,ARRB2
chr17	5633500	5633729	1.13	0.014	WSCD1,NLRP1
chr17	5708776	5708992	-1.22	0.00984	WSCD1,NLRP1
chr17	6452109	6452317	1.82	0.000824	PITPNM3,FAM64A
chr17	8125082	8125348	1.17	0.024	CTC1,VAMP2,TMEM107,AURKB
chr17	8316171	8316682	1.02	0.00593	NDEL1,RNF222,ARHGEF15
chr17	10119568	10119871	1.11	0.0253	GAS7,MYH13
chr17	10341704	10341938	1.05	0.031	MYH8,MYH4
chr17	10682046	10682246	1.39	0.0133	TMEM220,PIRT
chr17	11559106	11559361	-1.45	0.00206	DNAH9,ZNF18
chr17	13248582	13248896	1.04	0.0373	ELAC2,HS3ST3A1
chr17	13654506	13654747	-1.24	0.00951	HS3ST3A1,COX10
chr17	15644900	15645162	1.17	0.0146	TBC1D26,ADORA2B
chr17	15721321	15721542	1.39	0.0452	TBC1D26,ADORA2B
chr17	16432202	16432496	1.21	0.0278	TRPV2,ZNF287
chr17	16500940	16501227	1.2	0.0373	ZNF624,ZNF287
chr17	16763485	16763958	1.04	0.0393	TNFRSF13B,ZNF624,RP11-416I2.1
chr17	19374140	19374404	1.58	0.00358	RNF112,SLC47A1
chr17	19963064	19963325	1.27	0.00514	AKAP10,SPECC1
chr17	19977306	19977548	1.18	0.0157	AKAP10,SPECC1
chr17	20582111	20582431	1.05	0.0188	CDRT15L2,USP22
chr17	21952610	21952839	-1.51	0.00857	MTRNR2L1
chr17	25924234	25924482	-1.02	0.0175	KSR1,LGALS9
chr17	26173262	26173623	1.13	0.0286	NOS2,NLK,IFT20
chr17	26445501	26445825	1	0.0329	TMEM97,NLK,LGALS9
chr17	28868844	28869046	1.69	0.012	CRLF3,GOSR1
chr17	29055538	29055853	1.05	0.0181	CRLF3,GOSR1
chr17	30065445	30065800	1.02	0.0235	RAB11FIP4,COPRS
chr17	32386757	32387022	1.36	0.00528	CCL2
chr17	32641244	32641450	1.16	0.0167	CCL11,CCL8
chr17	33825036	33825331	1.23	0.00736	SLFN14,SLFN12L
chr17	34198438	34198640	1.3	0.008	C17orf66,CCL5
chr17	34359793	34360021	1.47	0.00213	CCL23,CCL18
chr17	34417259	34417525	1.04	0.0401	CCL3,CCL4
chr17	35409884	35410165	1.36	0.00682	AATF,C17orf78
chr17	35692062	35692262	1.49	0.00524	AATF,C17orf78
chr17	36316830	36317107	1.87	0.000665	TBC1D3F,TBC1D3
chr17	36654700	36655002	1.29	0.0181	SRCIN1,ARHGAP23
chr17	37025609	37025932	1.19	0.033	LASP1,PSMB3
chr17	37082965	37083204	1.36	0.00612	LASP1,PLXDC1
chr17	37186664	37187004	1.42	0.00336	LASP1,PLXDC1
chr17	37244032	37244344	1.34	0.00545	LASP1,PLXDC1
chr17	37619064	37619497	1.13	0.024	CDK12
chr17	37682198	37682537	1.39	0.0131	NEUROD2,CDK12
chr17	39236323	39236547	-1.34	0.00805	KRTAP3,KRTAP2-4,KRTAP4-7
chr17	39835021	39835235	1.33	0.0246	KRT17,EIF1
chr17	40287689	40288012	1.01	0.046	NKIRAS2,ENSG00000267261,HSPB9
chr17	40791776	40792028	1.13	0.0287	TUBG1,TUBG2
chr17	41387179	41387388	1.45	0.003	ARL4D,TMEM106A,PSME3
chr17	41977933	41978163	1.24	0.0154	CD300LG,TMEM101,MPP2,DUSP3
chr17	41990953	41991187	1.03	0.0207	FAM215A,TMEM101,MPP2
chr17	42327728	42327964	1.29	0.022	UBTF,SLC4A1
chr17	43250184	43250516	1.05	0.0261	HEXIM2,ARHGAP27,RP13-890H12.2,FMNL1
chr17	45296496	45296731	1.08	0.0187	ITGB3,MYL4
chr17	47031732	47032007	1.01	0.0334	CALCOCO2,UBE2Z,GIP,SNF8
chr17	48091699	48092180	1.69	0.000372	ITGA3,DLX3
chr17	48141898	48142149	1.08	0.0397	PDK2,ITGA3
chr17	48262027	48262352	2.11	8.97e-05	XYLT2,SGCA,COL1A1,ITGA3,EPN3
chr17	48450242	48450703	1.01	0.0195	MRPL27,EME1
chr17	48725778	48726116	1.02	0.049	ABCC3,ANKRD40,EPN3
chr17	48862207	48862473	1.07	0.0439	WFIKKN2,LUC7L3,EPN3
chr17	49392484	49392691	1.61	0.0122	NME2,NME1,UTP18
chr17	52542778	52543052	1.4	0.00593	TOM1L1
chr17	54299557	54299857	-1.17	0.00728	NOG,PCTP
chr17	54744158	54744394	1.27	0.00357	NOG,C17orf67
chr17	54887015	54887357	1.54	0.00263	NOG,C17orf67
chr17	55237971	55238173	-1.8	0.00122	MSI2,AKAP1
chr17	55615567	55615777	1.01	0.0234	MSI2,CCDC182
chr17	55785511	55785834	1.46	0.00307	MSI2,CCDC182
chr17	56137728	56137973	1.04	0.0248	SRSF1,SEPT4,DYNLL2
chr17	57466082	57466310	1.37	0.0207	DHX40,YPEL2
chr17	58637887	58638116	1.22	0.0248	PPM1D,APPBP2
chr17	58869674	58869992	1.44	0.00343	BCAS3
chr17	59183771	59183971	1.54	0.00907	TBX2,BCAS3
chr17	60422248	60422463	1.06	0.0234	MED13,EFCAB3
chr17	62788963	62789200	1.73	0.00209	SMURF2,TEX2,LRRC37A3
chr17	63869145	63869403	1.16	0.0238	AXIN2,CEP112
chr17	65624597	65624950	1.05	0.0218	NOL11,PITPNC1
chr17	66694331	66694531	-1.2	0.0137	FAM20A,ABCA8
chr17	66905288	66905510	1.06	0.0314	FAM20A,ABCA8
chr17	67791279	67791519	1.21	0.0361	KCNJ16,MAP2K6
chr17	67817260	67817460	1.41	0.0149	KCNJ16,MAP2K6
chr17	69804620	69805109	1.07	0.00945	SOX9
chr17	70532614	70532814	1.06	0.0249	SOX9
chr17	71301262	71301656	1.1	0.0394	CPSF4L,CDC42EP4
chr17	71407446	71407749	1.27	0.0062	SDK2,CDC42EP4
chr17	72542040	72542380	1.33	0.00108	CD300C
chr17	72595304	72595531	1.79	0.00309	CD300LD,CD300E
chr17	74868990	74869218	1.27	0.0092	MGAT5B
chr17	76885746	76885946	1.13	0.0265	USP36,ENSG00000178404
chr17	77258733	77258940	1.23	0.00828	ENGASE,RBFOX3
chr17	77633193	77633479	-1.01	0.0174	RBFOX3,ENPP7,CBX4
chr17	78830312	78830561	1.29	0.014	C17orf89,RPTOR,CHMP6
chr17	80001020	80001220	-1.08	0.024	DCXR,C17orf101,ASPSCR1,P4HB,NOTUM,CD7,DUS1L,RFNG
chr17	80272627	80272887	1.38	0.021	C17orf62,CD7,CSNK1D
chr17	80292735	80292976	1.37	0.0167	SLC16A3,SECTM1
chr17	80612976	80613244	1.22	0.0141	ZNF750,WDR45B,RAB40B
chr17	80626482	80626818	1.15	0.02	SLC16A3,WDR45B,RAB40B
chr17	80670276	80670509	1.38	0.0115	FN3KRP,RAB40B
chr17_gl000203_random	33822	34091	-1.11	0.0264	.
chr18	82686	82968	1.18	0.0174	ENSG00000173213,USP14
chr18	426991	427236	-1.3	0.00779	COLEC12,THOC1
chr18	1953709	1953999	1.07	0.0347	.
chr18	1991824	1992050	1.16	0.0472	METTL4
chr18	2281758	2282042	1.39	0.00492	METTL4
chr18	2898193	2898413	1.44	0.00929	EMILIN2,LPIN2
chr18	5679038	5679238	-1.08	0.0166	EPB41L3,TMEM200C
chr18	5814569	5814774	1.08	0.0367	EPB41L3,TMEM200C
chr18	6079043	6079308	1.01	0.0225	L3MBTL4,TMEM200C
chr18	6384145	6384345	1	0.0356	L3MBTL4,TMEM200C
chr18	6859702	6859952	1.51	0.0026	ARHGAP28,LAMA1
chr18	8639799	8640032	1.09	0.0151	SOGA2,RAB12
chr18	9014616	9014849	1.13	0.0172	NDUFV2,SOGA2
chr18	10697217	10697444	1.08	0.0465	NAPG,PIEZO2
chr18	11344413	11344636	1.14	0.0138	PIEZO2,GNAL
chr18	11772926	11773144	1.3	0.0159	CHMP1B,GNAL
chr18	11802591	11802807	1.17	0.0393	CHMP1B,GNAL
chr18	12167438	12167658	1.38	0.0246	CIDEA,IMPA2
chr18	12290186	12290421	1.67	0.00215	TUBB6,CIDEA
chr18	12345096	12345337	1.79	0.00172	TUBB6,AFG3L2
chr18	12394391	12394769	1.16	0.00472	AFG3L2,SLMO1
chr18	12638543	12638788	1.08	0.0443	SPIRE1,SLMO1
chr18	12745974	12746269	1.04	0.0176	CEP76,PTPN2
chr18	12838256	12838561	1.18	0.0125	CEP76,PTPN2
chr18	12977116	12977340	1.41	0.0171	SEH1L,CEP192
chr18	13605434	13605785	1.04	0.0102	FAM210A,LDLRAD4
chr18	14150726	14150956	1.24	0.0441	ZNF519
chr18	14251084	14251312	1.13	0.0369	ZNF519,ANKRD30B
chr18	18934859	18935062	1.15	0.0429	ROCK1,GREB1L
chr18	19072505	19072949	1.6	0.000311	GREB1L,ESCO1
chr18	19576402	19576693	1.57	0.000515	GATA6,MIB1,RP11-13N13.6
chr18	19937182	19937471	-1.27	0.00747	GATA6,CTAGE1
chr18	20173326	20173534	-1.14	0.00965	RBBP8,CTAGE1
chr18	20423142	20423353	1.13	0.0254	RBBP8,CTAGE1
chr18	20491825	20492061	-1.1	0.0498	RBBP8,CTAGE1
chr18	22023787	22024159	-1.08	0.00701	HRH4,IMPACT
chr18	22878879	22879091	1.06	0.0454	ZNF521
chr18	23175884	23176104	1.1	0.0162	ZNF521,SS18
chr18	24281964	24282308	1.07	0.00652	KCTD1,PCAT18,AQP4
chr18	28681819	28682075	1.03	0.0454	DSC2
chr18	29069062	29069304	-1.09	0.0257	DSG2,DSC1,DSC3,DSC2,DSG1,DSG3
chr18	29126681	29126940	1.05	0.0462	DSG2,TTR
chr18	32586024	32586279	1.26	0.0184	DTNA,MAPRE2
chr18	33313847	33314086	1.02	0.0415	SLC39A6,RPRD1A,GALNT1
chr18	33390562	33390810	-1.11	0.0228	RPRD1A,GALNT1
chr18	34205461	34205674	1.22	0.0388	FHOD3,KIAA1328
chr18	42901594	42901815	1.18	0.0297	SLC14A2
chr18	44216218	44216506	1.07	0.0162	ST8SIA5,LOXHD1
chr18	44500703	44500908	1.55	0.00103	PIAS2,KATNAL2
chr18	45324883	45325083	1.12	0.0113	SMAD2
chr18	46831570	46831817	1.6	0.00442	DYM,SMAD7
chr18	48691541	48691764	1.47	0.00977	SMAD4,MEX3C
chr18	49384549	49384974	1	0.0266	DCC
chr18	50395109	50395414	1.18	0.0356	.
chr18	52497177	52497404	1.21	0.0164	RAB27B
chr18	52572211	52572458	1.45	0.00204	RAB27B,CCDC68
chr18	52690689	52690889	-1.21	0.0385	CCDC68
chr18	52741264	52741470	1.13	0.0196	CCDC68
chr18	53193060	53193358	1.64	0.00234	TCF4
chr18	53201542	53201756	1.17	0.0336	TCF4
chr18	53240696	53240998	-1.01	0.0192	TCF4
chr18	53506784	53506990	-1.29	0.0106	TCF4
chr18	53621130	53621405	-1.28	0.0127	TCF4
chr18	54199426	54199642	1.09	0.0397	TXNL1
chr18	59452137	59452382	-1.21	0.0152	RNF152,CDH20
chr18	60269268	60269485	1.42	0.0218	ZCCHC2,PHLPP1
chr18	60742271	60742612	1.03	0.0232	PHLPP1,BCL2
chr18	67652773	67652984	1.68	0.00612	CD226,RTTN
chr18	71990775	71991098	1.03	0.0336	CYB5A,FAM69C
chr18	72174259	72174683	1.13	0.0133	CNDP1,CNDP2
chr18	72747782	72747987	1.17	0.0357	ZADH2,ZNF407
chr18	73501551	73501853	-1.21	0.00504	SMIM21
chr18	75588420	75588667	1.03	0.0323	.
chr18	76968919	76969297	1.23	0.00457	NFATC1,ATP9B
chr18	77019477	77019844	1.36	0.00481	NFATC1,ATP9B
chr18	77404110	77404359	1.08	0.021	CTDP1,NFATC1
chr18	77464328	77464537	-1.29	0.0149	RBFA,CTDP1,KCNG2
chr19	664946	665269	1.03	0.0212	BSG,C19orf6,C19orf21,RNF126
chr19	1063052	1063271	1.32	0.0352	HMHA1,ABCA7,SBNO2
chr19	1901943	1902222	1.01	0.0283	BTBD2,ABHD17A,SCAMP4
chr19	2273791	2273992	1.68	0.00238	OAZ1,C19orf35
chr19	2631551	2631752	1.23	0.0168	GNG7,GADD45B
chr19	5354915	5355173	1.27	0.00704	PTPRS,ZNRF4
chr19	5434303	5434601	1.07	0.0133	PTPRS,ZNRF4
chr19	5444449	5444698	1.13	0.0182	PTPRS,ZNRF4
chr19	5947435	5947840	1.03	0.015	RANBP3,CAPS
chr19	6528843	6529048	1.55	0.0226	VAV1,SLC25A23,TNFSF9,CD70,DENND1C
chr19	7406028	7406339	1.06	0.00648	INSR,FCER2,ENSG00000263264,ARHGEF18
chr19	8219618	8219844	-1.17	0.0132	CERS4,FBN3
chr19	9968651	9969141	1	0.0223	PIN1,OLFM2
chr19	9995961	9996200	1.29	0.0163	PIN1,OLFM2
chr19	10163356	10163666	1.35	0.0164	C19orf66,RDH8,PPAN
chr19	11139846	11140168	1.15	0.0436	SMARCA4,QTRT1,LDLR,ATG4D
chr19	11816036	11816287	1.36	0.0124	ZNF627,ZNF823
chr19	12800456	12800705	1.56	0.0144	DHPS,FBXW9
chr19	12888378	12888747	1.33	0.00372	TNPO2,HOOK2,DNASE2,JUNB,STX10
chr19	13388022	13388238	1.09	0.0409	CACNA1A,CCDC130,IER2
chr19	15844682	15844915	1.11	0.0259	CYP4F11,TPM4,OR10H2,OR10H3
chr19	15888622	15888856	1.1	0.0469	OR10H3,OR10H5
chr19	16957483	16957757	1.41	0.0162	F2RL3,SIN3B
chr19	17122326	17122699	1.57	0.00176	F2RL3,CPAMD8
chr19	18155694	18156193	1	0.0121	MAST3,SSBP4,ARRDC2
chr19	19083443	19083755	1.07	0.0286	HOMER3,UPF1,ARMC6
chr19	22806504	22806855	1.19	0.00677	ZNF98,ZNF492
chr19	23476997	23477256	1.32	0.0154	ZNF91,ZNF724P
chr19	28304766	28304976	1.77	0.00299	.
chr19	30481278	30481485	1.23	0.0309	URI1,ZNF536
chr19	31310088	31310324	1.31	0.0114	ZNF536
chr19	32003293	32003518	1	0.016	TSHZ3
chr19	32535221	32535463	1.03	0.0379	ZNF507
chr19	33309451	33309711	1.08	0.0143	TDRD12,SLC7A9
chr19	33783665	33784017	1.04	0.0116	CEBPA,SLC7A10
chr19	33975237	33975440	1.13	0.029	CEBPG,PEPD
chr19	34059027	34059244	1.02	0.0436	PEPD,CHST8
chr19	34287844	34288047	1.52	0.00664	KCTD15
chr19	34829469	34829759	1.12	0.045	GPI,LSM14A,KIAA0355
chr19	34988760	34988966	1.01	0.0349	WTIP,SCGB2B2
chr19	35137449	35137661	1.23	0.0158	WTIP,SCGB2B2
chr19	39052111	39052379	1.56	0.00312	MAP4K1,YIF1B,EIF3K,RYR1,ECH1
chr19	39070870	39071070	1.16	0.0392	MAP4K1,ACTN4,RYR1
chr19	40901073	40901293	1.1	0.0454	PRX,HIPK4,BLVRB
chr19	41617163	41617412	1.09	0.0326	CYP2F1,CYP2A13
chr19	42956846	42957223	1.41	0.00346	CXCL17,GSK3A,CNFN,CEACAM1
chr19	43028285	43028664	1.18	0.0176	CXCL17,CEACAM1
chr19	43093226	43093517	1.3	0.0117	CEACAM8,CEACAM1
chr19	43410262	43410495	1.22	0.0382	PSG6,PSG1
chr19	43708389	43708589	1.02	0.0385	PSG5,L34079.1,PSG4,LYPD3
chr19	44529271	44529798	1.05	0.018	ZNF222,ENSG00000267022
chr19	46642198	46642413	1	0.0277	IGFL2,PTGIR,IGFL3
chr19	47131012	47131292	1.11	0.0295	GNG8,PTGIR
chr19	47731661	47731923	1.27	0.0146	PRR24,BBC3,SAE1
chr19	49183992	49184360	1.16	0.0201	FUT2,NTN5,EMP3
chr19	49567600	49567854	1.16	0.0312	CGB7,NTF4,CTB-60B18.18,GYS1,TRPM4,CTB-60B18.12
chr19	50844474	50844731	-1.05	0.0203	NAPSB,IL4I1,SPIB,NAPSA,KCNC3
chr19	50941391	50941685	-1.52	0.00157	EMC10,MYBPC2
chr19	51371999	51372270	-1.03	0.0253	KLKP1,KLK4,KLK2,KLK3
chr19	51971395	51971673	1.33	0.0118	SIGLEC12,CD33,ZNF175,SIGLEC8
chr19	57592915	57593268	1.1	0.0209	ZIM2,USP29
chr2	734447	734696	1.11	0.0267	TMEM18,SNTG2
chr2	2329843	2330179	1.28	0.00359	MYT1L
chr2	2864804	2865014	1.22	0.00429	.
chr2	3246549	3246798	1.11	0.0284	TRAPPC12
chr2	7981881	7982150	1	0.0416	.
chr2	8037178	8037479	1.16	0.0373	.
chr2	9309510	9309794	1.26	0.0136	ASAP2,MBOAT2
chr2	9830894	9831108	1.01	0.0413	YWHAQ,TAF1B,CPSF3
chr2	10008066	10008314	-1.45	0.00477	TAF1B,GRHL1
chr2	10256247	10256515	1.07	0.0336	CYS1,RRM2
chr2	10438114	10438337	1.1	0.0268	RRM2,HPCAL1
chr2	10538697	10538923	1.12	0.0241	ODC1,HPCAL1
chr2	11145325	11145784	1.12	0.0165	KCNF1,PQLC3,C2orf50
chr2	11619487	11619688	-1.02	0.0397	AC106875.1,GREB1,ROCK2,E2F6
chr2	11933369	11933620	1.16	0.0261	LPIN1
chr2	15211182	15211527	1.14	0.0297	NBAS
chr2	16277522	16277878	1.02	0.0277	MYCN
chr2	17061289	17061567	1.05	0.0479	FAM49A
chr2	17809910	17810228	1.18	0.0179	SMC6,VSNL1
chr2	20035608	20035812	1.22	0.0274	OSR1,TTC32
chr2	20430946	20431183	1.19	0.0274	PUM2,SDC1
chr2	20436513	20436820	1.32	0.014	PUM2,AC007041.2,SDC1
chr2	24239460	24239717	1.27	0.00448	MFSD2B,C2orf44
chr2	24413466	24413747	1.05	0.05	PFN4,TP53I3,ITSN2
chr2	24615668	24615899	1.44	0.0133	NCOA1,ITSN2
chr2	25149753	25150045	1.25	0.0229	ADCY3,DNAJC27
chr2	25158131	25158380	1.6	0.0035	ADCY3,DNAJC27
chr2	25240906	25241111	-1.15	0.0358	EFR3B,DNAJC27
chr2	25400033	25400252	1.31	0.00805	DNMT3A,POMC
chr2	25524373	25524630	1.1	0.0219	AC104699.1,DNMT3A,POMC
chr2	25626388	25626655	-1.09	0.0114	AC104699.1,DTNB,DNMT3A
chr2	26821408	26821692	1.02	0.04	C2orf70,KCNK3,CIB4
chr2	28601778	28602173	1.19	0.0385	PPP1CB,FOSL2,RBKS
chr2	29470096	29470391	1.1	0.0111	CLIP4
chr2	30418065	30418348	1.51	0.00236	LBH,YPEL5
chr2	30546526	30546785	1.34	0.00677	LCLAT1,LBH
chr2	33932378	33932605	1.46	0.00502	FAM98A
chr2	37395558	37395797	1.06	0.0162	C2orf56,CEBPZ,SULT6B1,EIF2AK2
chr2	38246185	38246402	-1.39	0.0154	CYP1B1,RMDN2
chr2	38624653	38624876	1.3	0.0265	MORN2,HNRPLL,ATL2,HNRNPLL
chr2	38894338	38894562	1.34	0.00974	GALM,HNRPLL,GEMIN6
chr2	39102462	39103410	1.01	0.0254	MORN2,DHX57
chr2	39172920	39173351	1.13	0.0218	MORN2,ARHGEF33,SOS1
chr2	39619664	39619907	1.21	0.0317	MAP4K3,CDKL4
chr2	42635236	42635514	1.15	0.0387	KCNG3,COX7A2L
chr2	42952857	42953057	1.18	0.0484	MTA3,OXER1
chr2	43195057	43195557	1.4	0.0006	ZFP36L2,HAAO
chr2	43232893	43233415	1.46	0.00709	ZFP36L2,OXER1,AC016735.1,HAAO
chr2	43333121	43333375	1.19	0.00966	ZFP36L2,HAAO
chr2	44053672	44053888	1.13	0.0292	ABCG5,DYNC2LI1
chr2	44205100	44205305	1.12	0.0315	ABCG8,LRPPRC
chr2	44912549	44912785	1.11	0.0245	CAMKMT,SIX3
chr2	45032614	45033065	1.05	0.0221	CAMKMT,SIX3
chr2	45926691	45926900	1.26	0.0133	SRBD1,PRKCE
chr2	46012900	46013115	1.18	0.0135	SRBD1,PRKCE
chr2	49159925	49160136	1.74	0.00581	LHCGR,FSHR
chr2	54081098	54081381	1.21	0.0138	ERLEC1,GPR75
chr2	54618147	54618431	1.27	0.0248	TSPYL6,SPTBN1
chr2	54624947	54625165	1.23	0.0175	TSPYL6,SPTBN1
chr2	54656956	54657193	1.47	0.00764	TSPYL6,SPTBN1
chr2	54787381	54787626	1.3	0.00371	EML6,SPTBN1
chr2	54984603	54984839	1.17	0.0228	RTN4,EML6
chr2	55000120	55000383	1.37	0.00463	RTN4,EML6
chr2	55843905	55844164	1.57	0.000818	CCDC104,SMEK2
chr2	55942778	55943046	1.16	0.016	EFEMP1,PNPT1
chr2	56122114	56122332	1.12	0.0267	EFEMP1,PNPT1,AC007743.1
chr2	56164555	56164858	1.23	0.0239	EFEMP1
chr2	58396145	58396396	1.15	0.0298	FANCL,VRK2
chr2	58797172	58797423	1.2	0.00653	FANCL
chr2	58970285	58970650	1.13	0.0139	.
chr2	60409174	60409389	1.17	0.0196	BCL11A
chr2	60462562	60462803	1.16	0.0369	BCL11A
chr2	61996985	61997192	1.33	0.0171	FAM161A,XPO1
chr2	62397898	62398193	1.47	0.00592	B3GNT2,COMMD1
chr2	62520810	62521095	1.26	0.0289	B3GNT2,TMEM17
chr2	62854713	62854988	1.15	0.0126	EHBP1,TMEM17
chr2	66556323	66556571	1.07	0.0422	MEIS1
chr2	67921827	67922092	1.37	0.0127	ETAA1,C1D
chr2	69373957	69374209	1.09	0.03	GFPT1,ANTXR1
chr2	71189405	71189729	1.01	0.0215	ANKRD53,ATP6V1B1
chr2	72277805	72278065	1.08	0.022	CYP26B1
chr2	73200768	73201042	1.14	0.0353	SFXN5,EMX1
chr2	73913965	73914223	1.98	0.00111	TPRKB,NAT8B,NAT8,DGUOK
chr2	80004383	80004593	1.18	0.0292	CTNNA2
chr2	80015007	80015242	1.05	0.0479	CTNNA2
chr2	84654990	84655254	1.86	0.000404	SUCLG1
chr2	85078110	85078317	1.34	0.0118	TRABD2A,DNAH6,TMSB10
chr2	86525479	86525696	1.64	0.00287	REEP1,MRPL35
chr2	87579387	87579635	1.21	0.0469	PLGLB1,PLGLB2
chr2	95466743	95467056	1.32	0.00675	TEKT4
chr2	95618867	95619122	1.61	0.000855	MAL,TEKT4,ZNF2
chr2	96658329	96658791	1.04	0.0398	ANKRD36C
chr2	96971100	96971648	1.02	0.0144	SNRNP200,AC012307.2
chr2	97193004	97193262	1.42	0.00516	NEURL3,NCAPH,KIAA1310,ARID5A
chr2	98605829	98606087	1.13	0.0271	ZAP70,TMEM131
chr2	99693049	99693254	-1.04	0.0342	MGAT4A,ENSG00000273045
chr2	100468349	100468571	1.01	0.0376	AFF3,REV1
chr2	100533058	100533457	1.08	0.00942	AFF3,REV1
chr2	100577272	100577531	1.18	0.0128	AFF3,REV1
chr2	101231025	101231343	1.28	0.0198	NPAS2,PDCL3
chr2	101492753	101492953	1.11	0.036	NPAS2,RPL31,TBC1D8
chr2	102589468	102589677	1.12	0.0411	IL1R2,MAP4K4
chr2	103319534	103319734	1.11	0.0367	MFSD9,TMEM182,SLC9A2
chr2	105325941	105326149	1.07	0.0416	POU3F3
chr2	105562591	105562833	-1.14	0.0301	MRPS9,POU3F3
chr2	106029203	106029423	1.34	0.00442	NCK2,FHL2
chr2	106092715	106092982	1.18	0.0114	NCK2,FHL2
chr2	106720873	106721155	1.01	0.0441	UXS1,C2orf40
chr2	106830049	106830267	1.2	0.0183	UXS1,RGPD3
chr2	107153302	107153735	1.15	0.00481	ST6GAL2,RGPD3
chr2	107387006	107387233	1.45	0.00644	ST6GAL2,RGPD3
chr2	107486283	107486521	1.15	0.0321	ST6GAL2,RGPD3
chr2	108774664	108775035	1.31	0.00734	SULT1C3,SLC5A7
chr2	109591901	109592217	1.08	0.0165	RANBP2,EDAR
chr2	109981059	109981274	1.41	0.0174	SH3RF3,SEPT10
chr2	110439301	110439518	1.28	0.00807	ANKRD57,SEPT10,RGPD5
chr2	110983748	110984019	1.11	0.0369	NPHP1,ENSG00000257207
chr2	111534785	111535012	1.16	0.0151	BCL2L11,ACOXL
chr2	111930374	111930702	1.14	0.0285	BCL2L11
chr2	111989634	111989898	-1.13	0.0317	BCL2L11
chr2	112008235	112008471	1.11	0.0182	BCL2L11
chr2	112670309	112670545	1.07	0.0477	TMEM87B,MERTK
chr2	112790593	112790889	1.08	0.0165	TMEM87B,MERTK
chr2	112939427	112939639	1.05	0.0449	FBLN7,ZC3H8
chr2	113110083	113110364	1.54	0.00634	ZC3H6,RGPD8
chr2	113649778	113650046	1.37	0.00528	IL37,IL1RN,IL1F9,IL1B
chr2	113939218	113939460	1.08	0.0288	AC016683.6,PAX8,PSD4
chr2	114164143	114164347	1.24	0.0407	CBWD2,PAX8,RPL23AP7
chr2	118636496	118636738	1.4	0.0182	DDX18,CCDC93
chr2	118779486	118779714	1.27	0.0332	INSIG2,CCDC93
chr2	118813104	118813511	1.02	0.0107	INSIG2,CCDC93
chr2	119969585	119969873	1.09	0.00991	C2orf76,C1QL2,STEAP3
chr2	120587849	120588061	2.06	0.00116	EPB41L5,PTPN4,TMEM177
chr2	120594523	120595235	1.02	0.00684	EPB41L5,TMEM37,PTPN4
chr2	121022283	121022493	1.23	0.0407	RALB,INHBB
chr2	122053054	122053266	1.02	0.0357	CLASP1,TFCP2L1
chr2	122131968	122132216	1.52	0.00819	CLASP1,TFCP2L1
chr2	127071095	127071350	1.66	0.00376	GYPC
chr2	127880109	127880404	1.12	0.0188	ERCC3,BIN1,CYP27C1
chr2	129506720	129506955	-1.08	0.00679	HS6ST1
chr2	131022214	131022542	1.46	0.00222	TUBA3E,IMP4,MZT2B
chr2	131427638	131427881	1.29	0.0385	POTEJ,GPR148
chr2	132248930	132249310	1.38	0.00426	MZT2A
chr2	132540086	132540391	1.6	0.00994	MZT2A
chr2	133693153	133693353	1.14	0.0371	LYPD1
chr2	133934991	133935224	-1.29	0.0264	NCKAP5
chr2	134604186	134604445	1.29	0.00818	NCKAP5,MGAT5
chr2	134722553	134722753	1.33	0.0154	NCKAP5,MGAT5
chr2	135003917	135004278	1.3	0.0128	TMEM163,MGAT5
chr2	135047897	135048228	1.03	0.0141	TMEM163,MGAT5
chr2	135065042	135065268	1.12	0.0378	TMEM163,MGAT5
chr2	137649502	137649721	1.05	0.0495	THSD7B
chr2	137677354	137677584	1.72	0.0029	THSD7B
chr2	138638949	138639201	1.35	0.0137	HNMT
chr2	138823045	138823269	1.15	0.0287	SPOPL,HNMT
chr2	139179366	139179587	1.36	0.0109	SPOPL,HNMT
chr2	139493686	139493908	1.31	0.0278	SPOPL,NXPH2
chr2	143506368	143506568	1.4	0.0439	KYNU
chr2	144459282	144459535	1.24	0.0143	.
chr2	145833720	145833960	1.76	0.0014	.
chr2	149253364	149253617	1.2	0.0264	MBD5,EPC2
chr2	149266950	149267393	1.08	0.0124	MBD5,EPC2
chr2	149349764	149349981	1.32	0.0451	EPC2
chr2	149797622	149797860	1.21	0.0198	KIF5C,LYPD6B
chr2	149857734	149857934	1.24	0.0328	KIF5C,LYPD6B
chr2	150158372	150158572	1.16	0.0146	LYPD6B,LYPD6
chr2	150186530	150186760	1.74	0.00343	LYPD6
chr2	151770615	151770823	1.21	0.0211	RND3,RBM43,NMI
chr2	152019565	152019875	1.23	0.00774	RIF1,RBM43
chr2	152382507	152382816	1.1	0.0114	NEB,RIF1
chr2	152477244	152477455	1.1	0.0412	NEB,RIF1
chr2	153251684	153251884	1.2	0.0376	ARL6IP6,FMNL2
chr2	153325633	153325952	1.03	0.0169	ARL6IP6,FMNL2
chr2	159115096	159115454	1.03	0.0219	UPP2,CCDC148
chr2	159730040	159730335	1.04	0.0116	TANC1,DAPL1
chr2	160071576	160071776	1.18	0.0176	TANC1,WDSUB1
chr2	160086576	160086794	1.94	0.0023	TANC1,WDSUB1
chr2	160472803	160473140	1.08	0.00963	BAZ2B
chr2	161310985	161311282	-1.49	0.00304	ITGB6,RBMS1
chr2	161412335	161412625	1.24	0.0349	RBMS1
chr2	166600015	166600290	1.12	0.0162	GALNT3,CSRNP3
chr2	168683934	168684169	1.18	0.0108	B3GALT1
chr2	168762002	168762233	1.43	0.00972	STK39,B3GALT1
chr2	169325874	169326091	1.22	0.00642	CERS6,NOSTRIN
chr2	169952105	169952440	1.01	0.0355	LRP2,DHRS9,NOSTRIN
chr2	170121264	170121626	1.3	0.00822	RP11,LRP2,DHRS9,BBS5
chr2	170303644	170303854	1.23	0.0407	LRP2,BBS5
chr2	171985325	171985642	-1.06	0.0232	GORASP2,TLK1
chr2	172972592	172973098	1.06	0.0075	DLX2,ITGA6,DYNC1I2
chr2	173116752	173117049	1.22	0.00664	DLX2,ITGA6
chr2	173134876	173135252	1	0.0249	DLX2,ITGA6
chr2	173229539	173229805	1.33	0.00327	DLX2,ITGA6
chr2	173571513	173571830	1.15	0.0233	PDK1,RAPGEF4
chr2	173577265	173577519	1.04	0.0308	PDK1,RAPGEF4
chr2	173744830	173745077	1.15	0.0288	ENSG00000091436,RAPGEF4
chr2	173763242	173763492	1.03	0.0236	ENSG00000091436,RAPGEF4
chr2	174627843	174628196	1.02	0.0383	CDCA7,SP3
chr2	175165773	175166089	1.24	0.032	OLA1,SP9
chr2	175564781	175565012	1.21	0.0206	WIPF1,CHRNA1
chr2	175672004	175672233	1.12	0.035	CHN1,CHRNA1
chr2	176093041	176093259	-1.59	0.00475	ATP5G3,ATF2
chr2	176181406	176181609	1.22	0.0213	ATP5G3
chr2	176289712	176290049	1.46	0.0177	ATP5G3
chr2	176341722	176342251	1.07	0.0208	ATP5G3
chr2	176361021	176361244	1.71	0.00242	ATP5G3
chr2	176883808	176884086	1.12	0.0301	HOXD13,HOXD11,HOXD12,EVX2,MTX2,HOXD10,KIAA1715
chr2	176952848	176953077	-1.08	0.0275	HOXD13,AC009336.23,HOXD11,HOXD12,EVX2,HOXD10,HOXD1
chr2	177398660	177398860	1.26	0.0152	MTX2
chr2	178828081	178828775	1.02	0.0205	PDE11A,TTC30A
chr2	179896613	179897233	1.32	0.00364	CCDC141,TTN
chr2	179989810	179990059	1.13	0.0206	CCDC141,SESTD1
chr2	180325107	180325318	1.14	0.0282	SESTD1,ZNF385B
chr2	182336634	182336846	1.17	0.0359	CERKL,ITGA4
chr2	182688111	182688468	1.35	0.0156	NEUROD1,SSFA2
chr2	191032396	191032706	1.01	0.0277	MSTN,C2orf88
chr2	196513325	196513638	1.69	0.000483	SLC39A10
chr2	196837772	196838009	1.4	0.0126	SLC39A10,DNAH7
chr2	197378890	197379138	1.37	0.0078	STK17B,HECW2
chr2	199090242	199090470	1.35	0.018	PLCL1
chr2	200480711	200480935	-1.53	0.00448	FTCDNL1,SATB2
chr2	200524483	200524881	1.16	0.0363	FTCDNL1,SATB2
chr2	200929869	200930167	1.28	0.00374	TYW5,SPATS2L
chr2	200949542	200949869	1.23	0.0164	TYW5,SPATS2L
chr2	201046643	201046880	1.35	0.00517	TYW5,SPATS2L
chr2	201110078	201110290	1.14	0.0215	TYW5,SPATS2L,C2orf60
chr2	201287755	201287955	-1.15	0.0401	SPATS2L,KCTD18
chr2	201649241	201649452	1.84	0.00284	BZW1,AOX1
chr2	202486907	202487114	1.69	0.00346	TRAK2,ALS2CR4,TMEM237,CASP10,ALS2CR11
chr2	202525332	202525556	1.06	0.0403	ALS2CR4,TMEM237,MPP4,CASP10
chr2	203057767	203058057	1.38	0.0181	SUMO1,FZD7
chr2	203791567	203791823	1.21	0.00782	WDR12,CYP20A1
chr2	204090574	204090774	-1.92	0.00154	WDR12,CYP20A1
chr2	205073371	205073688	1.12	0.021	PARD3B,ICOS
chr2	205319806	205320012	1.14	0.0339	PARD3B
chr2	206031671	206031896	1	0.0461	.
chr2	206241660	206241893	-1.29	0.0113	NRP2
chr2	207350410	207350685	1.06	0.0311	DYTN,ADAM23
chr2	207911535	207911788	1.07	0.0388	CPO,KLF7
chr2	208113528	208113871	1.31	0.00529	CREB1,KLF7,AC007879.7
chr2	208484446	208484873	1.14	0.00385	CREB1,AC079767.4,METTL21A
chr2	211231489	211231692	1.15	0.0386	LANCL1,MYL1
chr2	216509414	216509636	-1.52	0.0162	MREG,FN1
chr2	217110289	217110489	1.25	0.0305	XRCC5,MARCH4,TMEM169
chr2	217250262	217250580	-1.09	0.0306	SMARCAL1,MARCH4,TMEM169
chr2	217510949	217511177	-1.09	0.0166	IGFBP5,IGFBP2
chr2	218388051	218388360	1.05	0.027	TNS1
chr2	220316340	220316589	1.05	0.0425	TUBA4A,SPEG,GMPPA
chr2	223256435	223256667	1.34	0.0177	PAX3,SGPP2
chr2	224417789	224418023	1.4	0.00663	SCG2
chr2	224605612	224605956	1.09	0.023	AP1S3,SCG2
chr2	224949128	224949434	1.01	0.0423	SERPINE2,AP1S3,FAM124B
chr2	225148075	225148277	1.18	0.046	SERPINE2,FAM124B
chr2	225182964	225183275	1.22	0.0144	SERPINE2,FAM124B
chr2	225235623	225235842	1.01	0.0414	SERPINE2,FAM124B
chr2	228272413	228272774	1.09	0.0121	AGFG1,TM4SF20
chr2	228507649	228507874	1.79	0.00442	SLC19A3,C2orf83
chr2	228736150	228736492	1.06	0.0353	DAW1
chr2	228747011	228747335	1.38	0.00783	DAW1,SPHKAP
chr2	230442806	230443222	1.3	0.00304	PID1,DNER
chr2	230717437	230717637	1.03	0.0442	DNER,TRIP12
chr2	231841552	231841921	1.63	0.000846	SPATA3,AC017104.6,GPR55
chr2	232768980	232769270	1.05	0.0418	NPPC,COPS7B
chr2	232811286	232811556	1.89	0.00214	NPPC,DIS3L2
chr2	233493520	233493807	1.05	0.0173	TIGD1,EFHD1
chr2	234565667	234565889	1.23	0.0109	USP40,UGT1A10,UGT1A6,UGT1A9
chr2	237300322	237300543	1.06	0.0213	ASB18,IQCA1
chr2	237333244	237333451	-1.02	0.0336	ASB18,IQCA1
chr2	237724949	237725230	1.19	0.0237	ACKR3,COPS8
chr2	237758744	237759118	1.03	0.0302	ACKR3,COPS8
chr2	237878834	237879097	1.05	0.0265	ACKR3,COPS8
chr2	240011608	240011808	1.23	0.0138	TWIST2,HDAC4
chr2	240144953	240145177	1.2	0.0375	TWIST2,HDAC4
chr2	240172228	240172486	1.6	0.00604	TWIST2,HDAC4
chr2	241209584	241209796	1.38	0.0182	GPC1,OTOS
chr2	241543671	241544000	1.68	0.00435	GPR35
chr2	241575450	241575673	1.37	0.0117	AQP12B,GPR35,CAPN10
chr2	242049935	242050233	1.1	0.036	PPP1R7,MTERFD2,PASK
chr20	553501	553761	1.31	0.0272	TCF15,CSNK2A1
chr20	1876336	1876588	1.4	0.00376	SIRPA
chr20	2153225	2153527	1.15	0.0343	TGM3,STK35
chr20	2752241	2752603	1.64	0.000439	EBF4,VPS16,CPXM1
chr20	4063249	4063741	1.08	0.0126	SMOX,RNF24
chr20	4302152	4302352	-1.09	0.0195	PRNP,ADRA1D
chr20	4583050	4583297	1.35	0.0153	PRNP,ADRA1D
chr20	5244859	5245065	1.46	0.0196	PROKR2,CDS2
chr20	5396738	5397236	1.01	0.0228	PROKR2,GPCPD1
chr20	5913172	5913397	1.81	0.00382	CHGB,TRMT6
chr20	6138683	6138933	1.06	0.0415	FERMT1
chr20	8517149	8517443	1.12	0.0182	PLCB1
chr20	11111714	11111914	1.3	0.0194	JAG1
chr20	11411125	11411349	-1.19	0.016	BTBD3
chr20	11627771	11628075	1.15	0.0116	BTBD3
chr20	11986613	11986978	1.27	0.00611	BTBD3
chr20	12285131	12285331	-1.94	0.00203	BTBD3
chr20	12951276	12951481	1.21	0.0236	SPTLC3
chr20	13060351	13060557	1.27	0.0389	ISM1,SPTLC3
chr20	13371866	13372083	-1.19	0.0121	ISM1,TASP1
chr20	15091196	15091455	-1.16	0.0145	.
chr20	18060056	18060381	1.16	0.0134	OVOL2,PET117
chr20	18244515	18244742	1.03	0.0456	ZNF133,CSRP2BP
chr20	19070871	19071223	1.01	0.0379	SLC24A3,SCP2D1
chr20	19612561	19612796	1.23	0.015	SLC24A3,RIN2
chr20	19638775	19639103	1.28	0.00473	SLC24A3,RIN2
chr20	19895940	19896335	1.2	0.00357	NAA20,RIN2
chr20	19909510	19909760	1.26	0.0059	NAA20,RIN2
chr20	20824759	20824997	1.09	0.0331	XRN2,RALGAPA2
chr20	21481361	21481568	1.09	0.0305	NKX2-2,NKX2-4
chr20	21620040	21620240	1.32	0.0325	PAX1,NKX2-2
chr20	21876796	21877031	1.08	0.0498	PAX1
chr20	21914019	21914233	1.32	0.00921	PAX1
chr20	22644265	22644558	1.02	0.0155	FOXA2,SSTR4
chr20	23499830	23500055	1.17	0.0199	CST8,NXT1,NAPB,CST9L
chr20	25107543	25107839	1.1	0.00815	ENTPD6,VSX1
chr20	29571396	29571995	1.12	0.0167	DEFB115
chr20	29965884	29966195	1.05	0.0159	HM13,DEFB119,DEFB118
chr20	30205233	30205578	1.43	0.00395	HM13,COX4I2,ID1
chr20	30310564	30310898	1.02	0.0206	BCL2L1
chr20	31081074	31081613	1.06	0.0131	C20orf112,ENSG00000204393,DNMT3B
chr20	31417251	31417485	1.4	0.0149	MAPRE1,EFCAB8
chr20	32414327	32414632	1.2	0.00543	RALY,CHMP4B,NECAB3,CBFA2T2,AHCY
chr20	32522835	32523095	1.07	0.019	RALY,CHMP4B,RP5,ITCH
chr20	34183458	34183852	1.21	0.0272	ERGIC3,SPAG4
chr20	34575347	34575552	-1.41	0.011	SPAG4,ROMO1,EPB41L1,RBM39,CNBD2,CPNE1
chr20	34673717	34674009	1.12	0.0265	EPB41L1,RBM39,CNBD2,FER1L4
chr20	36031810	36032070	-1.04	0.0489	SRC,NNAT
chr20	37050312	37050515	1.41	0.0107	RP4,RALGAPB,LBP
chr20	37163479	37163842	1.21	0.00759	RALGAPB,ADIG
chr20	39388906	39389315	1.03	0.0233	TOP1,MAFB
chr20	41115432	41115712	1.13	0.00832	.
chr20	41446474	41446751	1.3	0.00728	PTPRT
chr20	42241640	42241850	1.08	0.0445	MYBL2,IFT52
chr20	42340996	42341245	1.32	0.0188	MYBL2,GTSF1L,TOX2
chr20	42751619	42751837	1.28	0.0361	JPH2,SERINC3,TOX2
chr20	43070943	43071167	-1.02	0.0464	WISP2,RP11,KCNK15,TTPAL,SERINC3,FITM2,HNF4A
chr20	43260069	43260315	1.29	0.006	ADA,TTPAL,PKIG
chr20	43271118	43271604	1.05	0.0339	ADA,PKIG
chr20	44207613	44208128	1.04	0.00522	WFDC8
chr20	48334379	48334876	1.11	0.00792	SLC9A8,B4GALT5,SPATA2
chr20	48663662	48663959	1.22	0.0299	SNAI1,TMEM189,UBE2V1
chr20	48845918	48846184	-1.02	0.0393	PTPN1,CEBPB
chr20	53246367	53246571	1.19	0.0183	DOK5
chr20	53558315	53558539	-1.62	0.00624	DOK5
chr20	54116401	54116718	1.23	0.0193	CBLN4
chr20	54208890	54209279	1.06	0.0259	CBLN4
chr20	56012651	56012879	1.24	0.0243	CTCFL,RBM38
chr20	58227240	58227446	1.09	0.0243	PHACTR3,SYCP2
chr20	61306949	61307149	1.06	0.0442	NTSR1,SLCO4A1
chr20	61366403	61366701	1.15	0.0412	NTSR1,MRGBP
chr20	62768976	62769399	1.12	0.022	MYT1,TCEA2,PCMTD2,NPBWR2
chr21	10420695	10420927	1.32	0.04	.
chr21	10604179	10604460	1.05	0.0347	TPTE
chr21	27998552	27998796	1.04	0.0261	ADAMTS1,CYYR1
chr21	35665049	35665258	1.11	0.026	SLC5A3,KCNE2
chr21	35860326	35860530	1.64	0.0144	ENSG00000243627,KCNE1
chr21	35884041	35884254	1.15	0.0347	KCNE1
chr21	36970995	36971219	1.36	0.00763	SETD4
chr21	37096031	37096300	-1.07	0.0147	SETD4
chr21	37104618	37105049	1.42	0.00132	SETD4
chr21	38321548	38321754	1.01	0.0326	SIM2,HLCS
chr21	39379615	39379884	1.03	0.0196	KCNJ6,DSCR4
chr21	40225338	40225639	1.37	0.0209	ETS2,PSMG1
chr21	41393776	41394167	-1.11	0.00501	PCP4
chr21	41594994	41595238	-1.2	0.0119	PCP4
chr21	43502619	43502882	1.05	0.0452	UMODL1,ABCG1
chr21	43873848	43874067	1.31	0.00883	SLC37A1,UBASH3A,RSPH1
chr21	44793563	44793763	1.61	0.00397	CRYAA,PKNOX1,C21orf125,SIK1
chr21	44891710	44891945	1.47	0.00946	SIK1,HSF2BP,AGPAT3
chr21	44981881	44982119	1.04	0.0447	PDXK,SIK1,HSF2BP
chr21	44992102	44992436	1.1	0.0111	PDXK,RRP1B,SIK1,HSF2BP
chr21	45254606	45254893	1.15	0.024	RRP1,PDXK,RRP1B,AGPAT3
chr21	45919577	45919806	1.17	0.0353	LRRC3,KRTAP10-1
chr21	46298651	46298878	1.13	0.0313	PTTG1IP,SUMO3,ITGB2
chr21	46404901	46405130	1.07	0.0457	ADARB1,FAM207A,ITGB2
chr21	46487334	46487544	1.3	0.0113	ADARB1,FAM207A
chr21	46676412	46676693	1.18	0.0161	UBE2G2,ADARB1,POFUT2
chr21	47233918	47234448	1.01	0.0137	COL6A1,COL6A2,PCBP3
chr21	47776433	47776639	1.1	0.0259	PCNT,DIP2A
chr22	17279354	17279576	1.26	0.0461	XKR3,CCT8L2
chr22	18415834	18416059	1.11	0.0383	MICAL3,BID
chr22	18474671	18474874	1.28	0.0217	MICAL3,BID
chr22	18919855	18920101	1.25	0.00694	PRODH,DGCR6
chr22	19349065	19349327	1.34	0.0265	CLTCL1,MRPL40,HIRA,C22orf39,CDC45
chr22	20975487	20975721	1.21	0.013	MED15,SERPIND1
chr22	23154323	23154540	1.1	0.0346	IGLL5,GGTLC2
chr22	23342119	23342330	1.19	0.014	ZNF280A,IGLL5,PRAME,GNAZ
chr22	23934224	23934517	1.7	0.000691	C22orf43,C22orf15,IGLL1
chr22	24086701	24086916	2.01	0.00202	ZNF70,RGL4
chr22	24510713	24510985	-1.13	0.0346	SUSD2,CABIN1
chr22	28355354	28355767	1.11	0.0134	PITPNB
chr22	29328626	29328897	1.25	0.0146	ZNRF3,KREMEN1,XBP1
chr22	29591444	29591722	1.19	0.0235	KREMEN1,EMID1
chr22	32467549	32467783	1.01	0.047	SLC5A1,RFPL2
chr22	34670789	34671003	1.34	0.0107	LARGE
chr22	36724796	36725035	1.14	0.0392	MYH9,APOL1
chr22	37624893	37625125	1.48	0.0111	SSTR3,IL2RB,RAC2,CYTH4
chr22	39103482	39103715	1.11	0.0168	GTPBP1
chr22	39381090	39381467	1.3	0.00768	APOBEC3B,APOBEC3C
chr22	39716165	39716399	1.1	0.0213	RPL3
chr22	39936664	39936864	1.17	0.0393	SYNGR1,RPS19BP1,CACNA1I
chr22	41047759	41048147	1.18	0.00547	MKL1,MCHR1
chr22	42116347	42116554	1.47	0.0204	MEI1,CCDC134
chr22	42679569	42680043	1.26	0.00716	SEPT3,NFAM1,Z83851.1,TCF20
chr22	43067424	43067729	1.09	0.0197	CYB5R3,A4GALT
chr22	43410362	43410575	1.58	0.00607	PACSIN2
chr22	46044484	46044740	1.11	0.0278	RP4,ATXN10,FBLN1
chr22	46545275	46545578	1.28	0.00448	TTC38,PPARA,ATXN10
chr22	46567380	46567650	1.17	0.0208	PPARA,CDPF1
chr22	46710112	46710415	1.59	0.00177	TTC38,GTSE1,TRMU
chr22	46903707	46903941	1.01	0.0311	TRMU,CELSR1
chr22	47481778	47482001	-1.14	0.0402	TBC1D22A
chr22	50150551	50150793	1.17	0.00732	BRD1
chr3	3949353	3949574	1.84	0.00172	LRRN1,SETMAR
chr3	4392621	4392908	1.13	0.0068	SUMF1,SETMAR
chr3	5442794	5443025	1.14	0.0379	EDEM1
chr3	5572618	5572829	1.26	0.0381	EDEM1
chr3	7612448	7612698	1.16	0.0359	.
chr3	9796416	9796640	1.65	0.00208	OGG1,ARPC4,JAGN1,CAMK1
chr3	10420112	10420394	1.23	0.0158	SEC13,ATP2B2
chr3	11623874	11624106	1.13	0.0258	VGLL4,ATG7
chr3	12398441	12398813	1.28	0.00519	TSEN2,PPARG
chr3	13907513	13907785	1.23	0.0176	WNT7A,FBLN2
chr3	14611516	14611971	1.04	0.0116	SLC6A6,CCDC174
chr3	14837583	14837808	1.09	0.0147	FGD5,C3orf20
chr3	15481048	15481255	1.1	0.0491	METTL6,COLQ
chr3	15651688	15651931	1.23	0.0283	HACL1,ANKRD28
chr3	16456343	16456552	1.03	0.033	OXNAD1,RFTN1
chr3	16686719	16686942	1.03	0.0301	DAZL,PLCL2
chr3	16908322	16908522	1.32	0.0374	DAZL,PLCL2
chr3	16966048	16966271	1.02	0.045	RFTN1,PLCL2
chr3	17221309	17221573	-1.29	0.0255	PLCL2
chr3	17317240	17317528	1.13	0.0387	TBC1D5,PLCL2
chr3	18258236	18258442	1.27	0.0178	SATB1
chr3	19009531	19009894	1.07	0.0269	KCNH8
chr3	19148513	19148731	1.21	0.0397	KCNH8
chr3	19979412	19979612	-1.4	0.0262	RAB5A,EFHB
chr3	23251675	23251899	1.2	0.0167	UBE2E2
chr3	23302181	23302391	1.22	0.0414	UBE2E2
chr3	23743398	23743641	1.34	0.0138	UBE2E2,UBE2E1
chr3	24733703	24733930	1.55	0.0121	THRB
chr3	25645725	25645957	1.19	0.0189	RARB,TOP2B,NGLY1
chr3	25831317	25832090	1.13	0.0108	OXSM,NGLY1
chr3	25857781	25858017	1.35	0.0274	OXSM
chr3	27549240	27549523	1.07	0.0297	SLC4A7,EOMES
chr3	27694601	27694826	1.34	0.0201	SLC4A7,EOMES
chr3	30150566	30150983	1.55	0.0019	TGFBR2
chr3	30900196	30900443	1.8	0.00374	TGFBR2,GADL1
chr3	31072743	31072983	1.08	0.0163	GADL1
chr3	31152692	31152895	1.29	0.0392	GADL1,STT3B
chr3	31368489	31368781	1.15	0.0137	GADL1,STT3B
chr3	31874087	31874306	1.12	0.0249	OSBPL10,STT3B
chr3	32045125	32045401	1.31	0.00305	GPD1L,ZNF860
chr3	32052206	32052421	1.38	0.0204	GPD1L,ZNF860
chr3	32966335	32966573	1.23	0.0161	TRIM71,CCR4
chr3	32980948	32981150	1.22	0.024	TRIM71,CCR4
chr3	33403507	33403721	1.11	0.0484	FBXL2,UBP1
chr3	36209180	36209399	1.57	0.00363	STAC
chr3	37246554	37246785	2.21	0.000321	LRRFIP2,GOLGA4
chr3	37752582	37752783	1.12	0.0142	AC093415.2,ITGA9,CTDSPL
chr3	37891692	37891931	1.21	0.0487	ITGA9,CTDSPL
chr3	38143937	38144228	1.04	0.0378	ACAA1,DLEC1
chr3	38584944	38585191	1.15	0.0202	SCN5A,EXOG
chr3	38827627	38827910	1.19	0.0241	SCN5A,SCN10A
chr3	38879101	38879448	1.2	0.00807	SCN11A,SCN10A
chr3	38913274	38913497	1.24	0.0293	SCN11A,SCN10A
chr3	39470732	39470973	1.12	0.0258	RPSA,SLC25A38,MOBP
chr3	41414612	41414846	-1.07	0.0343	ULK4,CTNNB1
chr3	41504161	41504361	1.51	0.00474	ULK4,CTNNB1
chr3	41792794	41793249	1.31	0.00251	ULK4
chr3	41871736	41871998	1.82	0.00577	ULK4
chr3	42394699	42394911	1.16	0.0333	LYZL4,CCK
chr3	43876432	43876692	1.27	0.0129	TOPAZ1,ABHD5
chr3	44220796	44221074	1.04	0.0456	TOPAZ1,ABHD5
chr3	44360457	44360657	1	0.038	TOPAZ1,TCAIM
chr3	46698295	46698542	1.18	0.0121	TDGF1,AC104304.1,ALS2CL
chr3	46965106	46965311	1.3	0.0137	PTH1R,NBEAL2,CCDC12
chr3	47040155	47040359	1.15	0.0388	SETD2,NBEAL2,CCDC12
chr3	47298808	47299023	1.79	0.0018	SETD2,KIF9
chr3	48107192	48107431	1.02	0.048	DHX30,MAP4
chr3	50220420	50220725	1.15	0.0217	IFRD2,GNAT1,HYAL3,NAT6,SEMA3F
chr3	50267712	50268089	1.17	0.0115	CAMKV,CACNA2D2,GNAT1,GNAI2
chr3	53196275	53196539	1	0.04	PRKCD
chr3	53868704	53868997	1.24	0.00519	RP11,CHDH,CACNA1D,IL17RB
chr3	54584878	54585124	1.06	0.0443	CACNA2D3,LRTM1
chr3	56106102	56106347	1.04	0.0349	ERC2
chr3	56278854	56279127	1.46	0.00135	ERC2
chr3	56864277	56864511	1.18	0.0175	FAM208A,ARHGEF3
chr3	56864724	56864966	1.48	0.00247	FAM208A,ARHGEF3
chr3	57094480	57094773	1.05	0.0205	FAM208A,ARHGEF3,SPATA12
chr3	57347636	57347887	1	0.0374	DNAH12,ASB14
chr3	58763554	58763776	1.07	0.0366	FAM3D
chr3	58769795	58770036	1.49	0.0017	FAM3D
chr3	58862797	58863123	1.04	0.0248	FAM3D
chr3	59118431	59118636	-1.26	0.0108	FAM3D
chr3	59564050	59564321	1.24	0.0156	.
chr3	59961479	59961742	1.06	0.0286	.
chr3	60361460	60361685	1.06	0.0432	.
chr3	60645807	60646125	1.39	0.00442	.
chr3	60654925	60655134	1.09	0.0322	.
chr3	61658562	61658763	1.53	0.00689	PTPRG
chr3	62014419	62014687	-1.1	0.0145	PTPRG,FEZF2
chr3	62141740	62141976	1.48	0.00267	RP11,FEZF2
chr3	62176734	62177008	1.12	0.015	RP11,FEZF2
chr3	62748747	62748988	1.08	0.0229	CADPS,FEZF2
chr3	63403043	63403394	1.19	0.0058	RP11,SYNPR,SNTN
chr3	64036899	64037159	1.06	0.0365	PSMD6,PRICKLE2
chr3	66448172	66448405	1.29	0.00381	SLC25A26,LRIG1
chr3	66500003	66500389	1	0.038	SLC25A26,LRIG1
chr3	67854920	67855256	-1.11	0.0204	SUCLG2,FAM19A1
chr3	68057069	68057330	1.16	0.0202	FAM19A1
chr3	69541003	69541467	1.02	0.0197	MITF,FRMD4B
chr3	70021637	70021837	1.22	0.0459	MITF
chr3	71113044	71113428	1.07	0.00759	FOXP1
chr3	71200149	71200398	-1.54	0.00194	FOXP1
chr3	71833512	71833852	1.05	0.0332	PROK2
chr3	73227540	73227787	1.22	0.0182	PDZRN3,PPP4R2
chr3	73242231	73242788	1.07	0.0309	PDZRN3,PPP4R2
chr3	73737126	73737380	1.64	0.00144	PDZRN3
chr3	98480542	98480792	1.05	0.0355	DCBLD2,ST3GAL6,GPR15
chr3	100237976	100238229	1.39	0.00141	TMEM45A,GPR128
chr3	100990950	100991252	1.07	0.032	IMPG2,ABI3BP
chr3	107964103	107964365	1.18	0.0294	IFT57,HHLA2,CD47
chr3	112058546	112058822	1.36	0.0118	CD200,BTLA
chr3	112553951	112554164	1.35	0.0324	CD200R1L,CCDC80
chr3	112797402	112797660	1.14	0.0185	BOC,C3orf17
chr3	113160088	113160381	1.36	0.00358	WDR52
chr3	114571764	114571992	1.89	0.00228	ZBTB20
chr3	114636535	114636744	1.71	0.00821	.
chr3	118753155	118753531	1.01	0.0194	TIMMDC1,IGSF11
chr3	118782725	118782929	1.11	0.0457	UPK1B,IGSF11
chr3	119133554	119133817	1.05	0.0378	TMEM39A,ARHGAP31
chr3	119278663	119278869	1.3	0.0178	COX17,PLA1A,CD80
chr3	121875819	121876083	1.04	0.0382	CASR,CD86
chr3	124034823	124035065	1.1	0.0164	KALRN,UMPS
chr3	124938292	124938513	1.08	0.0225	ZNF148,SLC12A8
chr3	125974950	125975174	1.23	0.0243	KLF15,ALDH1L1
chr3	126049848	126050079	1.1	0.0275	KLF15,ALDH1L1
chr3	126056471	126056724	-1.44	0.00337	KLF15,ALDH1L1
chr3	127250958	127251202	1.67	0.00121	TPRA1
chr3	127720408	127720726	1.01	0.033	KBTBD12,SEC61A1
chr3	128012893	128013099	1.11	0.0308	GATA2,EEFSEC,DNAJB8
chr3	128503194	128503403	1.62	0.00418	ACAD9,RAB7A,C3orf37
chr3	129079360	129079604	1.25	0.0175	H1FX,EFCAB12
chr3	129729401	129729653	1.22	0.0353	TRH,COL6A5
chr3	129758095	129758295	1.08	0.0361	TRH,COL6A5
chr3	129869144	129869398	1.21	0.033	TRH,COL6A5
chr3	130841286	130841525	1.11	0.0351	NUDT16,NEK11
chr3	131004119	131004319	1.07	0.0481	NUDT16,NEK11
chr3	131072608	131072849	1.13	0.02	NUDT16,NEK11
chr3	131222235	131222464	1.52	0.00239	MRPL3
chr3	132003677	132003894	1.41	0.0254	CPNE4
chr3	134313860	134314194	1.11	0.0124	KY,CEP63,ANAPC13
chr3	134690230	134690460	1.22	0.0103	EPHB1
chr3	134935981	134936259	1	0.0144	EPHB1
chr3	135202244	135202720	-1.02	0.0132	PPP2R3A
chr3	136744902	136745184	1.12	0.0171	IL20RB
chr3	137433298	137433698	1.25	0.0172	SOX14
chr3	137646046	137646345	-1.02	0.0269	CLDN18,SOX14
chr3	137801374	137801715	1.02	0.0157	DZIP1L,CLDN18
chr3	137802114	137802409	1.32	0.00318	DZIP1L,CLDN18
chr3	138292980	138293272	1.25	0.0148	CEP70,ESYT3,PIK3CB
chr3	138724495	138724807	1.47	0.0152	MRPS22
chr3	138757525	138757733	1.17	0.0454	COPB2,MRPS22
chr3	140598108	140598373	-1.41	0.00269	TRIM42,SLC25A36
chr3	140919489	140919698	1.11	0.0364	ACPL2,SPSB4
chr3	140937311	140937521	1.01	0.049	SLC25A36,ACPL2,SPSB4
chr3	141144460	141144842	-1.1	0.00616	RASA2,ZBTB38
chr3	141784191	141784433	1.35	0.00731	ATP1B3,TFDP2
chr3	141796502	141796753	1.34	0.0218	ATP1B3,TFDP2
chr3	141835021	141835355	1.27	0.021	ATP1B3,TFDP2
chr3	143102500	143102730	1.62	0.00318	SLC9A9,CHST2
chr3	145879031	145879248	1.14	0.044	PLOD2,PLSCR4
chr3	146186938	146187645	1.01	0.0191	PLSCR1,PLSCR2
chr3	148474698	148474999	1.25	0.0072	AGTR1,CPB1
chr3	148600975	148601268	1.03	0.0484	CPA3,GYG1
chr3	148661397	148661609	1.51	0.00499	CPA3,GYG1
chr3	149889126	149889426	1.57	0.00192	PFN2,RP11-167H9.3,TSC22D2
chr3	150026130	150026367	1.65	0.00126	PFN2,TSC22D2
chr3	151404121	151404351	1.04	0.0243	IGSF10,AADACL2
chr3	151529171	151529419	-1.42	0.0174	AADAC,AADACL2
chr3	151976254	151976494	1.36	0.019	MBNL1,SUCNR1
chr3	152630703	152631282	1.34	0.000556	P2RY1,RAP2B
chr3	152737069	152737288	1.39	0.0127	P2RY1,RAP2B
chr3	153486661	153487000	1.12	0.0461	ARHGEF26
chr3	153832321	153832617	1.02	0.0222	ARHGEF26
chr3	154293019	154293244	1.79	0.00334	GPR149
chr3	155799567	155799785	-1.33	0.0104	KCNAB1,GMPS
chr3	155856512	155856736	1.6	0.00348	KCNAB1,SSR3,SLC33A1
chr3	155935919	155936210	1.06	0.0154	KCNAB1,SSR3
chr3	155958590	155958807	1.12	0.0392	KCNAB1,SSR3
chr3	155985096	155985336	1.63	0.00313	KCNAB1,SSR3
chr3	156212429	156212680	-1.79	0.003	KCNAB1,SSR3
chr3	156458535	156458745	1.56	0.0139	CCNL1,TIPARP
chr3	157965561	157965842	1.22	0.0145	MLF1,RSRC1
chr3	157977330	157977572	1.13	0.0485	MLF1,RSRC1
chr3	158464893	158465289	1.08	0.0202	RARRES1,MFSD1
chr3	159562753	159562981	1.33	0.0128	IL12A,SCHIP1
chr3	159719540	159719847	1.1	0.0169	C3orf80,IL12A
chr3	160581406	160581610	1.12	0.0363	PPM1L,B3GALNT1
chr3	160837084	160837345	1.24	0.0217	B3GALNT1,NMD3
chr3	167791637	167792104	1.01	0.0176	SERPINI1,GOLIM4,PDCD10
chr3	167798701	167799097	1.27	0.00557	EGFEM1P,SERPINI1,GOLIM4
chr3	170186477	170186953	1.02	0.0134	CLDN11,SLC7A14
chr3	171261781	171261981	1.12	0.0417	PLD1,TNIK
chr3	171509756	171510216	1.1	0.00666	FNDC3B,PLD1,TNIK
chr3	172035791	172035996	1.18	0.0384	GHSR,FNDC3B
chr3	179246351	179246569	1.41	0.016	ACTL6A,GNB4
chr3	179437028	179437266	1.39	0.0265	PEX5L,USP13
chr3	180538410	180538634	1.39	0.0232	FXR1,CCDC39
chr3	182719079	182719309	1.21	0.0383	DCUN1D1,MCCC1
chr3	183003562	183003997	1.01	0.0142	B3GNT5,MCF2L2
chr3	185017008	185017241	1.29	0.0221	EHHADH,MAP3K13
chr3	185279106	185279598	1.08	0.0481	LIPH,SENP2
chr3	185743186	185743484	1.1	0.0382	TRA2B,ETV5
chr3	186143477	186143775	1.39	0.00669	DGKG,CRYGS
chr3	186344319	186344556	1.37	0.0191	AHSG,FETUB
chr3	186784475	186784762	1.13	0.00815	ST6GAL1,RPL39L
chr3	187367182	187367450	1.23	0.032	RTP4,SST
chr3	188455420	188455692	1.09	0.0363	TPRG1
chr3	193386280	193386495	1.63	0.00369	HES1,OPA1
chr3	193472618	193473114	1.12	0.0136	HES1,OPA1
chr3	193661085	193661466	1.04	0.0119	HES1,OPA1
chr3	194048937	194049167	1.17	0.0294	CPN2,HES1
chr3	194247908	194248263	1.26	0.012	TMEM44,LSG1,ATP13A3,HES1
chr3	194261282	194261605	1.26	0.011	LSG1,ATP13A3
chr3	194544571	194544772	1.13	0.0263	LSG1,AC046143.5,XXYLT1
chr3	194742416	194742643	-1.05	0.0271	LSG1,XXYLT1
chr3	195539490	195539697	1.13	0.0364	MUC4
chr3	195896856	195897107	1.05	0.045	TFRC,ZDHHC19
chr4	1185395	1185683	1.18	0.0189	RNF212,SPON2,CTBP1
chr4	3347897	3348134	1	0.0494	RGS12,HGFAC
chr4	3972380	3972640	1.28	0.0162	OTOP1,ADRA2C
chr4	5666460	5666858	1.02	0.0199	C4orf6,EVC2,EVC
chr4	7174340	7174576	1.06	0.0466	SORCS2,GRPEL1
chr4	8332565	8332837	1.04	0.0239	ACOX3,HTRA3
chr4	9132348	9132548	-1.05	0.0382	FAM90A26,HMX1
chr4	9565850	9566276	1.01	0.0127	DEFB131,DRD5
chr4	10169626	10169830	-1.05	0.0256	ZNF518B,WDR1
chr4	10931310	10931517	1.07	0.0479	CLNK,HS3ST1
chr4	13550713	13550922	1.1	0.0298	BOD1L1,NKX3-2
chr4	14833574	14833858	1.1	0.0278	CPEB2
chr4	15112166	15112451	1.22	0.0144	CPEB2,C1QTNF7
chr4	16766575	16766777	1.14	0.0236	LDB2
chr4	16853536	16853857	-1.28	0.00523	LDB2
chr4	20627116	20627431	1.26	0.00579	SLIT2,PACRGL
chr4	21808627	21808889	1.26	0.0265	KCNIP4
chr4	22567430	22567708	1.05	0.028	GPR125
chr4	22573242	22573462	1.47	0.00511	GPR125
chr4	22599402	22599675	-1.31	0.00466	GPR125,GBA3
chr4	23882799	23883060	-1.64	0.00163	PPARGC1A
chr4	24111593	24111846	1	0.0441	DHX15,PPARGC1A
chr4	24723733	24724020	1.15	0.0142	SOD3,DHX15
chr4	25089932	25090277	1.23	0.00354	SEPSECS,ANAPC4,ZCCHC4,LGI2
chr4	26036668	26036879	1.5	0.00668	SMIM20,RBPJ
chr4	37394075	37394303	1.11	0.0281	C4orf19
chr4	37512219	37512696	1.23	0.008	C4orf19
chr4	37737248	37737535	1.1	0.036	RELL1,PGM2
chr4	38245170	38245470	-1.17	0.012	PTTG2,KLF3
chr4	38834541	38834750	-1.36	0.0206	TLR1,TLR6
chr4	40267437	40267645	1.05	0.0472	RHOH,CHRNA9
chr4	40842992	40843325	1.1	0.0158	APBB2,NSUN7
chr4	42371541	42371786	1.14	0.0285	SLC30A9,SHISA3
chr4	42506618	42506852	1.11	0.0453	ATP8A1,SHISA3
chr4	42789237	42789618	1.38	0.00552	ATP8A1,GRXCR1
chr4	42871697	42871949	1.45	0.0084	ATP8A1,GRXCR1
chr4	46833047	46833302	1.49	0.00839	COX7B2,GABRA2
chr4	47293459	47293689	1.21	0.0329	COMMD8,GABRB1
chr4	48486278	48486516	1.12	0.0201	TEC,SLC10A4
chr4	48720813	48721078	1.25	0.0181	FRYL,ZAR1,OCIAD1
chr4	48815230	48815430	1.47	0.0114	FRYL,OCIAD1
chr4	49238542	49239006	1.24	0.00756	CWH43
chr4	55123009	55123233	-1.02	0.0431	KIT,PDGFRA
chr4	55340736	55340970	1.23	0.0311	KIT,PDGFRA
chr4	55622536	55622736	-1.16	0.0214	KDR,KIT
chr4	57417159	57417386	1.43	0.0107	ARL9,HOPX
chr4	57729617	57729915	1.33	0.0134	SPINK2,REST
chr4	71654654	71654884	1.37	0.0111	GRSF1,RUFY3
chr4	71761481	71761986	1.12	0.00756	GRSF1,MOB1B,MOBKL1A,ENAM
chr4	71805754	71806177	1.35	0.00278	MOB1B,DCK,MOBKL1A
chr4	72029095	72029295	2.06	0.00183	SLC4A4,DCK
chr4	74342913	74343204	1.56	0.00508	AFM,IL8,AFP
chr4	74718948	74719350	1.01	0.0339	PF4V1
chr4	78277336	78277601	1.08	0.0221	CCNG2,CCNI,CXCL13
chr4	79077892	79078156	1.23	0.0246	ANXA3,FRAS1
chr4	82668579	82668822	1.16	0.0214	RASGEF1B
chr4	82768645	82768858	1.1	0.0249	RASGEF1B
chr4	83412145	83412381	1.38	0.0099	TMEM150C,ENOPH1
chr4	83558596	83558798	1.09	0.0176	TMEM150C,SCD5
chr4	84713892	84714111	-1.58	0.00584	AGPAT9
chr4	85518592	85518818	1.34	0.0158	WDFY3,CDS1
chr4	86590488	86590693	-1.01	0.0478	ARHGAP24
chr4	88619016	88619477	1.27	0.0112	DMP1,IBSP
chr4	89460650	89460865	1.36	0.0193	HERC3,PYURF
chr4	90148036	90148298	1.06	0.0458	TIGD2
chr4	90366113	90366571	1.18	0.0121	TIGD2,MMRN1,SNCA
chr4	90497154	90497388	1.28	0.0125	TIGD2,SNCA
chr4	90528068	90528431	1.15	0.0316	TIGD2,SNCA
chr4	90885306	90885506	2.1	0.000967	MMRN1,SNCA
chr4	95679587	95679865	1.06	0.0486	PDLIM5,BMPR1B
chr4	95894133	95894410	1.2	0.0193	BMPR1B
chr4	96060696	96060931	-1.15	0.0222	UNC5C,BMPR1B
chr4	99530610	99530902	1.08	0.0163	TSPAN5,RAP1GDS1
chr4	99850932	99851313	1.11	0.00902	EIF4E
chr4	100571135	100571340	1.75	0.00418	DAPP1,MTTP
chr4	100776885	100777203	1.18	0.00979	DAPP1,LAMTOR3,DNAJB14
chr4	101907587	101907802	1.22	0.0164	PPP3CA,EMCN
chr4	103932655	103932858	1.78	0.00417	CISD2,SLC9B1
chr4	106217902	106218209	1.11	0.0224	TET2,PPA2
chr4	109037023	109037247	1.36	0.00428	LEF1,HADH
chr4	109237272	109237472	-1.18	0.0479	LEF1,RPL34
chr4	109434324	109434525	1.48	0.00667	LEF1,RPL34
chr4	109492634	109492961	1.12	0.0413	LEF1,RPL34
chr4	110093094	110093342	-1.18	0.0195	COL25A1,ETNPPL
chr4	110481832	110482032	-1.14	0.0388	CCDC109B
chr4	111300384	111300710	1.29	0.00625	ENPEP,ELOVL6
chr4	113223529	113224024	1.17	0.0078	NEUROG2,TIFA,ALPK1
chr4	113411719	113412059	1.6	0.00594	NEUROG2,ALPK1
chr4	113662772	113663043	1.22	0.0374	RP11,LARP7,ANK2
chr4	121934027	121934263	1.33	0.0101	NDNF,PRDM5
chr4	122301554	122301869	1.2	0.0479	QRFPR
chr4	122445692	122445962	1.36	0.00798	QRFPR,ANXA5
chr4	124009710	124010004	1.13	0.0176	SPRY1,SPATA5
chr4	128480315	128480554	1.36	0.0129	INTU
chr4	129413870	129414092	-1.26	0.0154	PGRMC2,JADE1
chr4	129784692	129784957	1.05	0.0202	C4orf33,JADE1
chr4	139476162	139476362	1.27	0.0445	SLC7A11,CCRN4L
chr4	140478062	140478509	1.42	0.00426	SETD7
chr4	140825049	140825310	1.15	0.0205	MAML3,MGST2
chr4	141016845	141017093	1.39	0.00141	MAML3,MGST2
chr4	141589853	141590178	1.42	0.00402	UCP1,TBC1D9
chr4	142180628	142180847	-1.37	0.019	ZNF330,IL15
chr4	143134500	143134704	-1.66	0.0117	.
chr4	145720394	145720752	1.1	0.0307	ABCE1,HHIP
chr4	145730318	145730569	2.12	0.000769	ABCE1,HHIP
chr4	146132040	146132251	-1.66	0.00152	SMAD1,OTUD4
chr4	146791446	146791663	1.93	0.000298	ZNF827,MMAA
chr4	146806961	146807256	1.1	0.0136	LSM6,ZNF827,MMAA
chr4	148079300	148079582	1.49	0.00611	EDNRA
chr4	148494228	148494443	1.29	0.0275	EDNRA,TMEM184C
chr4	148516969	148517169	1.41	0.0111	EDNRA,TMEM184C
chr4	148848817	148849101	1.19	0.0168	ARHGAP10
chr4	148936294	148936508	1.47	0.00328	NR3C2,ARHGAP10
chr4	149129213	149129445	1.15	0.018	NR3C2,ARHGAP10
chr4	149269141	149269461	1.15	0.0184	NR3C2
chr4	149366058	149366258	-1.3	0.0418	NR3C2
chr4	150936396	150936833	1.14	0.00793	DCLK2
chr4	150999919	151000506	1.01	0.0131	DCLK2
chr4	151577713	151577947	1.01	0.0419	MAB21L2,LRBA
chr4	151952988	151953323	1.18	0.0127	LRBA,RPS3A
chr4	152361263	152361477	1.25	0.0143	PET112,PRSS48
chr4	153057043	153057309	1.2	0.0222	FBXW7,PET112
chr4	153177545	153177801	1.01	0.0309	FBXW7,PET112,TMEM154
chr4	154037053	154037272	1.23	0.00884	TRIM2,ARFIP1
chr4	154273215	154273527	1.01	0.0379	MND1,KIAA0922
chr4	154719703	154719946	1.16	0.0316	SFRP2
chr4	154988493	154988693	1.08	0.045	DCHS2,SFRP2
chr4	156880546	156880790	1.69	0.0124	CTSO
chr4	159140863	159141145	1.06	0.0414	TMEM144,RXFP1
chr4	159144705	159144912	1.54	0.0109	TMEM144,RXFP1
chr4	159487935	159488263	1.34	0.00857	C4orf46,RXFP1
chr4	159768823	159769100	1.11	0.0337	FNIP2,RAPGEF2,PPID
chr4	159928421	159928758	1.21	0.0305	FNIP2,RAPGEF2
chr4	159947161	159947417	1.48	0.00643	FNIP2,RAPGEF2
chr4	160321913	160322141	1.18	0.0289	RAPGEF2
chr4	160322228	160322482	2.06	0.000864	RAPGEF2
chr4	160348576	160348868	1.17	0.0185	RAPGEF2
chr4	165823785	165824039	1.24	0.0195	RP11,FAM218A
chr4	165877956	165878337	1.12	0.0267	RP11,TRIM61,FAM218A
chr4	169769345	169769560	1.19	0.0198	CBR4,PALLD,DDX60L
chr4	170803205	170803471	1.07	0.0306	MFAP3L,C4orf27
chr4	174459141	174459368	1.46	0.00605	RP11-161D15.3,HAND2
chr4	174636889	174637099	1.4	0.0119	HAND2
chr4	178230727	178231303	1.17	0.00779	NEIL3
chr4	183161665	183162119	1.22	0.0109	ODZ3,TENM3
chr4	183497929	183498129	-1.88	0.00281	DCTD,TENM3
chr4	183910723	183910923	1.07	0.0337	DCTD,WWC2
chr4	184292062	184292262	1.39	0.0156	CDKN2AIP,RWDD4,CLDN24
chr4	184319494	184319740	1.28	0.00361	CDKN2AIP,CLDN24
chr4	184817184	184817414	1.31	0.00901	STOX2,TRAPPC11
chr4	184893084	184893317	1.33	0.00673	STOX2,ENPP6
chr4	184922355	184922558	1.26	0.0247	STOX2,ENPP6
chr4	185305405	185305665	-1.05	0.0145	RP11,ENPP6,IRF2,ACSL1
chr4	185331057	185331290	1.29	0.0277	RP11,ENPP6,IRF2,CCDC111
chr4	185935818	185936126	1.03	0.045	HELT,ACSL1
chr4	185964416	185964646	1.34	0.0127	HELT,SLC25A4
chr4	186183947	186184155	1.44	0.00962	LRP2BP,SNX25
chr4	186251317	186251594	1.08	0.0245	LRP2BP,SNX25
chr4	186427596	186427844	1.2	0.048	CCDC110,PDLIM3
chr4	187092173	187092466	1.09	0.0338	TLR3,CYP4V2
chr4	187219265	187219486	1.18	0.0256	MTNR1A,F11
chr4	187299179	187299380	1.3	0.0116	MTNR1A,F11
chr4	187467536	187467768	1.1	0.0226	MTNR1A,F11,FAT1
chr4	190913878	190914127	-1.35	0.00592	FRG1,FRG2
chr4_gl000193_random	143013	143243	1.21	0.0317	.
chr5	400020	400286	1.2	0.0201	C5orf55,EXOC3,AHRR
chr5	1352632	1352901	1.08	0.05	SLC6A3,CLPTM1L
chr5	2048339	2048620	1.11	0.016	IRX4
chr5	4803885	4804211	1.07	0.0274	ADAMTS16
chr5	5033783	5034002	-1.25	0.0228	ADAMTS16
chr5	5120048	5120315	1.04	0.0282	ADAMTS16
chr5	5146281	5146604	1.09	0.0187	KIAA0947,CTD,ADAMTS16
chr5	5659002	5659475	1.32	0.00541	KIAA0947
chr5	5754055	5754255	-1.12	0.0132	KIAA0947
chr5	5931059	5931290	-1.26	0.00498	MED10
chr5	6665060	6665319	1.34	0.0277	PAPD7,NSUN2,SRD5A1
chr5	7472800	7473042	-1.35	0.00326	ADCY2,FASTKD3
chr5	7894449	7894672	1.13	0.0481	MTRR
chr5	8307821	8308033	1.12	0.039	MTRR
chr5	9603055	9603263	1.24	0.011	TAS2R1,SEMA5A
chr5	10127176	10127415	1.01	0.0211	FAM173B,TAS2R1
chr5	10451333	10451587	1.2	0.00893	ROPN1L,DAP,CCT5
chr5	10584919	10585345	-1.03	0.00986	ROPN1L,DAP
chr5	10626520	10626816	1.13	0.0378	ROPN1L,DAP
chr5	10946272	10946575	1.24	0.00703	DAP
chr5	11813246	11813479	1.31	0.0193	CTNND2
chr5	14161999	14162211	1.71	0.00294	TRIO
chr5	14172558	14172763	1.34	0.0133	TRIO,FAM105B
chr5	14490397	14490704	1.06	0.0493	TRIO,FAM105A,FAM105B
chr5	14648740	14648949	1.06	0.0282	FAM105A,FAM105B
chr5	14861611	14861952	1.05	0.0134	ANKH,FAM105B
chr5	14872627	14872930	1.31	0.00988	ANKH
chr5	32221367	32221569	1.86	0.0031	MTMR12,GOLPH3
chr5	32710218	32710727	1.04	0.0162	NPR3
chr5	36350369	36350569	-1.51	0.00362	SLC1A3,RANBP3L
[truncated: 931 more rows]

## Sheet: LPS-DR
Chromosome	Start	End	log2FC	p-value	Associated_genes
chr1	990085	990353	1.28	0.0356	RP11,HES4,PLEKHN1,RNF223,AGRN
chr1	1889200	1889400	-1.1	0.0459	C1orf222
chr1	2165789	2166221	-1.15	0.0443	SKI,RER1,GNB1
chr1	2621526	2621778	-1.25	0.00401	TNFRSF14,ACTRT2,MMEL1
chr1	3594901	3595111	-1.22	0.0463	TP73,SMIM1
chr1	4823111	4823311	-1.3	0.0158	AJAP1
chr1	6498104	6498415	-1.41	0.0157	ESPN,TNFRSF25
chr1	7926609	7926824	1.61	0.00829	TNFRSF9,VAMP3,UTS2
chr1	8585476	8585754	-1.08	0.0374	RERE,SLC45A1
chr1	9122095	9122323	-1.37	0.0213	SLC2A7,SLC2A5
chr1	12837002	12837387	-1.04	0.0491	PRAMEF12
chr1	12933356	12933601	-1.21	0.0298	PRAMEF2,PRAMEF4
chr1	13835637	13835928	-1.2	0.0407	PRAMEF20,LRRC38
chr1	15221415	15221653	-1.1	0.0414	TMEM51,KAZN
chr1	17008206	17008413	-1.93	0.0024	CROCC,NBPF1
chr1	18840966	18841196	-1.19	0.0115	IGSF21,PAX7,KLHDC7A
chr1	20905570	20905827	2.26	0.000267	CAMK2N1,MUL1,CDA
chr1	21361625	21361947	1.03	0.0308	HP1BP3,EIF4G3
chr1	21643942	21644243	1.12	0.0366	NBPF3,ECE1
chr1	24816750	24816975	-1.45	0.0168	NIPAL3,RCAN3
chr1	24918259	24918535	1.37	0.0071	NCMAP,SRRM1
chr1	26605461	26605698	1.09	0.0342	PAFAH2,DHDDS,SH3BGRL3
chr1	27396577	27396880	1.66	0.00291	FAM46B,SLC9A1,SYTL1
chr1	27852046	27852413	-1.17	0.0433	WASF2,AHDC1
chr1	27977120	27977328	1.21	0.0321	RPA2,FAM76A,IFI6,FGR
chr1	29698348	29698583	-1.03	0.0234	PTPRU
chr1	31811269	31811497	-1.67	0.00255	FABP3,ZCCHC17
chr1	33505492	33505737	-1.35	0.0122	AK2,ADC
chr1	35917766	35918053	-1.03	0.033	ZMYM4,KIAA0319L
chr1	36276837	36277111	-1.25	0.0164	AGO1,AGO4
chr1	37654637	37654935	-1.04	0.0347	GRIK3,ZC3H12A
chr1	38749799	38750080	-1.28	0.0169	POU3F1
chr1	41531608	41531868	-1.78	0.00231	SLFNL1,SCMH1
chr1	41656571	41656807	-1.24	0.0212	FOXO6,SCMH1
chr1	42547525	42547971	-1.16	0.0363	HIVEP3,GUCA2B
chr1	42578920	42579168	1.3	0.0232	HIVEP3,GUCA2B
chr1	44298665	44298989	-1.36	0.00487	ST3GAL3,ARTN
chr1	44855485	44855732	-1.29	0.0156	RNF220,ERI3
chr1	50061787	50061997	-1.38	0.0169	AGBL4
chr1	53173608	53173977	-1.53	0.006	ZYG11B,COA7
chr1	53236274	53236474	1.24	0.0349	ZYG11B,ZYG11A
chr1	56808300	56808545	-1.44	0.00797	PPAP2B
chr1	57030662	57030957	-1.12	0.0322	PPAP2B,C8B,C8A
chr1	61307511	61307768	1.03	0.0495	NFIA
chr1	61748096	61748328	-1.6	0.00342	NFIA,TM2D1
chr1	62283866	62284066	-1.76	0.00653	INADL,L1TD1,TM2D1
chr1	62327584	62327787	1.16	0.0333	INADL,L1TD1
chr1	64082774	64082974	-1.71	0.00939	EFCAB7,PGM1
chr1	64768677	64768898	-1.18	0.0492	UBE2U,CACHD1
chr1	71405180	71405396	1.81	0.00453	PTGER3
chr1	71512692	71513119	1.37	0.021	RP3-333A15.2,PTGER3
chr1	76741255	76741496	1.78	0.00793	ST6GALNAC3
chr1	84618203	84618585	-1.05	0.0269	DNASE2B,GNG5,PRKACB
chr1	85463852	85464122	-2.32	0.000848	MCOLN2
chr1	90081580	90081787	1.21	0.0398	LRRC8B,GBP6,LRRC8C
chr1	92604251	92604451	-1.24	0.0208	RPAP2,BTBD8
chr1	92909791	92910051	-1.51	0.0121	GFI1,RPAP2,GLMN
chr1	95433888	95434294	-1.39	0.00325	ALG14,CNN3
chr1	97432219	97432438	-1.13	0.0348	PTBP2
chr1	107935099	107935301	-1.89	0.00127	NTNG1
chr1	108209665	108210090	1.03	0.031	VAV3
chr1	108673491	108673805	-1.24	0.0347	SLC25A24,VAV3
chr1	110088939	110089220	-1.06	0.0351	CYB561D1,GNAI3
chr1	111825625	111825912	1.9	0.000737	CHIA,CHI3L2
chr1	112016453	112016667	-1.28	0.0197	C1orf162
chr1	113038639	113038872	-1.15	0.0472	CTTNBP2NL,CAPZA1,WNT2B
chr1	115753217	115753424	-1.58	0.00687	VANGL1,TSPAN2,NGF
chr1	116431660	116431965	1	0.0471	SLC22A15,ATP1A1,NHLH2
chr1	116706134	116706374	-1.06	0.0262	MAB21L3,ATP1A1
chr1	117756078	117756386	-1.1	0.021	VTCN1,MAN1A2
chr1	117993256	117993518	-1.21	0.042	FAM46C,MAN1A2
chr1	142599837	142600095	1.24	0.032	.
chr1	145381345	145381545	-1.64	0.0152	NUDT17,POLR3GL,NOTCH2NL,HFE2
chr1	146849756	146850032	-1.45	0.0095	CHD1L,BCL9
chr1	147391339	147391546	1.36	0.0143	GPR89B,GJA8
chr1	150749981	150750423	-1.14	0.0292	CTSK,CTSS
chr1	152039741	152039965	1.48	0.00482	S100A11,TCHHL1
chr1	152592075	152592401	1.13	0.0181	LCE3A,LCE3B
chr1	152616870	152617165	-1.22	0.0152	LCE3A,LCE2D
chr1	152896598	152896913	1.27	0.00509	SPRR4,IVL
chr1	152925443	152925676	1.13	0.0242	SPRR1B,SPRR4,LCE3D,S100A8,LCE1C,IVL,SPRR2D,SPRR2A,SPRR1A,CRCT1,PGLYRP4,S100A9,SPRR3
chr1	152983819	152984077	-1.07	0.0481	SPRR1B,SPRR3
chr1	153084906	153085149	-1.32	0.0258	SPRR2F
chr1	153362887	153363131	1	0.0311	S100A7A,S100A7,S100A14,S100A8,S100A2,PGLYRP4,S100A9
chr1	158389935	158390169	-1.09	0.0295	OR10K2
chr1	158789403	158789710	-1.07	0.0329	SPTA1,OR6N2,MNDA
chr1	158968498	158968767	-1.69	0.00171	IFI16,PYHIN1
chr1	160588599	160588817	-1.5	0.0101	CD48,SLAMF7,CD84,CD244,ARHGAP30,SLAMF6,LY9,SLAMF1
chr1	166739673	166739888	1.43	0.0204	POGK
chr1	168404356	168404581	1.06	0.0351	TBX19,XCL2
chr1	168742977	168743293	-1.06	0.039	DPT,ATP1B1
chr1	172092817	172093021	1.07	0.0321	C1orf105,DNM3
chr1	172609395	172609705	1.29	0.00954	FASLG,SUCO
chr1	174622628	174622837	1.67	0.00484	GPR52,CACYBP
chr1	178952428	178952804	-1.06	0.0281	ANGPTL1,FAM20B
chr1	179725054	179725274	1.03	0.0479	TOR1AIP2,FAM163A
chr1	183558046	183558314	-1.96	0.00429	ARPC5,NCF2
chr1	184425143	184425477	-1.11	0.0196	C1orf21,EDEM3
chr1	184456216	184456443	1.4	0.00717	C1orf21,EDEM3
chr1	185308380	185308636	-1.45	0.0183	HMCN1,IVNS1ABP
chr1	191796048	191796304	1.79	0.00199	RGS18
chr1	198010595	198010804	1.18	0.0363	LHX9,NEK7
chr1	201352508	201352754	-1.04	0.0278	PKP1,NAV1,TNNT2,LAD1
chr1	205559088	205559288	1.14	0.0322	ELK4,CDK18,MFSD4
chr1	205921694	205921894	-1.31	0.0254	SLC26A9,FAM72A
chr1	206299414	206299710	-1.34	0.013	RASSF5,C1orf186,CTSE
chr1	209609693	209609912	-1.26	0.0391	CAMK1G,G0S2,CTA,LAMB3,IRF6
chr1	209780698	209781077	1.51	0.00506	CAMK1G,G0S2,CTA,LAMB3,IRF6
chr1	210960671	210960893	-1.74	0.00317	HHAT,KCNH1
chr1	211780820	211781034	-1.21	0.0401	NEK2,SLC30A1
chr1	211988913	211989208	-1.23	0.0426	NEK2,LPGAT1
chr1	212096019	212096366	-1.29	0.0158	LPGAT1,INTS7
chr1	220101402	220101636	-1.19	0.0448	SLC30A10
chr1	223489842	223490088	-1.15	0.03	TLR5,SUSD4
chr1	226221334	226221642	-1.05	0.0413	TMEM63A,SDE2,H3F3A
chr1	226986638	226986848	-1.22	0.0224	PSEN2,ITPKB
chr1	228825138	228825400	-1.55	0.00521	RNF187,RHOU
chr1	229206025	229206236	-1.28	0.0192	TMEM78,RHOU
chr1	231244828	231245099	-1.99	0.000997	TRIM67,ARV1
chr1	233113817	233114027	-1.23	0.0215	PCNXL2,NTPCR
chr1	233643350	233643758	-1.24	0.0149	ENSG00000143674,KCNK1
chr1	233826051	233826253	1.36	0.00992	SLC35F3,KCNK1
chr1	234749025	234749236	1.3	0.0192	IRF2BP2
chr1	236063884	236064214	-1.09	0.0438	NID1,LYST
chr1	240151756	240152002	1.16	0.0354	FMN2,CHRM3
chr1	242206527	242206773	1.09	0.0444	MAP1LC3C,PLD5
chr1	244318126	244318500	1.54	0.00326	ADSS,ZBTB18
chr1	245663157	245663452	-1.13	0.0166	KIF26B
chr1	246257593	246257844	1.21	0.0212	SMYD3
chr1	246843145	246843397	1.84	0.00192	SCCPDH,CNST
chr1	249080466	249080686	-1.12	0.0245	LYPD8,SH3BP5L
chr10	772874	773116	-1.07	0.0498	DIP2C,LARP4B
chr10	2093668	2093971	1.47	0.00479	ADARB2
chr10	2287552	2287781	-1.1	0.0486	.
chr10	2677928	2678222	-1.32	0.0214	PFKP
chr10	3612340	3612739	-1.15	0.0199	KLF6,PITRM1
chr10	4731129	4731365	-1.14	0.0389	AKR1E2
chr10	5026954	5027305	1.13	0.0157	AKR1C2,AKR1C1
chr10	6438699	6438917	1.23	0.0257	PRKCQ,PFKFB3
chr10	7003434	7003678	-1.07	0.0478	PRKCQ,SFMBT2
chr10	7422949	7423241	1.54	0.0075	SFMBT2,KIN
chr10	8056239	8056440	-1.31	0.045	GATA3,TAF3
chr10	10365466	10365666	-1.05	0.0496	.
chr10	10601448	10601648	-1.53	0.0163	CELF2
chr10	12692068	12692393	-1.1	0.0466	CCDC3,CAMK1D
chr10	12816717	12816917	-1.6	0.00598	CCDC3,UCMA,CAMK1D
chr10	13785018	13785267	-1.35	0.0107	PRPF18
chr10	14772971	14773176	-1.24	0.0462	FRMD4A,DCLRE1C,CDNF
chr10	15752547	15752828	1.34	0.0158	ITGA8,FAM171A1
chr10	16366942	16367232	1.42	0.00745	PTER,FAM188A
chr10	16686105	16686327	1.23	0.025	C1QL3,RSU1
chr10	21806449	21806674	-1.42	0.02	MLLT10
chr10	24318642	24318842	1.23	0.02	KIAA1217
chr10	26431132	26431391	1.09	0.0339	MYO3A,GAD2
chr10	28957662	28957874	-1.14	0.0478	WAC,BAMBI
chr10	29288680	29288979	-1.19	0.0186	BAMBI,LYZL1
chr10	30716381	30716845	1.02	0.0225	MAP3K8,MTPAP
chr10	31344979	31345200	1.14	0.0466	ZNF438,ZEB1
chr10	31583661	31583868	-1.85	0.00292	ZNF438,ZEB1
chr10	32468096	32468486	-1.32	0.00888	KIF5B,EPC1
chr10	32910474	32910786	-1.48	0.00962	ITGB1,EPC1
chr10	33088662	33089013	1.32	0.0184	ITGB1,EPC1
chr10	33176639	33176917	-1.5	0.00537	ITGB1
chr10	35703292	35703554	1.49	0.0129	CCNY,GJD4
chr10	43212638	43212838	1.52	0.00811	BMS1,ZNF33B
chr10	43494457	43494657	-1.32	0.029	RET,BMS1
chr10	45123659	45123935	-2.05	0.000121	TMEM72,CXCL12
chr10	45443305	45443567	1.65	0.00993	TMEM72,RASSF4
chr10	45554200	45554400	-1.1	0.0436	OR13A1,C10orf25
chr10	46013709	46013932	-1.45	0.0116	MARCH8,ALOX5
chr10	46040383	46040590	-1.17	0.0305	MARCH8,ALOX5
chr10	49932113	49932371	-1.17	0.0251	LRRC18,WDFY4
chr10	50739806	50740015	1.23	0.0307	PGBD3,ERCC6
chr10	52337509	52337717	-1.23	0.0274	ASAH2B,SGMS1,ASAH2
chr10	59808583	59808784	1.62	0.00488	UBE2D1,IPMK
chr10	65001585	65001870	-1.65	0.00241	NRBF2,JMJD1C
chr10	71366861	71367138	-1.12	0.03	NEUROG3,C10orf35
chr10	72037642	72037912	-1.57	0.0112	NPFFR1,PPA1,AIFM2
chr10	72061056	72061286	1.55	0.0119	NPFFR1,LRRC20
chr10	73487545	73487977	-1.05	0.0345	C10orf105,ANAPC16,C10orf54
chr10	73583189	73583429	-1.22	0.0363	CDH23,PSAP
chr10	75061885	75062096	-1.42	0.0187	SEC24C,TTC18,MRPS16
chr10	75668808	75669325	1.07	0.044	PLAU,C10orf55
chr10	76163114	76163321	1.08	0.0381	KAT6B,ADK
chr10	77063179	77063413	-1.39	0.0102	COMTD1,ZNF503
chr10	77317447	77317679	-1.39	0.014	ZNF503,C10orf11
chr10	77978296	77978546	1.34	0.00914	C10orf11
chr10	78075402	78075662	1.4	0.0116	.
chr10	78364701	78364929	-1.45	0.0129	.
chr10	86512531	86512900	1.21	0.0108	CCSER2
chr10	89451398	89451683	1.33	0.0076	PAPSS2,ATAD1
chr10	89958349	89958651	-1	0.0382	KLLN,RNLS
chr10	91056155	91056374	-1.43	0.0106	STAMBPL1,LIPA,IFIT5,IFIT2
chr10	91213238	91213516	1.11	0.0203	SLC16A12,IFIT5
chr10	93226764	93227099	1.59	0.0048	HECTD2,PPP1R3C
chr10	95040291	95040553	1.29	0.00923	CYP26A1,MYOF
chr10	99375614	99375833	-1.31	0.0166	MORN4,C10orf62
chr10	100534966	100535226	1.33	0.00982	HPSE2,HPS1
chr10	100679647	100679886	-1.62	0.00385	HPSE2,HPS1
chr10	100782282	100782487	-1.44	0.014	HPSE2
chr10	100992419	100992619	-1.27	0.0454	HPSE2
chr10	102311566	102311819	1.45	0.00847	PAX2,HIF1AN
chr10	102781726	102781926	1.39	0.022	KAZALD1,SEMA4G,PDZD7,MRPL43,LZTS2
chr10	103044384	103044599	-1.35	0.00788	LBX1,BTRC
chr10	104962154	104962411	-1.29	0.00844	NT5C2,RPEL1
chr10	105218263	105218515	1.46	0.0125	CALHM1,SH3PXD2A,USMG5
chr10	105937072	105937282	1.62	0.024	SFR1,WDR96
chr10	106175441	106175667	-1.47	0.0118	SORCS3,CCDC147,GSTO2,COL17A1
chr10	108717967	108718230	-1.37	0.0281	SORCS1
chr10	113429452	113429708	1.35	0.0266	.
chr10	113472662	113472882	-1.21	0.0467	GPAM
chr10	114149029	114149604	1.13	0.0344	ZDHHC6,ACSL5,VTI1A
chr10	116349771	116350009	1.4	0.00713	AFAP1L2,C10orf118,ABLIM1
chr10	116556472	116556686	-1.39	0.026	TRUB1,ABLIM1
chr10	116665372	116665610	1.53	0.00578	TRUB1,ABLIM1
chr10	119320795	119321036	1.04	0.0325	EMX2,RAB11FIP2
chr10	119941731	119941957	-1.31	0.0184	RAB11FIP2,PRLHR
chr10	120223293	120223598	-1.6	0.00394	RAB11FIP2,PRLHR
chr10	123053008	123053214	1.15	0.0149	FGFR2,WDR11
chr10	123740415	123740740	-1	0.0381	NSMCE4A,TACC2
chr10	126337360	126337641	-1.3	0.0349	LHPP,FAM53B
chr10	130153955	130154216	-1.08	0.0401	MKI67
chr10	133977681	133977881	-1.35	0.0209	JAKMIP3,DPYSL4
chr10	135413874	135414088	-1.2	0.0252	FRG2B,SPRN
chr11	268120	268368	-1.67	0.00805	IFITM1,RNH1,PSMD13,NLRP6
chr11	2148689	2149029	-1.5	0.0119	MIR483,IGF2,IGF2-AS,MRPL23
chr11	2455173	2455433	-1.31	0.0125	TRPM5,KCNQ1
chr11	6150253	6150598	-1.33	0.0213	RRP8,OR52B2,OR56B4
chr11	6793725	6793961	-1.16	0.0235	GVINP1,OR2AG2,OR2AG1
chr11	7093656	7093856	1.26	0.0263	RBMXL2,NLRP14
chr11	7308506	7308706	1.5	0.00367	SYT9,OLFML1
chr11	7920989	7921281	1.4	0.0168	OR5P3,OR10A6
chr11	10306980	10307286	1.25	0.015	SBF2
chr11	10420198	10420428	-1.22	0.0414	AMPD3,ADM
chr11	10622463	10622671	-1.39	0.0288	LYVE1,MRVI1
chr11	11442931	11443181	1.05	0.0241	GALNT18,CSNK2A3
chr11	11793784	11794002	-1.17	0.0346	GALNT18,USP47
chr11	12192203	12192538	-1.38	0.0073	DKK3,MICAL2,MICALCL
chr11	13695879	13696112	-1.43	0.0249	FAR1
chr11	17949755	17949955	1.3	0.012	SERGEF,SAAL1,KCNC1
chr11	18242066	18242384	1.22	0.0171	SAA4,MRGPRX4
chr11	30038991	30039238	1.98	0.000943	KCNA4
chr11	34748987	34749295	-1.06	0.0319	APIP,EHF
chr11	43606222	43606449	1.35	0.0173	TTC17,HSD17B12
chr11	44003314	44003520	1.43	0.00816	ALKBH3,ACCSL,EXT2
chr11	45665046	45665322	1.08	0.0461	SYT13,CHST1
chr11	47024902	47025245	-1.52	0.00293	ARFGAP2,SPI1,C11orf49
chr11	48266968	48267175	1.25	0.025	OR4X2
chr11	58819033	58819249	-1.58	0.00942	FAM111B,GLYATL1
chr11	59136206	59136436	1.09	0.0256	OR5A2,OR5AN1
chr11	60191039	60191297	-1.05	0.035	MS4A5,MS4A14
chr11	60931423	60931685	1.1	0.0169	VPS37C
chr11	60939891	60940175	-1.26	0.0131	SDHAF2,VPS37C,PGA3
chr11	61631109	61631400	-1.52	0.0229	FADS2,FADS3
chr11	62062892	62063121	-1.75	0.00268	SCGB2A2,SCGB1D4
chr11	64286372	64286611	1.56	0.00974	SLC22A11,RPS6KA4,PPP1R14B
chr11	64618749	64619020	2.31	0.000448	EHD1,CDC42BPG,SF1
chr11	64835167	64835416	1.95	0.00074	NAALADL1,CDCA5,CAPN1
chr11	65695550	65695827	-1.12	0.0424	DRAP1,SF3B2,SART1,EIF1AD,CTSW
chr11	68071614	68071814	-1.64	0.0154	LRP5,C11orf24
chr11	69607419	69607732	-1.14	0.0226	FGF3,FGF4
chr11	71883102	71883377	-1.26	0.0329	FOLR3,FOLR1
chr11	72518374	72518605	-1.09	0.0283	STARD10,ATG16L2
chr11	74972531	74972811	-1.3	0.00617	SERPINH1,TPBGL,CTD-2562J17.6,ARRB1
chr11	75091785	75091985	-2.07	0.00119	SERPINH1,RPS3,ARRB1
chr11	75417323	75417635	-1.21	0.016	MAP6,MOGAT2
chr11	77160077	77160433	-1.12	0.023	PAK1,GDPD4
chr11	78061585	78061942	-1.03	0.0306	USP35,GAB2
chr11	78159668	78159916	-1.32	0.049	NARS2,GAB2
chr11	78305887	78306111	-1.21	0.0306	NARS2
chr11	78433521	78433800	-1.25	0.0136	NARS2
chr11	78608483	78608721	-1.04	0.0451	NARS2
chr11	85874352	85874587	-1.92	0.000587	EED,PICALM
chr11	86369551	86369796	-1.07	0.0477	CCDC81,ME3
chr11	86484660	86484898	1.11	0.0253	ME3,PRSS23
chr11	93036886	93037098	1.21	0.044	CCDC67,SLC36A4
chr11	93451416	93451694	-1.85	0.000336	C11orf54,KIAA1731
chr11	94580190	94580414	-1.53	0.00732	KDM4D,AMOTL1
chr11	95279179	95279379	1.09	0.039	SESN3,FAM76B
chr11	104905741	104905987	-1.34	0.0126	CASP1,CASP4,CARD16
chr11	107474886	107475147	-1.58	0.00636	ELMOD1,SLN
chr11	108345452	108345706	-1.09	0.0454	C11orf65,ACAT1,KDELC2
chr11	108434167	108434367	1.15	0.0448	EXPH5,KDELC2
chr11	108518242	108518454	-1.63	0.00832	EXPH5,DDX10
chr11	109747853	109748080	-1.46	0.0231	C11orf87,ZC3H12C
chr11	110030613	110030837	1.23	0.0216	ZC3H12C,RDX
chr11	112240798	112241002	1.06	0.0302	PLET1
chr11	112861114	112861328	-1.68	0.00529	TTC12,NCAM1
chr11	112877790	112877990	1.3	0.0123	TTC12,NCAM1
chr11	114432238	114432534	1.05	0.0245	NXPE1,REXO2
chr11	115019314	115019569	1.03	0.0291	NXPE2,CADM1
chr11	115164795	115165064	-1.08	0.0493	CADM1
chr11	118013527	118013895	-1.09	0.0163	TMPRSS4,SCN4B
chr11	118111354	118111681	-1.21	0.0311	IFT46,MPZL3,AMICA1
chr11	119330337	119330549	-1.25	0.0318	THY1,PVRL1
chr11	119826252	119826455	1.01	0.0458	TRIM29,PVRL1
chr11	121316230	121316441	1.33	0.0282	RP11,SC5D,SORL1
chr11	121681337	121681628	-1.25	0.0236	SORL1,BLID
chr11	124467511	124467728	-1.23	0.0405	OR8A1,ESAM,PANX3
chr11	126253521	126253836	-1.26	0.0154	ST3GAL4,DCPS
chr11	126574305	126574505	-1.67	0.0046	ST3GAL4,KIRREL3
chr11	128027793	128028053	-1.3	0.0141	ETS1
chr11	129193943	129194209	-1.02	0.0412	BARX2,ARHGAP32,TMEM45B
chr12	671100	671691	-1.06	0.0492	B4GALNT3,NINJ2
chr12	2238498	2239003	-1.22	0.0104	CACNA1C
chr12	2739800	2740037	-1.1	0.0496	FKBP4,ITFG2
chr12	4262578	4263006	1.16	0.0227	RP11,PARP11,CCND2
chr12	4293122	4293341	-1.08	0.0427	RP11,PARP11,CCND2
chr12	4299278	4299653	-1.22	0.0291	PARP11,CCND2
chr12	4398510	4399011	-1.08	0.0261	C12orf5,CCND2
chr12	4689136	4689423	-1.2	0.0179	RAD51AP1,DYRK4
chr12	5672851	5673051	-1.31	0.023	NTF3,ANO2
chr12	6659590	6659895	-1.08	0.0469	LEPREL2,PTMS,GAPDH,ZNF384,AC005840.1,MRPL51,IFFO1
chr12	8129965	8130165	-1.85	0.0126	FOXJ2,SLC2A3
chr12	8789858	8790111	-1.08	0.0489	MFAP5,AICDA
chr12	12185815	12186117	-1.04	0.0455	ETV6,BCL2L14
chr12	12592668	12592877	1.14	0.0293	LOH12CR1,DUSP16
chr12	14711399	14711818	-1.31	0.0246	ATF7IP,PLBD1,GUCY2C
chr12	19658230	19658482	-1.29	0.0172	AEBP2
chr12	19954015	19954244	-2.11	0.00176	AEBP2
chr12	26515827	26516029	-1.1	0.0418	SSPN,ITPR2
chr12	27662097	27662337	-1.19	0.0267	SMCO2,PPFIBP1
chr12	31253793	31254012	1.09	0.0482	DDX11,FAM60A
chr12	31634666	31634868	-1.43	0.0165	FAM60A,DENND5B
chr12	32028204	32028537	1.36	0.0181	BICD1,H3F3C,C12orf35
chr12	32059404	32060024	-1.26	0.0109	BICD1,H3F3C
chr12	32287063	32287263	-1.97	0.00253	BICD1,FGD4
chr12	41982823	41983083	1.03	0.0384	PDZRN4
chr12	42073062	42073264	-1.28	0.0333	PDZRN4,GXYLT1
chr12	50908768	50909005	-1.19	0.0269	ATF1,DIP2B
chr12	51970825	51971089	1.13	0.0433	SLC4A8,SCN8A
chr12	52400482	52400708	-1.5	0.0389	GRASP,ACVRL1,ACVR1B
chr12	53599521	53599846	1.59	0.00767	ITGB7
chr12	54185741	54185981	1.65	0.0127	HOXC13,CALCOCO1
chr12	56552876	56553080	-1.65	0.00835	MYL6
chr12	59979675	59980010	-1.89	0.000485	SLC16A7
chr12	64990245	64990496	-1.27	0.0221	RASSF3,TBK1
chr12	67795607	67795906	1.61	0.00321	DYRK2,CAND1
chr12	70382919	70383133	-1.68	0.0025	MYRFL,CNOT2
chr12	77675191	77675436	1.08	0.0393	E2F7
chr12	95736776	95737053	-1.21	0.0133	VEZT,METAP2
chr12	98910147	98910390	-1.71	0.00778	TMPO
chr12	100898386	100898591	1.14	0.0347	NR1H4
chr12	101764012	101764336	-1.02	0.0343	UTP20,ARL1
chr12	102743068	102743311	-1.42	0.0186	IGF1,PMCH
chr12	104961952	104962152	1.26	0.0143	SLC41A2,CHST11
chr12	105089351	105089609	2.09	0.000238	SLC41A2,CHST11
chr12	105143855	105144193	-1.32	0.0107	SLC41A2,CHST11
chr12	106028521	106028722	1.68	0.0074	APPL2
chr12	107661341	107661566	-1.25	0.011	BTBD11,CRY1
chr12	109471464	109471773	-1.85	0.00171	USP30,SVOP
chr12	111040050	111040267	-1.42	0.0174	TCTN1,PPTC7,PPP1CC,GPN3,VPS29
chr12	111043502	111043772	-1.16	0.027	TCTN1,PPTC7,HVCN1
chr12	111391705	111391948	-1.63	0.00819	CUX2,MYL2
chr12	111598233	111598433	1.5	0.0197	CUX2,FAM109A,AC002351.1
chr12	116757974	116758347	1.58	0.00252	MED13L,MAP1LC3B2
chr12	116925850	116926059	1.07	0.0415	MED13L,MAP1LC3B2
chr12	117329828	117330203	-1.12	0.0421	HRK,FBXW8
chr12	120139272	120139525	1.13	0.0249	CIT,PRKAB1
chr12	121714866	121715208	1.26	0.0241	P2RX4,CAMKK2
chr12	122672238	122672456	-1.36	0.0187	IL31,B3GNT4
chr12	123507467	123507859	1.08	0.0321	PITPNM2,ABCB9
chr12	124444239	124444446	1.3	0.0188	CCDC92,DNAH10
chr12	124450209	124450489	-1.14	0.0235	CCDC92,DNAH10
chr12	128195544	128195777	1.2	0.0454	.
chr12	128594214	128594414	-1.08	0.0449	TMEM132C
chr12	131140443	131140770	-1.2	0.0291	STX2,RIMBP2
chr12	132077479	132077697	-1.12	0.0378	SFSWAP
chr13	20154214	20154440	-1.14	0.0488	MPHOSPH8,TPTE2
chr13	21063390	21063590	1.31	0.0272	CRYL1,GJB6
chr13	21509649	21509849	1.1	0.0458	XPO4,LATS2
chr13	21792984	21793265	-1.23	0.0242	ZDHHC20,MRP63
chr13	24441111	24441330	-1.19	0.0224	TNFRSF19,MIPEP
chr13	24496524	24496922	-1.04	0.0326	SPATA13,C1QTNF9B
chr13	24791733	24792096	-1.02	0.0485	SPATA13,C1QTNF9
chr13	27962405	27962698	-1.22	0.0313	RASL11A,GTF3A
chr13	28096992	28097194	-1.2	0.0396	LNX2,MTIF3
chr13	30210951	30211182	-1.3	0.0282	UBL3,SLC7A1
chr13	33625021	33625221	1.15	0.0269	KL,STARD13
chr13	33798398	33798694	-1.21	0.0156	RP11,KL,STARD13
chr13	36968312	36968530	1.51	0.00792	SPG20,CCNA1,SOHLH2,C13orf38
chr13	37771977	37772208	1.35	0.0209	CSNK1A1L,FAM48A,POSTN
chr13	43650954	43651247	1.17	0.0248	DNAJC15,EPSTI1
chr13	44304058	44304261	-1.12	0.0388	ENOX1
chr13	45023164	45023441	-1.34	0.0254	SERP2,TSC22D1
chr13	46421911	46422249	-1.63	0.00655	SIAH3,SPERT
chr13	46506800	46507183	-1.11	0.0383	SIAH3,ZC3H13
chr13	46895828	46896028	-1.25	0.0356	LCP1,LRCH1
chr13	46915153	46915439	1.93	0.000799	LCP1,LRCH1
chr13	47600184	47600492	-1.23	0.0203	HTR2A
chr13	50656687	50656910	1.06	0.0421	DLEU1
chr13	51853984	51854197	-1.13	0.0264	FAM124A,SERPINE3
chr13	53171012	53171262	-1.09	0.0463	CKAP2,HNRNPA1L2
chr13	60606727	60606956	1.21	0.0297	DIAPH3
chr13	60872673	60872958	1.26	0.0379	TDRD3,DIAPH3
chr13	73990205	73990501	-1.99	0.000789	KLF5
chr13	74187694	74187894	-1.89	0.00141	KLF12
chr13	74611920	74612164	1.7	0.00282	KLF12
chr13	78596457	78596660	-1.2	0.0352	EDNRB
chr13	95712447	95712680	1.61	0.00578	SOX21,ABCC4,CLDN10
chr13	96394624	96394901	-1.2	0.0358	DNAJC3,CLDN10,UGGT2
chr13	96640017	96640298	1.2	0.0421	DNAJC3,UGGT2
chr13	98829358	98829572	1.47	0.0162	RNF113B
chr13	99285141	99285473	-1.58	0.00514	STK24,SLC15A1
chr13	103333211	103333412	-1.46	0.0369	TPP2,METTL21C
chr13	113299735	113299945	1.17	0.0389	ATP11A,TUBGCP3
chr13	113311473	113311729	1.2	0.0329	ATP11A,TUBGCP3
chr13	114452305	114452595	-1.2	0.027	TMEM255B,GRK1
chr13	114524506	114524774	-1.06	0.0299	TMEM255B,GAS6,FAM70B
chr13	114592044	114592292	-1.59	0.00861	GAS6,RASA3
chr14	22343196	22343396	-1.4	0.0115	OR4E2
chr14	24386072	24386325	1.07	0.0351	FAM158A,DHRS4,RNF31,DHRS2
chr14	30959540	30959763	2.56	0.000342	G2E3
chr14	34493555	34493808	-1.23	0.0177	EGLN3,SPTSSA
chr14	34776064	34776264	1.38	0.00999	EGLN3,SPTSSA
chr14	35344396	35344662	-1.23	0.0257	BAZ1A
chr14	36630980	36631183	-1.88	0.00323	BRMS1L,MBIP
chr14	52327042	52327529	-1.08	0.0411	GNG2
chr14	52333041	52333276	1.26	0.0224	GNG2,C14orf166
chr14	55016786	55017014	2.52	3.35e-05	CGRRF1,SAMD4A
chr14	55568997	55569210	-1.54	0.00402	LGALS3,MAPK1IP1L
chr14	55605935	55606226	-1.09	0.0261	LGALS3,DLGAP5
chr14	56604609	56604809	1.23	0.0443	TMEM260,PELI2
chr14	57308131	57308394	-1.13	0.0283	OTX2,AP5M1
chr14	57457904	57458191	1.08	0.0348	OTX2,AP5M1
chr14	58288593	58288814	-1.18	0.0487	C14orf37,ARID4A,SLC35F4
chr14	58417705	58417949	1.31	0.0335	C14orf37,SLC35F4
chr14	58418210	58418418	1.6	0.0107	C14orf37,SLC35F4
chr14	59406209	59406415	1.45	0.015	DAAM1,DACT1
chr14	59466109	59466309	-1.58	0.013	DAAM1,DACT1
chr14	61958651	61958909	-1.32	0.00989	PRKCH,HIF1A
chr14	61970117	61970379	-1.77	0.00166	PRKCH,HIF1A
chr14	62464650	62464855	-1.28	0.0279	SYT16
chr14	65099421	65099621	1.06	0.0412	PLEKHG3,PPP1R36
chr14	67544484	67544782	-1.8	0.000658	FAM71D
chr14	68303843	68304049	-1.1	0.032	RAD51L1,RAD51B
chr14	69181798	69182065	1.38	0.0177	ZFP36L1
chr14	69396572	69396908	-1.27	0.0419	ZFP36L1,ACTN1
chr14	69424391	69424658	-1.01	0.0476	ZFP36L1,ACTN1,EXD2
chr14	69827581	69827781	1.28	0.0497	DCAF5,GALNT16,ERH
chr14	70629452	70629676	-1.29	0.0215	SLC8A3,SMOC1
chr14	71862184	71862384	-1.69	0.00932	SIPA1L1,PCNX
chr14	74179271	74179569	-1.56	0.00679	DNAL1,PNMA1,FAM161B
chr14	75750007	75750258	-1.16	0.0155	JDP2,FOS
chr14	76489294	76489576	-1.07	0.0304	IFT43,GPATCH2L
chr14	78573267	78573467	1.23	0.011	ADCK1,NRXN3
chr14	80020728	80020957	-1.35	0.0275	.
chr14	89506839	89507100	-1.15	0.0202	TTC8
chr14	89952903	89953154	-1.09	0.0325	FOXN3
chr14	93052325	93052530	-1.3	0.0468	LGMN,RIN3
chr14	94468171	94468422	-1.39	0.0215	OTUB2,ASB2
chr14	95127317	95127666	-1.43	0.0167	GSC,SERPINA3
chr14	96127398	96127598	-1.28	0.0228	TCL1B,GLRX5
chr14	97293230	97293477	-1.42	0.0184	VRK1
chr14	97482816	97483041	-1.37	0.0348	VRK1
chr14	103260314	103260580	-1.16	0.0397	AMN,TRAF3
chr14	103404131	103404339	1.14	0.0479	AMN,CDC42BPB
chr14	103781919	103782131	-1.43	0.0109	TNFAIP2,EIF5
chr14	106217584	106217851	-1.24	0.0195	TMEM121
chr14	107091651	107091851	-1.34	0.015	NCRNA00221
chr15	20876349	20876567	-1.03	0.0378	.
chr15	21197197	21197445	-1.61	0.0252	.
chr15	21940009	21940244	-1.24	0.0324	OR4M2
chr15	24852598	24852853	1.18	0.0364	NPAP1
chr15	25718424	25718835	-1.35	0.0253	UBE3A,ATP10A
chr15	27032700	27032949	1.04	0.0481	GABRB3,GABRA5
chr15	27745349	27745579	-1.23	0.0304	.
chr15	27876822	27877181	-1.32	0.0074	OCA2
chr15	28399478	28399737	-1.07	0.0423	OCA2,HERC2
chr15	28444906	28445166	-1.24	0.034	OCA2,HERC2
chr15	28560369	28560653	-1.9	0.00217	OCA2,HERC2
chr15	29025223	29025485	-1.56	0.00788	APBA2,GOLGA8M
chr15	31082267	31082493	1.4	0.0121	ARHGAP11B,FAN1
chr15	32365171	32365455	1.51	0.00575	CHRNA7,GOLGA8K
chr15	33366285	33366502	-1.43	0.00365	FMN1,RYR3
chr15	33507516	33507741	-1.23	0.0145	FMN1,RYR3
chr15	34453727	34454185	-1.14	0.0277	C15orf29,KATNBL1,LPCAT4,EMC7
chr15	38310006	38310226	1.18	0.0286	SPRED1,TMCO5A
chr15	39531228	39531580	-1.1	0.0189	THBS1,C15orf54
chr15	39840327	39840528	-1.26	0.0136	THBS1
chr15	41867308	41867577	-1.05	0.0492	TYRO3,MGA,ITPKA
chr15	42433063	42433284	-1.23	0.0368	PLA2G4D,JMJD7,ZFP106,PLA2G4F
chr15	45740227	45740686	1.12	0.0236	SPATA5L1,C15orf48,SQRDL,SLC30A4
chr15	48772314	48772519	-1.76	0.00731	FBN1,DUT
chr15	49086907	49087240	-1.13	0.018	FBN1,CEP152
chr15	50855222	50855433	-1.21	0.0321	TRPM7,USP50
chr15	51315688	51315984	-1.28	0.0403	AP4E1,TNFAIP8L3
chr15	51878265	51878518	1.39	0.00408	GLDN,DMXL2
chr15	52483524	52483909	-1.15	0.0251	GNB5
chr15	54638033	54638264	-1.56	0.00555	UNC13C
chr15	55405299	55405694	1.33	0.00995	RSL24D1
chr15	55787199	55787460	-1.23	0.027	DYX1C1,CCPG1
chr15	56621077	56621385	-1.59	0.00385	TEX9,RFX7
chr15	57372277	57372665	1.12	0.0242	TCF12,CGNL1
chr15	57511484	57511684	1.06	0.0411	TCF12,CGNL1
chr15	58586482	58586689	1.17	0.0433	AQP9,LIPC
chr15	58813667	58814126	-1.03	0.0421	LIPC,ADAM10
chr15	59159874	59160079	1.44	0.00992	FAM63B,SLTM
chr15	59601500	59601709	-1.85	0.00111	LDHAL6B,MYO1E,SLTM
chr15	59656325	59656539	-1.78	0.00175	LDHAL6B,MYO1E
chr15	59774826	59775038	-1.16	0.0461	MYO1E,GCNT3
chr15	59852104	59852357	-1.55	0.00356	MYO1E,GTF2A2,GCNT3
chr15	62139037	62139269	-1.14	0.045	VPS13C
chr15	62480042	62480242	-1.55	0.00443	TLN2,C2CD4B
chr15	62608873	62609088	-1.16	0.0357	TLN2,C2CD4B
chr15	62892391	62892609	-1.62	0.00821	TPM1,TLN2,C2CD4B
chr15	65843358	65843686	-1.87	0.000765	PTPLAD1,VWA9,C15orf44
chr15	66685983	66686229	1.27	0.018	SNAPC5,MAP2K1
chr15	67439330	67439596	-1.55	0.00385	SMAD3,AAGAB
chr15	67900531	67900781	-1.42	0.011	MAP2K5,SKOR1,C15orf61
chr15	68247828	68248088	-1.21	0.0235	PIAS1,SKOR1
chr15	68835044	68835244	-2.67	3.1e-05	ITGA11,CORO2B
chr15	69018553	69018874	-1.48	0.0165	ANP32A,CORO2B
chr15	69958829	69959111	-1.73	0.00823	TLE3,RPLP1
chr15	69961407	69961608	-1.36	0.0175	TLE3,RPLP1
chr15	70214742	70214958	-1.51	0.0117	TLE3,RPLP1
chr15	71854558	71854758	-1.16	0.0379	THSD4
chr15	72010741	72011009	-1.5	0.00779	SENP8
chr15	74316273	74316528	1.21	0.0229	PML,GOLGA6A
chr15	74392438	74392699	-1.07	0.0438	GOLGA6A,ISLR2
chr15	74399136	74399586	-1.09	0.0191	GOLGA6A,ISLR2
chr15	75054706	75054965	1.1	0.0417	CYP1A2,CSK
chr15	75404731	75404933	1.59	0.00357	C15orf39,PPCDC,MPI
chr15	78521859	78522114	-1.22	0.0401	ACSBG1,IDH3A
chr15	79266344	79266651	-1.06	0.0251	RASGRF1,CTSH
chr15	79647518	79647781	-1.14	0.0195	TMED3,KIAA1024
chr15	79835353	79835574	-1.28	0.00868	MTHFS,KIAA1024
chr15	81833280	81833631	-1.35	0.0232	TMC3
chr15	83791828	83792028	1.79	0.00886	TM6SF1,ENSG00000166503
chr15	83945704	83945942	1.22	0.023	BNC1,ENSG00000166503
chr15	83961272	83961506	-1.06	0.0278	SH3GL3,BNC1
chr15	85264285	85264541	-1.25	0.0212	SEC11A,ZNF592
chr15	86736660	86736983	-1.3	0.0135	AGBL1
chr15	87078393	87078867	-1.6	0.00189	AGBL1
chr15	87115829	87116035	-1.06	0.0423	AGBL1
chr15	90517759	90518119	-1.12	0.043	C15orf38,ZNF710
chr15	90630050	90630269	1.35	0.0137	IDH2,ZNF710
chr15	91892307	91892638	1.02	0.0395	SV2B
chr15	93458079	93458335	-1.21	0.018	RGMA,CHD2
chr15	93646009	93646321	-1.02	0.0434	RGMA
chr15	93746135	93746407	-1.22	0.0196	RGMA
chr15	95314458	95314709	-1.01	0.0459	MCTP2
chr15	96649484	96649722	-1.03	0.0431	NR2F2
chr15	98815956	98816156	1.39	0.0215	IGF1R,ARRDC4
chr15	98907389	98907605	1.17	0.0275	IGF1R,ARRDC4
chr15	100933433	100933633	-1.64	0.00835	ADAMTS17,CERS3
chr15	101333944	101334198	1.27	0.0257	ALDH1A3,ASB7
chr16	593599	593799	1.4	0.0206	RAB11FIP3,CAPN15,NME4,AXIN1,PIGQ
chr16	881378	881585	-1.26	0.0273	LMF1,GNG13
chr16	2249603	2249803	1.44	0.023	NTHL1,RNPS1,CASKIN1,MLST8,C16orf59
chr16	2570100	2570471	-1.21	0.0389	AMDHD2,KCTD5
chr16	2948153	2948408	1.67	0.00445	FLYWCH1,ZG16B,FLYWCH2
chr16	3058040	3058389	-1.18	0.0294	CLDN9,PKMYT1
chr16	3101559	3101876	-1.76	0.000596	MMP25,IL32,PKMYT1
chr16	5248597	5248832	-1.16	0.0421	FAM86A
chr16	5250170	5250430	1.36	0.00576	FAM86A,PPL
chr16	5879361	5879569	-1.17	0.0145	.
chr16	6658812	6659039	-1.22	0.0159	.
chr16	7977446	7977684	1.34	0.0114	.
chr16	11319168	11319523	-1.09	0.0246	CLEC16A,SOCS1,CIITA
chr16	11713120	11713387	-1.22	0.0339	LITAF,SNN
chr16	13776414	13776629	-1.48	0.00751	ERCC4
chr16	13814110	13814363	-1.31	0.00729	ERCC4
chr16	17477098	17477318	1.32	0.0163	XYLT1
chr16	20911208	20911408	-1.48	0.0168	LYRM1,DCUN1D3
chr16	21177992	21178261	-1.17	0.0195	ZP2,DNAH3
chr16	21668598	21668817	-1.23	0.0202	OTOA,IGSF6
chr16	24471278	24471598	-1.19	0.0236	RBBP6,CACNG3
chr16	24502381	24502602	-1.49	0.00743	RBBP6,CACNG3
chr16	25609983	25610260	-1.3	0.0205	HS3ST4,ZKSCAN2
chr16	25797402	25797613	-1.13	0.0283	HS3ST4
chr16	29210237	29210689	1.07	0.0252	NPIPB11,LAT
chr16	29711879	29712112	-1.24	0.0261	MVP,KCTD13,C16orf54,QPRT
chr16	30108169	30108477	-1.06	0.0247	YPEL3,ALDOA,HIRIP3
chr16	32841482	32841682	1.19	0.027	TP53TG3C,TP53TG3
chr16	32956721	32956921	-1.52	0.0149	TP53TG3C,TP53TG3
chr16	46391347	46391601	-1.88	0.0356	SHCBP1
chr16	46558411	46558935	1.05	0.0234	SHCBP1
chr16	48057048	48057287	-1.3	0.0142	ABCC12
chr16	48542681	48542909	1.16	0.041	N4BP1,SIAH1
chr16	50733540	50733951	1.85	0.000448	NOD2,CYLD,SNX20
chr16	52039060	52039265	-1.4	0.0143	.
chr16	52292238	52292547	-1.55	0.00393	TOX3
chr16	52846428	52846658	-1.06	0.0322	TOX3,CHD9
chr16	53242121	53242397	-1.3	0.017	CHD9,RBL2
chr16	54376765	54376970	-1.06	0.0206	IRX3
chr16	55510595	55510873	-1.24	0.0222	MMP2
chr16	56019377	56019596	-1.32	0.0279	GNAO1,CES5A
chr16	57180179	57180401	-1.26	0.0478	CPNE2,FAM192A
chr16	65470422	65470647	-1.11	0.0385	CDH11
chr16	66619828	66620044	-2.48	9.49e-05	RP11,CKLF,CMTM3,CMTM2
chr16	67514419	67514646	1	0.0429	ATP6V0D1,TRADD
chr16	68507072	68507291	1.53	0.0036	ZFP90,SMPD3
chr16	69224465	69224772	-1.39	0.0156	ENSG00000260914,SNTB2
chr16	72366744	72367106	-1.21	0.0358	PMFBP1
chr16	72382539	72382815	-1.7	0.00229	PMFBP1,DHX38
chr16	74235971	74236204	2.01	0.00145	PSMD7
chr16	74397985	74398247	1.08	0.0195	PSMD7,NPIPB15
chr16	75109043	75109490	-1.11	0.0485	LDHD,ZNRF1
chr16	76785405	76785631	-1.25	0.0403	MON1B,CNTNAP4
chr16	77406494	77406767	-1.08	0.0455	ADAMTS18,VAT1L,SYCE1L
chr16	78570298	78570614	-1.34	0.012	WWOX
chr16	78852433	78852749	-1.17	0.0187	.
chr16	79312611	79312837	-1.41	0.00514	MAF
chr16	79469013	79469225	-1.56	0.00338	MAF
chr16	80625247	80625505	-1.62	0.00307	DYNLRB2,CDYL2
chr16	80737489	80737730	-1.44	0.00787	DYNLRB2,CDYL2
chr16	81503524	81503923	-1.01	0.0408	PLCG2,CMIP
chr16	81798778	81799208	1.09	0.0179	PLCG2,CMIP
chr16	82536042	82536301	-1.08	0.0273	MPHOSPH6,CDH13
chr16	83221683	83221886	-1.23	0.00904	.
chr16	83727743	83727989	-1.38	0.0049	HSBP1
chr16	84197890	84198141	1.02	0.039	DNAAF1,TAF1C
chr16	84544926	84545257	-1.04	0.0399	TLDC1,COTL1
chr16	86745919	86746183	-1.13	0.0387	FOXL1
chr16	87018908	87019108	-1.46	0.0159	FBXO31,FOXL1
chr16	88614649	88614871	1.62	0.00576	ZFPM1,MVD,ZC3H18
chr16	89068049	89068251	1.42	0.0174	CBFA2T3,ACSF3
chr16	89119284	89119484	-1.1	0.0473	CBFA2T3,ACSF3
chr16	89785748	89786089	-1.15	0.0163	GAS8,VPS9D1,ZNF276
chr17	438467	438720	-2.39	0.0005	GEMIN4,FAM101B,VPS53
chr17	1530487	1530799	-1.37	0.00899	SCARF1,HIC1,SLC43A2,INPP5K
chr17	3306823	3307100	1.02	0.0344	OR1E1,OR3A3
chr17	3345822	3346182	-1.2	0.00863	OR1E2,SPATA22
chr17	3819784	3820020	-1.29	0.0216	ATP2A3,P2RX1
chr17	5708776	5708992	-1.9	0.00107	WSCD1,NLRP1
chr17	5788850	5789074	-1.24	0.0199	WSCD1,NLRP1
chr17	6264519	6264719	-1.24	0.0246	WSCD1,AIPL1
chr17	7905480	7905902	-1.32	0.0182	GUCY2D
chr17	9916708	9917104	1	0.0281	GAS7,RCVRN
chr17	9981357	9981641	1.13	0.0362	GAS7,RCVRN
chr17	14448667	14449071	-1.04	0.0292	HS3ST3B1
chr17	15560592	15560854	-2.14	0.000126	RP11,ENSG00000251537,TRIM16
chr17	16267112	16267395	-1.11	0.0288	UBB,TRPV2,CENPV
chr17	19955908	19956108	-1.63	0.00734	AKAP10,SPECC1
chr17	20338571	20338879	-1.17	0.0168	LGALS9B,SPECC1
chr17	20580960	20581289	-1.06	0.039	CDRT15L2,USP22
chr17	20937595	20937923	1.14	0.0225	CDRT15L2,USP22
chr17	21481638	21481846	-1.38	0.0105	KCNJ12
chr17	25416778	25417045	1.25	0.0171	TUFMP1,VN1R71P,RP11-260A9.4,WSB1,RP11-260A9.6
chr17	25930220	25930485	-1.03	0.0444	KSR1,LGALS9
chr17	26752992	26753287	-2.1	0.000775	SLC46A1,SLC13A2
chr17	27467976	27468206	-1.03	0.0477	TIAF1,MYO18A
chr17	28671608	28672218	-1.21	0.0129	TMIGD1,CPD
chr17	29907648	29907997	1.02	0.04	EVI2A,RAB11FIP4,COPRS
chr17	30650888	30651124	1.28	0.0205	C17orf75,RHBDL3
chr17	34236131	34236366	-1.53	0.00528	CCL5,CCL14,RDM1
chr17	34386923	34387132	1.25	0.0294	CCL23,CCL18
chr17	35447039	35447239	-1.35	0.00494	AATF,C17orf78
chr17	35582468	35582678	-1.25	0.0334	AATF,C17orf78
chr17	38490230	38490777	-1.06	0.0389	GJD3,CTD-2267D19.1,IGFBP4,RARA
chr17	39026264	39026576	-1.14	0.0255	KRTAP3,KRT20,KRT12
chr17	39236323	39236547	-2.25	0.000269	KRTAP2-4,KRTAP4-7
chr17	39340925	39341125	-1.49	0.00994	KRTAP4-1
chr17	39656415	39656653	-1.42	0.0126	KRT13,KRT36
chr17	39862463	39862663	-1.68	0.0057	GAST,EIF1,FKBP10
chr17	40610630	40611044	-1.44	0.0138	ATP6V0A1
chr17	40730569	40730836	1.09	0.0247	PSMC3IP,MLX
chr17	42872301	42872608	1.13	0.0463	GJC1,ADAM11,FAM187A,CCDC103
chr17	45026360	45026577	-1.28	0.0207	GOSR2,CDC27,RPRML
chr17	45072809	45073226	1.04	0.0208	CDC27,RPRML
chr17	45589154	45589377	-1.27	0.0255	ITGB3,NPEPPS
chr17	45867497	45867882	1.34	0.011	TBKBP1,COPZ2,PNPO,OSBPL7,TBX21
chr17	46734678	46734878	-1.61	0.0109	CALCOCO2,HOXB9,PRAC1
chr17	47051349	47051549	1.33	0.0417	IGF2BP1,UBE2Z,GIP
chr17	48164843	48165150	-1.19	0.0325	PDK2,ITGA3
chr17	49969137	49969422	-1.68	0.0023	CA10
chr17	50087753	50087967	1.6	0.0105	CA10
chr17	53749950	53750211	1.06	0.0388	MMD,TMEM100
chr17	54299557	54299857	-1.06	0.0257	NOG,PCTP
chr17	54576342	54576557	1.31	0.00657	NOG
chr17	59092672	59092948	-1.04	0.0413	TBX2,BCAS3
chr17	59919162	59919411	-1.51	0.00452	BRIP1,NACA2
chr17	60730417	60730747	-1.38	0.0241	MARCH10,MRC2
chr17	61116770	61116975	1.32	0.0276	TANC2,CYB561
chr17	62169453	62169705	-1.36	0.0135	ICAM2,ERN1,SMARCD2,CD79B
chr17	62403796	62404452	-1.16	0.0286	POLG2,TEX2
chr17	62409326	62409663	-1.37	0.0213	POLG2,TEX2
chr17	63862387	63862661	-1.28	0.0246	AXIN2,CEP112
chr17	64599870	64600095	-1.14	0.0359	PRKCA,CACNG5
chr17	66032262	66032540	1.23	0.0171	KPNA2
chr17	66694331	66694531	-1.31	0.0131	FAM20A,ABCA8
chr17	70841178	70841456	-1.23	0.0158	SLC39A11
chr17	72428052	72428417	1.19	0.0441	TTYH2,GPRC5C,SLC9A3R1
chr17	73966175	73966478	-1.29	0.00947	TEN1,WBP2,GALK1,FBF1
chr17	75447423	75447749	-1.27	0.0233	2021-09-09
chr17	75449793	75450169	-1.05	0.046	2021-09-09
chr17	75683269	75683504	-1.54	0.00925	SEPT9,TNRC6C
chr17	76124816	76125020	-1.86	0.00135	TMC8,TMC6,TNRC6C-AS1
chr17	77529200	77529841	-1.24	0.00888	RBFOX3,ENPP7
chr17	77544973	77545528	-1.26	0.0102	CBX8,RBFOX3,ENPP7,CBX4
chr17	78682439	78682738	1.21	0.0139	RPTOR,CHMP6
chr17	80001020	80001220	-2.26	0.000362	DCXR,RFNG
chr17	80272630	80272950	1.65	0.00401	DUS1L,CD7,CSNK1D
chr17	80739693	80740013	-1.15	0.0331	TBCD,ZNF750
chr17_gl000204_random	33722	33978	-1.74	0.0012	.
chr18	85004	85204	-1.44	0.0269	ENSG00000173213,USP14
chr18	336043	336250	-1.23	0.0154	COLEC12,THOC1
chr18	426991	427236	-1.95	0.00214	COLEC12,THOC1
chr18	3493726	3493978	-1.27	0.0309	TGIF1
chr18	3596734	3596950	-1.49	0.00818	TGIF1
chr18	3664900	3665167	-1.06	0.0411	TGIF1
chr18	3988532	3988828	1.47	0.00995	DLGAP1
chr18	3991565	3991843	1.27	0.0141	DLGAP1
chr18	5355008	5355213	2.09	0.000942	EPB41L3,ZBTB14
chr18	5998315	5998525	1.34	0.0108	L3MBTL4,TMEM200C
chr18	7965244	7965475	-1.11	0.0202	PTPRM
chr18	8912443	8912691	-1.42	0.0087	NDUFV2,SOGA2
chr18	8918868	8919068	1.41	0.0241	NDUFV2,SOGA2
chr18	9260971	9261175	-1.4	0.0161	ANKRD12,TWSG1
chr18	11361173	11361417	-1.36	0.00805	PIEZO2,GNAL
chr18	13793998	13794216	-2.04	0.00262	RNMT,MC5R
chr18	18771875	18772089	1.21	0.0282	ROCK1,GREB1L
chr18	18795551	18795791	1.2	0.0164	ROCK1,GREB1L
chr18	19022166	19022390	1.12	0.03	GREB1L,ESCO1
chr18	19937182	19937471	-1.04	0.0232	GATA6,CTAGE1
chr18	20173326	20173534	-1.14	0.0385	RBBP8,CTAGE1
chr18	20187674	20187901	-1.56	0.0148	RBBP8,CTAGE1
chr18	20196294	20196494	1.58	0.00601	RBBP8,CTAGE1
chr18	20491825	20492061	-1.18	0.0326	RBBP8,CTAGE1
chr18	22100805	22101086	-1.44	0.011	HRH4
chr18	22439378	22439620	-1.11	0.0311	HRH4,ZNF521
chr18	22643795	22644001	1.29	0.0131	ZNF521
chr18	23103280	23103498	1.06	0.0436	ZNF521
chr18	23626837	23627107	-1.66	0.0028	SS18
chr18	24160117	24160397	-1.19	0.0196	KCTD1,AQP4
chr18	33397379	33397617	1.09	0.0293	RPRD1A,GALNT1
chr18	42549644	42550044	-1.1	0.0433	SETBP1
chr18	42606298	42606515	-1.7	0.00398	SETBP1
chr18	44729904	44730229	-1.09	0.021	SKOR2,IER3IP1
chr18	46533383	46533592	1.67	0.00235	DYM,SMAD7
chr18	48197243	48197491	-1.47	0.00759	MAPK4,MRO
chr18	48909570	48909834	-1.08	0.0234	MEX3C
chr18	49104347	49104561	1.39	0.0235	MEX3C
chr18	53961584	53961801	-1.23	0.0171	TXNL1
chr18	59642781	59643053	1.4	0.0108	PIGN,RNF152
chr18	67616940	67617163	1.13	0.0321	CD226
chr18	67881171	67881371	-1.51	0.0114	SOCS6,RTTN
chr18	71832832	71833066	-1.18	0.0358	TIMM21,CYB5A
chr18	72248661	72248911	1.41	0.0154	CNDP1,ZNF407
chr18	72940505	72940806	-1.21	0.0165	TSHZ1,SMIM21
chr18	73557532	73557765	1.24	0.041	SMIM21
chr18	75696748	75696968	-1.04	0.0407	.
chr18	75953093	75953685	-1.11	0.0137	.
chr18	76344103	76344327	-1.01	0.0463	SALL3
chr18	76986798	76987086	-1.11	0.0208	NFATC1,ATP9B
chr18	77602071	77602298	-1.3	0.0309	CTDP1,KCNG2
chr18	77905681	77905916	1.09	0.0438	ADNP2,PARD6G,PARD6G-AS1,AC139100.3
chr19	2394437	2394709	-1.19	0.0213	TMPRSS9,TIMM13
chr19	2616768	2616991	-1.16	0.0482	GNG7,GADD45B
chr19	2620821	2621200	-1.28	0.0429	GNG7,GADD45B
chr19	2629777	2629998	-1.54	0.0101	GNG7,GADD45B
chr19	2674760	2675025	-1.53	0.00332	GNG7,GADD45B,ZNF556
chr19	3429599	3429856	-1.02	0.0463	NFIC,GNA15,C19orf77
chr19	4950790	4951041	-1.21	0.0153	PLIN3,KDM4B
chr19	5414171	5414413	1.43	0.0095	PTPRS,ZNRF4
chr19	6551406	6551606	2.44	0.000864	TNFSF9,CD70
chr19	6669790	6670361	-1.18	0.0288	VAV1,SLC25A23,GPR108,CD70,TNFSF14,DENND1C
chr19	8219618	8219844	-1.78	0.00338	CERS4,FBN3
chr19	8635837	8636234	-1.73	0.00532	MYO1F,ZNF414
chr19	9658342	9658662	1.6	0.00341	ZNF121,ZNF426
chr19	10707255	10707527	-1.47	0.0229	AP1M2,SLC44A2
chr19	12674947	12675183	-1.5	0.00539	ZNF564,ZNF490
chr19	15746289	15746544	-1.18	0.0394	CYP4F22,CYP4F3,CYP4F2,CYP4F12
chr19	15989961	15990162	1.26	0.0317	CYP4F2,OR10H1
chr19	16557797	16558042	-1.23	0.0378	EPS15L1,KLF2,SLC35E1
chr19	17875923	17876303	-1.09	0.0424	B3GNT3,ABHD8,FCHO1,ARRDC2
chr19	17928715	17928979	1.26	0.0101	B3GNT3,INSL3
chr19	18577730	18578003	-1.49	0.003	TMEM59L,ISYNA1,CRLF1,ELL
chr19	18828491	18828709	1.17	0.0338	CRTC1,COMP
chr19	24083264	24083464	-1.69	0.0075	ZNF726,ZNF681
chr19	28304844	28305074	1.58	0.0118	.
chr19	28343927	28344127	2.07	0.000921	.
chr19	28409755	28410024	1.74	0.000613	.
chr19	28548571	28548792	-1.09	0.0248	.
chr19	29452053	29452403	-1.17	0.0256	UQCRFS1,RNA5SP470
chr19	30527264	30527489	1.19	0.0276	URI1,ZNF536,C19orf2
chr19	31471783	31472232	-1.68	0.00149	TSHZ3
chr19	33241608	33241909	-1.11	0.0285	TDRD12,SLC7A9
chr19	33288760	33288996	-1.38	0.0183	TDRD12,SLC7A9
chr19	33802258	33802545	-1.19	0.0236	CEBPA,CEBPG
chr19	35146671	35146900	-1.36	0.0308	WTIP,SCGB2B2
chr19	39108571	39109097	-1.15	0.0468	MAP4K1,FAM98C,SIRT2,EIF3K
chr19	40587391	40587616	-1.27	0.0249	ZNF780B,ZNF780A
chr19	41104543	41104770	-1.14	0.033	LTBP4
chr19	41414611	41414860	1.57	0.0131	CYP2B6,CYP2A7
chr19	41769015	41769230	-1.52	0.00511	HNRNPUL1
chr19	42555502	42555782	1.21	0.0218	GRIK5,CNFN,ATP1A3
chr19	43698430	43698657	-1.57	0.00726	PSG5,PSG4
chr19	44289502	44289760	-1.08	0.0181	LYPD5,KCNN4,C19orf61,XRCC1
chr19	48655765	48656035	-1.31	0.0238	LIG1,PLA2G4C,CARD8
chr19	49403345	49403744	-1.12	0.0476	NUCB1,TULP2
chr19	50941391	50941685	-1.4	0.01	EMC10,MYBPC2
chr19	51624617	51624824	-2.13	0.000253	SIGLEC9,CTU1
chr19	51640255	51640842	-1.1	0.0392	SIGLEC7,SIGLEC9
chr19	54786472	54786695	-1.96	0.00352	LILRB2
chr19_gl000208_random	88556	88766	1.11	0.0373	.
chr2	2219592	2219813	-1.25	0.0262	MYT1L,PXDN
chr2	3828113	3828386	-1.53	0.00217	DCDC2C
chr2	5756222	5756514	1.39	0.0269	SOX11
chr2	5921991	5922225	-1.19	0.0449	SOX11
chr2	7177935	7178156	-1.03	0.0422	RNF144A
chr2	8498341	8498548	-1.49	0.0124	ID2
chr2	8615553	8616025	-1.18	0.027	ID2
chr2	9193238	9193617	-1.04	0.0356	ASAP2,MBOAT2
chr2	9307292	9307586	-1.53	0.00416	ASAP2,MBOAT2
chr2	10008066	10008314	-1.44	0.0115	TAF1B,GRHL1
chr2	12291244	12291485	-1.31	0.0133	LPIN1
chr2	14891631	14891859	1.23	0.0155	.
chr2	17997809	17998140	-1.15	0.0399	MSGN1
chr2	24622604	24622868	1.43	0.0101	AC008073.5,NCOA1,ITSN2
chr2	26635153	26635501	-1.11	0.0365	OTOF,GPR113,DRC1
chr2	29320588	29320895	-1.12	0.0186	C2orf71,CLIP4
chr2	29321411	29321760	-1.16	0.0185	C2orf71,CLIP4
chr2	29861597	29861801	1.22	0.0174	ALK
chr2	30150857	30151057	-1.08	0.044	ALK,YPEL5
chr2	31702589	31702789	-1.28	0.0267	XDH
chr2	31900918	31901118	1.79	0.00715	XDH,MEMO1
chr2	32981136	32981493	-1.38	0.00597	LTBP1,TTC27
chr2	38246185	38246402	-1.14	0.0442	CYP1B1,RMDN2
chr2	38624626	38624826	1.45	0.0187	GALM,HNRPLL,ATL2,HNRNPLL
chr2	42713314	42713515	-1.38	0.0182	KCNG3,COX7A2L,EML4
chr2	43361092	43361477	-1.2	0.0208	ZFP36L2,HAAO
chr2	43914198	43914398	1.23	0.0469	DYNC2LI1,PLEKHH2
chr2	44098789	44098995	1.88	0.00336	ABCG8,LRPPRC
chr2	44655679	44655903	1.85	0.00416	CAMKMT,C2orf34,PPM1B
chr2	45252484	45252711	1.49	0.00661	SIX2
chr2	46089907	46090107	-1.73	0.00224	EPAS1,PRKCE
chr2	46358473	46358703	1.13	0.035	EPAS1,PRKCE
chr2	47438541	47438786	2.41	0.000178	EPCAM,CALM2
chr2	47907178	47907446	-1.23	0.028	MSH6,KCNK12
chr2	49062241	49062534	1.15	0.0387	LHCGR,FSHR
chr2	54977674	54977886	2.02	0.00168	RTN4,EML6
chr2	55187365	55187592	1.09	0.043	RTN4,EML6,C2orf63
chr2	61110300	61110500	1.37	0.0219	REL
chr2	61894861	61895145	-1.42	0.015	FAM161A,XPO1
chr2	67049199	67049515	1.25	0.0141	MEIS1
chr2	67696726	67697016	1.24	0.0169	ETAA1
chr2	71814075	71814290	1.5	0.00469	DYSF
chr2	75044208	75044781	-1.09	0.0301	SEMA4F,RTKN,HK2,DQX1
chr2	84743441	84743705	-1.3	0.0311	DNAH6
chr2	87645038	87645615	1.38	0.0157	PLGLB1,PLGLB2
chr2	89046665	89046984	1.02	0.0399	RPIA
chr2	89291975	89292216	-2.22	0.000528	RPIA
chr2	90185166	90185370	-1.7	0.00967	.
chr2	96416955	96417183	-1.38	0.0164	ANKRD36C,TRIM43
chr2	96438075	96438275	1.44	0.0203	ANKRD36C,TRIM43
chr2	96911436	96911787	-1.2	0.0294	TMEM127,STARD7
chr2	99230320	99230528	1.49	0.0179	UNC50,MGAT4A
chr2	99693049	99693254	-1.4	0.0112	MGAT4A,ENSG00000273045
chr2	101571783	101572046	1.32	0.019	NPAS2,RPL31
chr2	102035562	102035806	-1.16	0.0336	CREG2,RFX8
chr2	102255637	102255874	1.32	0.0113	RFX8,MAP4K4
chr2	103662736	103662996	1.49	0.0112	TMEM182
chr2	105392525	105392728	-1.35	0.0151	POU3F3
chr2	105757934	105758160	-1.48	0.00957	GPR45,MRPS9
chr2	106252537	106252758	-1.22	0.0252	NCK2,FHL2
chr2	106444275	106444537	1.17	0.0231	C2orf40,NCK2
chr2	108950534	108950839	-1.34	0.00966	LIMS1,SULT1C4,SULT1C2
chr2	109033888	109034088	1.39	0.0261	LIMS1,GCC2,SULT1C4
chr2	109196251	109196451	1.39	0.00972	LIMS1,GCC2,SULT1C4,SULT1C2
chr2	109253795	109254125	1.55	0.00271	LIMS1,GCC2
chr2	109282527	109282739	2.09	0.000435	RANBP2,LIMS1
chr2	109738087	109738299	-1.47	0.0149	SH3RF3,EDAR
chr2	109930204	109930447	-1.32	0.046	SH3RF3,SEPT10
chr2	113195110	113195340	1.34	0.0345	TTL,RGPD8
chr2	113587743	113587992	1.8	0.000652	IL1RN,IL1F9,IL1B,IL1A
chr2	113596993	113597527	1.6	0.00137	IL37,IL1RN,IL1F9,IL1B
chr2	113873842	113874212	1.22	0.0255	IL1RN,IL1F9,IL1B
chr2	121022192	121022519	1.14	0.0278	RALB,INHBB
chr2	122241903	122242110	-2.1	0.00304	CLASP1,TFCP2L1
chr2	125288871	125289202	1.05	0.0317	.
chr2	128169606	128169827	-1.13	0.0297	MAP3K2,PROC
chr2	129198687	129198895	-1.2	0.0208	HS6ST1
chr2	131863283	131863524	1.29	0.0232	PLEKHB2
chr2	132029693	132029893	-1.35	0.0164	POTEE,TUBA3D
chr2	132592497	132592771	1.16	0.0308	MZT2A
chr2	133934991	133935224	-1.39	0.0442	NCKAP5
chr2	134986091	134986349	-1.39	0.013	TMEM163,MGAT5
chr2	135003899	135004196	1.14	0.0383	TMEM163,MGAT5
chr2	152182432	152182698	-1.22	0.0259	TNFAIP6,NMI
chr2	152493695	152494193	-1	0.0404	NEB,RIF1
chr2	152494583	152494873	-1.46	0.0208	NEB,RIF1
chr2	157256881	157257094	-1.31	0.0427	NR4A2,GPD2
chr2	159010945	159011145	1.57	0.00661	UPP2,CCDC148
chr2	159175761	159176013	-1.18	0.0401	UPP2,CCDC148
chr2	159182667	159182871	2.22	0.000175	UPP2,CCDC148
chr2	161310985	161311282	-1.58	0.00641	ITGB6,RBMS1
chr2	169354913	169355123	1.35	0.013	CERS6,NOSTRIN
chr2	171985325	171985642	-1.32	0.0193	GORASP2,TLK1
chr2	172656056	172656266	1.78	0.00877	SLC25A12,DYNC1I2
chr2	173186574	173186839	-1.05	0.0369	DLX2,ITGA6
chr2	175636340	175636581	1.3	0.0176	CHN1,WIPF1,CHRNA1
chr2	175796674	175796944	-1.17	0.0252	CHN1,CHRNA1
chr2	176231574	176231774	-1.3	0.0174	ATP5G3
chr2	176581914	176582150	2.55	0.000235	.
chr2	176701784	176701999	-1.47	0.00401	.
chr2	177176364	177176656	1.65	0.00231	MTX2
chr2	178562763	178562963	1.33	0.0099	PDE11A,AC074286.1,TTC30A,NFE2L2
chr2	178931163	178931369	-1.24	0.0272	PDE11A,TTC30A
chr2	191032566	191032766	1.72	0.00303	MSTN,C2orf88
chr2	192700648	192700858	1.23	0.0238	NABP1,SDPR
chr2	200569371	200569661	1.5	0.0104	FTCDNL1,SATB2
chr2	201988535	201988749	1.59	0.00469	NDUFB3,FAM126B,CASP10,CFLAR
chr2	203530185	203530427	-1.36	0.0112	FAM117B,ICA1L
chr2	207495996	207496306	1.9	0.000658	DYTN,ADAM23
chr2	208673578	208673789	1.4	0.0385	PLEKHM3,PIKFYVE,FZD5
chr2	211228098	211228312	1.76	0.00604	LANCL1,MYL1
chr2	216554851	216555051	1.22	0.0391	MREG,FN1
chr2	216900953	216901173	1.53	0.00919	XRCC5,MREG,TMEM169,PECR
chr2	216979949	216980256	-1.25	0.0198	XRCC5,MARCH4
chr2	217215155	217215361	1.1	0.0375	XRCC5,SMARCAL1,MARCH4
chr2	220228036	220228273	1.39	0.0146	RESP18,DNPEP
chr2	227546325	227546599	-1.22	0.0418	IRS1
chr2	228479460	228479661	1.83	0.00555	C2orf83,AGFG1
chr2	231021987	231022195	-1.57	0.0029	SLC16A14,SP110
chr2	233949194	233949566	-1.29	0.0321	ATG16L1,INPP5D
chr2	234482287	234482661	-1.02	0.0349	USP40,UGT1A10
chr2	236665795	236666177	-1.22	0.0157	AGAP1,GBX2
chr2	240085096	240085326	1.91	0.00347	TWIST2,HDAC4
chr2	240202089	240202301	-1.09	0.031	TWIST2,HDAC4
chr2	240285766	240285971	-1.2	0.0412	HDAC4
chr2	240291435	240291689	-1.34	0.0206	HDAC4
chr2	241853811	241854102	-1.17	0.039	SNED1,AGXT
chr2	242703203	242703432	1.46	0.0154	GAL3ST2,D2HGDH
chr20	1471719	1472430	-1.44	0.00993	FKBP1A,SIRPB2
chr20	3074704	3074993	-1.12	0.0301	AVP,FASTKD5
chr20	3719354	3719587	-1.22	0.0234	HSPA12B,C20orf27
chr20	4222432	4222646	-1.44	0.00859	SMOX,ADRA1D
chr20	4302152	4302352	-1.33	0.0105	PRNP,ADRA1D
chr20	5066160	5066382	-1.43	0.0138	TMEM230,SLC23A2
chr20	6878619	6878988	1.13	0.0217	BMP2
chr20	7136538	7136764	1.41	0.00983	BMP2
chr20	8408437	8408649	-1.58	0.0149	PLCB1
chr20	8508725	8508943	1.25	0.0415	PLCB1
chr20	9170744	9170987	-1.26	0.0154	PLCB4
chr20	9860711	9860963	1	0.0478	PAK7,ANKEF1
chr20	10020946	10021259	1.16	0.0113	SNAP25,ANKEF1
chr20	10023273	10023502	1.33	0.0125	SNAP25,ANKEF1
chr20	10825010	10825213	1.12	0.0487	JAG1
chr20	14993259	14993487	1.34	0.0184	.
chr20	15150953	15151248	-1.29	0.0164	.
chr20	16055525	16055776	-1.24	0.0232	KIF16B
chr20	19213871	19214102	-1.8	0.00631	SLC24A3
chr20	22281240	22281462	1.32	0.0114	FOXA2
chr20	22475338	22475630	-1.58	0.0179	FOXA2
chr20	22682777	22682998	1.43	0.0155	FOXA2,THBD,SSTR4
chr20	23008317	23008720	-1.11	0.0218	FOXA2,SSTR4
chr20	23087049	23087441	-1.18	0.0104	NXT1,THBD,CD93
chr20	23142999	23143208	-1.16	0.05	NXT1,THBD,CD93
chr20	23970170	23970380	-1.6	0.00852	GGTLC1
chr20	25322007	25322226	-1.47	0.00841	PYGB,ABHD12
chr20	25666754	25667028	-1.29	0.0227	ZNF337
chr20	25829427	25829729	-1.38	0.0338	ZNF337
chr20	29428737	29429008	1	0.0416	DEFB115
chr20	29593009	29593321	1.52	0.00543	DEFB115
chr20	31092740	31092945	-1.36	0.0184	C20orf112,ENSG00000204393
chr20	32224519	32224768	-1.31	0.029	E2F1,NECAB3,CBFA2T2
chr20	33158826	33159060	1.35	0.0255	PIGU,MAP1LC3A
chr20	34575347	34575552	-1.34	0.0234	EPB41L1,CNBD2
chr20	34878623	34878850	-1.21	0.0244	DLGAP4,AAR2
chr20	35470375	35470603	-1.31	0.037	SOGA1,DSN1
chr20	37656762	37657034	-1.13	0.0213	DHX35
chr20	39820855	39821387	1.06	0.0342	ZHX3,PLCG1
chr20	40200999	40201284	-1.13	0.0349	CHD6,EMILIN3
chr20	41250099	41250483	-1.16	0.0344	.
chr20	44633765	44634198	-1.08	0.0468	ZNF335,MMP9,CD40
chr20	47329083	47329328	-1.4	0.0133	PREX1
chr20	47489279	47489554	-1.35	0.00627	ARFGEF2,PREX1
chr20	47903787	47903996	-1.16	0.0441	ZNFX1,KCNB1,CSE1L,SNORD12B,NCRNA00275
chr20	48964582	48964903	-1.28	0.0138	PTPN1,CEBPB,FAM65C
chr20	49770485	49770705	-1.8	0.00161	NFATC2,KCNG1
chr20	49938425	49938669	-1.47	0.00277	ADNP,NFATC2,KCNG1,SALL4
chr20	50851333	50851563	1.06	0.0423	ZFP64
chr20	52130535	52130866	1.26	0.0111	ZNF217
chr20	52768700	52768900	1.9	0.00124	CYP24A1,BCAS1
chr20	52885552	52885752	-1.49	0.0148	PFDN4,DOK5
chr20	53558315	53558539	-2.43	0.000317	DOK5
chr20	55059107	55059335	-1.24	0.0363	RTFDC1,FAM209A
chr20	56229417	56229649	-1.2	0.0149	PMEPA1,PCK1,ZBP1
chr20	58102360	58102636	-1.09	0.0364	EDN3,PHACTR3
chr20	58629719	58630092	-1.33	0.025	CDH26
chr20	59188487	59188778	-1.62	0.00321	.
chr20	60913373	60913636	1.34	0.0283	LAMA5,ADRM1
chr20	61519112	61519363	1.8	0.00587	DIDO1,TCFL5
chr21	10599435	10599729	1.04	0.0254	TPTE
chr21	10610631	10610835	1.18	0.0288	TPTE
chr21	11057591	11057796	1.23	0.0125	TPTE
chr21	11164530	11164755	1.07	0.0432	TPTE
chr21	16117730	16117959	1.33	0.0236	AF127936.3,SAMSN1,NRIP1
chr21	19051361	19051561	1.63	0.00677	CXADR,BTG3,C21orf91
chr21	19366676	19367208	1.33	0.0275	CHODL,C21orf91
chr21	30472342	30472616	-1.09	0.0261	MAP3K7CL,BACH1
chr21	34579313	34579520	-1.15	0.037	OLIG1,DNAJC28,IFNAR2
chr21	35353897	35354168	-1.36	0.0114	SLC5A3,ATP5O,MRPS6
chr21	38807432	38807689	-1.2	0.0204	DYRK1A,KCNJ6
chr21	38955004	38955245	-1.35	0.0186	DYRK1A,KCNJ6
chr21	39038384	39038645	-1.37	0.0124	DYRK1A,KCNJ6
chr21	40225354	40225592	1.38	0.0177	ETS2,PSMG1
chr21	40477137	40477370	-1.12	0.0314	ETS2,WRB,PSMG1
chr21	41197574	41197850	-1.5	0.00106	PCP4,IGSF5
chr21	43102013	43102258	-1.01	0.0478	TMPRSS2,RIPK4,FAM3B
chr21	45626671	45626955	-1.02	0.046	ICOSLG,C21orf33,PFKL
chr21	47262577	47262801	-1.32	0.0178	COL6A1,COL6A2,PCBP3
chr22	16900255	16900499	-1.61	0.0121	OR11H1,CCT8L2
chr22	19206279	19206517	1.32	0.0418	CLTCL1,HIRA,C22orf39,SLC25A1,CDC45
chr22	21316033	21316234	-1.23	0.0422	MED15,CRKL,AIFM3
chr22	23523499	23523903	1.4	0.0309	BCR
chr22	25455543	25455812	-1.06	0.0468	CRYBB3,TMEM211
chr22	27053381	27053794	-1.28	0.0296	CRYBA4,ASPHD2,MIAT
chr22	29373677	29373878	1.11	0.0299	ZNRF3,KREMEN1
chr22	29534234	29534598	-1.12	0.026	KREMEN1,EWSR1,EMID1,RHBDD3
chr22	30054202	30054483	-1.15	0.0347	THOC5,NF2,CABP7
chr22	31013150	31013350	1.22	0.0287	SLC35E4,TCN2
chr22	32658185	32658499	-1.3	0.00957	SLC5A4,RFPL3
chr22	33659357	33659670	-1.3	0.00826	SYN3
chr22	35704536	35704896	1.15	0.0492	HMOX1,TOM1
chr22	35752436	35752761	-1	0.0264	HMOX1,TOM1,MCM5
chr22	35954058	35954258	-1.23	0.0331	RASD2,MCM5,MB
chr22	36167210	36167420	-1.32	0.0118	APOL5,RBFOX2
chr22	36591024	36591297	-1.57	0.013	APOL4,RBFOX2,APOL3
chr22	36782466	36782787	1.15	0.0307	RP5-1119A7.17,CACNG2,MYH9
chr22	36801692	36802309	-1.12	0.0431	APOL2,MYH9,TXN2
chr22	37350698	37351204	-1.05	0.0414	NCF4,IL2RB,CSF2RB,TST,CYTH4
chr22	38292413	38292642	-1.49	0.00594	EIF3L,MICALL1,SH3BP1
chr22	38568961	38569185	-1.4	0.0288	EIF3L,CSNK1E,TRIOBP,BAIAP2L2,TMEM184B,PLA2G6,PICK1
chr22	39381119	39381459	1.11	0.0422	APOBEC3B,APOBEC3C,APOBEC3H
chr22	40888266	40888635	-1.13	0.0274	SGSM3,MKL1
chr22	42962050	42962262	1.94	0.00565	POLDIP3,SERHL2,RRP7A
chr22	43326991	43327251	1.18	0.0414	ARFGAP3,TTLL1,PACSIN2
chr22	44079949	44080196	-1.04	0.0491	MPPED1,EFCAB6
chr22	44172958	44173163	-1.61	0.00564	MPPED1,SAMM50,EFCAB6
chr22	44556031	44556276	-1.29	0.0192	PARVB,PARVG
chr22	46166420	46166659	-1.09	0.046	ATXN10,WNT7B
chr22	46171734	46171939	1.33	0.0201	ATXN10,WNT7B
chr22	47829626	47830017	-1.15	0.0143	.
chr22	49968758	49968963	-1.32	0.00676	BRD1
chr22	50319243	50319685	-1.02	0.0463	TRABD,CRELD2,PIM3
chr22	50629724	50630151	-1.15	0.0179	TYMP,TRABD,ENSG00000073169,SCO2,PANX2
chr3	7939416	7939670	1.51	0.0164	.
chr3	10233911	10234111	1.73	0.0074	TATDN2,IRAK2
chr3	12130193	12130428	1.29	0.0321	TIMP4,TAMM41
chr3	14460263	14460734	-1.26	0.0252	SLC6A6,CCDC174
chr3	15106265	15106552	1.32	0.0288	MRPS25
chr3	16958990	16959323	-1.13	0.0365	RFTN1,PLCL2
chr3	17789269	17789518	-1.23	0.0296	TBC1D5
chr3	18933271	18933758	-1.23	0.017	SATB1,KCNH8
chr3	32029938	32030245	1.02	0.0363	GPD1L,ZNF860
chr3	32316343	32316594	-1.25	0.0295	CMTM7,CMTM8
chr3	37716552	37716826	-1.17	0.0322	ITGA9,CTDSPL
chr3	38021555	38021964	1.19	0.00978	ACAA1,VILL,CTDSPL
chr3	38044910	38045173	-1.01	0.0429	PLCD1,VILL
chr3	38143421	38143636	1.5	0.0127	ACAA1,DLEC1
chr3	38144014	38144235	1.98	0.000787	PLCD1,ACAA1,DLEC1
chr3	40992543	40992829	1.03	0.0405	ZNF621,CTNNB1
chr3	45589012	45589222	1.21	0.0464	LARS2,TMEM158,LIMD1
chr3	45952472	45952707	-1.62	0.00448	CCR9,CXCR6
chr3	46059402	46059638	1.2	0.0327	FYCO1,XCR1
chr3	46591297	46591799	1.16	0.0215	TDGF1,RTP3
chr3	48917336	48917551	1.88	0.00596	SLC25A20,PRKAR2A,NDUFAF3
chr3	51775450	51775698	-1.72	0.0045	IQCF6,GRM2
chr3	53638869	53639105	-1.44	0.00887	CHDH,CACNA1D
chr3	54138852	54139062	1.05	0.05	ENSG00000113811,CACNA2D3
chr3	56545879	56546399	-1.38	0.011	FAM208A,ERC2
chr3	58173464	58173691	-1.31	0.0211	DNASE1L3,FLNB,ABHD6
chr3	59050055	59050397	-1.04	0.0452	FAM3D
chr3	60965321	60965574	1.12	0.0286	FHIT
chr3	61648302	61648529	-1.36	0.0106	PTPRG
chr3	62569121	62569336	1.32	0.0171	CADPS,FEZF2
chr3	65070543	65070876	1.7	0.00462	ADAMTS9
chr3	69823523	69823742	1.44	0.0179	MITF
chr3	70603963	70604172	1.76	0.00327	.
chr3	71354535	71354815	-1.25	0.0169	EIF4E3,FOXP1
chr3	71908301	71908591	-1.23	0.0336	PROK2
chr3	73031814	73032025	-1.13	0.0443	GXYLT2,PPP4R2
chr3	73135257	73135479	1.35	0.0259	PPP4R2
chr3	100402147	100402539	1.11	0.0415	GPR128,TFG
chr3	112485370	112485592	1.11	0.0387	CD200R1L,CCDC80
chr3	113123524	113123743	-1.49	0.0252	BOC,WDR52
chr3	114191803	114192011	1.36	0.0206	ZBTB20
chr3	123654667	123654953	-1.13	0.0301	CCDC14,MYLK
chr3	123655748	123656015	1.14	0.0496	CCDC14,MYLK
chr3	126056889	126057173	-1.23	0.0293	KLF15,CHCHD6,ALDH1L1
chr3	127580443	127580755	-1.23	0.0112	KBTBD12,MGLL
chr3	129546649	129546903	-1.1	0.0334	PLXND1,TMCC1
chr3	129673407	129673680	-1.52	0.00524	TRH,TMCC1
chr3	131929606	131929838	-1.34	0.0328	CPNE4
chr3	133996669	133996904	1.21	0.0343	AMOTL2,RYK
chr3	134569639	134569850	1.12	0.0467	EPHB1
chr3	137646046	137646345	-1.32	0.00846	CLDN18,SOX14
chr3	137856721	137856927	-1.28	0.0171	A4GNT,DBR1
chr3	140598108	140598373	-1.11	0.0406	TRIM42,SLC25A36
chr3	141145002	141145202	1.09	0.0344	RASA2,ZBTB38
chr3	141343954	141344190	1.24	0.0401	RNF7,RASA2
chr3	142015818	142016018	1.34	0.0262	XRN1,GK5
chr3	142362121	142362321	-1.82	0.004	TRPC1,PLS1
chr3	142921904	142922155	-1.42	0.0109	CHST2
chr3	151529171	151529419	-1.33	0.0481	AADAC,AADACL2
chr3	151976313	151976536	1.24	0.0234	MBNL1,SUCNR1
chr3	152310249	152310476	1.36	0.0109	TMEM14E,P2RY1
chr3	155836845	155837173	-1.09	0.0328	KCNAB1
chr3	156097627	156097873	-1.33	0.0164	KCNAB1,SSR3
chr3	156139455	156139725	1.02	0.0498	KCNAB1,SSR3
chr3	158445552	158445805	-1.06	0.0486	GFM1,RARRES1,MFSD1,LXN
chr3	161339987	161340211	1.12	0.0307	OTOL1
chr3	167560557	167560783	-1.21	0.0279	SERPINI1,GOLIM4,PDCD10
chr3	167581736	167581975	1.21	0.0196	SERPINI1,GOLIM4,PDCD10
chr3	169029715	169029963	1.09	0.0371	MECOM,ACTRT3
chr3	171927596	171927940	1.63	0.00331	GHSR,FNDC3B
chr3	172035793	172036089	1.02	0.0388	GHSR,FNDC3B,TNFSF10
chr3	183238776	183239011	-1.33	0.0329	YEATS2,KLHL6,MCF2L2
chr3	183803198	183803612	-1.17	0.0432	HTR3E,HTR3C,EIF4G1
chr3	184344875	184345101	1.28	0.013	EPHB3,MAGEF1,EIF4G1
chr3	188607151	188607371	1.34	0.02	TPRG1
chr3	188756873	188757148	-1.42	0.00419	TPRG1
chr3	193284197	193284397	1.55	0.00451	OPA1,ATP13A4
chr3	193323757	193323991	-1.38	0.0136	OPA1
chr3	194353275	194353496	1.75	0.0102	TMEM44,LSG1,ATP13A3,AC046143.3
chr3	194742416	194742643	-1.68	0.00305	LSG1,XXYLT1
chr3	195471948	195472226	1.19	0.0246	MUC20,MUC4
chr4	1143797	1144071	-1.14	0.0345	RNF212,SPON2,GAK
chr4	1186665	1186950	1.39	0.0129	RNF212,SPON2,CTBP1
chr4	5586683	5587040	-1.02	0.0424	C4orf6,EVC2
chr4	9629480	9629723	-1.22	0.0313	DEFB131,DRD5
chr4	10169626	10169830	-1.46	0.0147	ZNF518B,WDR1
chr4	14275202	14275407	-1.09	0.0472	.
chr4	14537262	14537486	-1.46	0.0101	CPEB2
chr4	16397151	16397433	1.13	0.0383	TAPT1
chr4	16773531	16773751	-1.14	0.0493	LDB2
chr4	17666602	17666803	-1.15	0.0365	DCAF16,MED28
chr4	25338982	25339220	1.1	0.0461	ANAPC4,ZCCHC4
chr4	25711950	25712150	-1.23	0.024	SEL1L3,SLC34A2
chr4	26275226	26275567	-1.01	0.0403	SMIM20,RBPJ
chr4	26681371	26681604	1.63	0.00492	TBC1D19,STIM2
chr4	27102320	27102537	1.4	0.00776	STIM2
chr4	38770845	38771048	-1.14	0.0422	TMEM156,TLR1,KLF3,TLR10,TLR6
chr4	38834541	38834750	-1.6	0.0129	TLR1,TLR6
chr4	40603076	40603292	-1.26	0.0175	RHOH,RBM47,NSUN7
chr4	41406137	41406453	-1.03	0.0281	PHOX2B,LIMCH1
chr4	47055492	47055716	1.19	0.0215	COMMD8,GABRB1
chr4	49122124	49122362	1.42	0.00927	CWH43
chr4	53289044	53289252	1.09	0.0446	SPATA18,USP46
chr4	55123009	55123233	-1.71	0.00686	KIT,PDGFRA
chr4	55622536	55622736	-1.11	0.0415	KDR,KIT
chr4	55765358	55765559	1.11	0.0475	KDR,KIT
chr4	57577714	57577957	-1.13	0.0426	SPINK2,HOPX
chr4	68246496	68246855	1.68	0.00304	CENPC
chr4	74584435	74584635	-1.51	0.0151	RASSF6,IL8
chr4	75358418	75358703	1.04	0.0464	AREGB,AREG
chr4	75901696	75901962	1.9	0.0024	PARM1
chr4	76597729	76598093	-1.15	0.0335	G3BP2
chr4	79177310	79177558	1.11	0.0409	ANXA3,FRAS1
chr4	84101557	84101876	1.16	0.021	PLAC8,COQ2
chr4	84152789	84153109	-1.11	0.0216	PLAC8,COQ2
chr4	86623046	86623455	-1.03	0.0222	ARHGAP24
chr4	95668074	95668297	1.27	0.0276	PDLIM5,BMPR1B
chr4	96060696	96060931	-2.19	0.00092	UNC5C,BMPR1B
chr4	99072655	99072865	-1.69	0.0105	RAP1GDS1
chr4	99459449	99459889	1.07	0.0288	TSPAN5,RAP1GDS1
chr4	100782590	100782790	1.55	0.00748	DAPP1,LAMTOR3,H2AFZ,DNAJB14
chr4	107396657	107396909	1.4	0.0135	TBCK
chr4	109078763	109079114	1.08	0.026	LEF1,HADH
chr4	109237272	109237472	-1.38	0.0222	LEF1,RPL34
chr4	109354853	109355225	1.47	0.003	LEF1,RPL34
chr4	109660960	109661217	1.3	0.0203	ETNPPL,OSTC
chr4	110093094	110093342	-1.34	0.0308	COL25A1,ETNPPL
chr4	111020934	111021137	-1.5	0.0235	EGF,ELOVL6
chr4	111325765	111326027	-1.01	0.0498	ENPEP,ELOVL6
chr4	119205466	119205696	1.95	0.00108	NDST3,PRSS12
chr4	122617393	122617678	1.08	0.0226	ANXA5
chr4	124129340	124129600	1.57	0.00493	SPRY1,SPATA5
chr4	129112514	129112744	-1.19	0.0334	PGRMC2,LARP1B
chr4	141016848	141017076	1.28	0.0126	MAML3,MGST2
chr4	142170054	142170308	-1.48	0.0143	RP11,ZNF330,IL15
chr4	142180628	142180847	-1.46	0.021	ZNF330,IL15
chr4	143702345	143702617	-1.98	0.000933	INPP4B
chr4	146586817	146587106	1.37	0.019	ZNF827,MMAA
chr4	147937876	147938133	1.6	0.00549	EDNRA,POU4F2
chr4	151351236	151351655	-1.07	0.0427	MAB21L2,DCLK2
chr4	151679983	151680249	1.4	0.007	MAB21L2,LRBA
chr4	152558759	152558971	-1.5	0.00963	PET112,PRSS48
chr4	154184798	154185163	1.12	0.0164	MND1,RNF175,FHDC1,TRIM2
chr4	156680850	156681082	1.37	0.0298	GUCY1B3,MAP9
chr4	164293097	164293364	1.23	0.0217	TKTL2,NPY5R
chr4	169430986	169431188	1.62	0.00247	PALLD
chr4	169712185	169712385	1.12	0.0408	CBR4,PALLD
chr4	175535181	175535449	1.01	0.0335	HPGD,GLRA3
chr4	183791384	183791584	-1.09	0.0386	DCTD
chr4	184162054	184162302	-1.64	0.00462	WWC2,CLDN22
chr4	184685470	184685749	-1.14	0.0412	STOX2,TRAPPC11,ING2,C4orf41
chr4	187454771	187454971	1.21	0.0165	MTNR1A,F11,FAT1
chr4	191043969	191044180	1.24	0.0281	DUX4L2
chr5	1352716	1352916	1.47	0.0114	SLC6A3,CLPTM1L
chr5	1555277	1555515	-1.83	0.00303	MRPL36,LPCAT1
chr5	2813725	2813929	-1.5	0.0107	C5orf38
chr5	4895654	4895860	-1.44	0.0187	ADAMTS16
chr5	5120912	5121119	1.32	0.0418	ADAMTS16
chr5	5754055	5754255	-2.38	6e-05	KIAA0947
chr5	6652183	6652425	-1.24	0.0281	PAPD7,SRD5A1
chr5	7472800	7473042	-1.13	0.0183	ADCY2,FASTKD3
chr5	10019079	10019313	1.36	0.024	FAM173B,TAS2R1
chr5	13996891	13997122	1.1	0.0474	TRIO,DNAH5
chr5	14229310	14229601	1.32	0.00952	TRIO,FAM105B
chr5	31489142	31489408	-1.21	0.0166	CDH6,DROSHA
chr5	31618660	31618902	-1.07	0.0406	PDZD2,C5orf22
chr5	33672970	33673209	-1.16	0.0221	ADAMTS12,TARS
chr5	34703965	34704260	-1.23	0.0177	RAI14,TTC23L
chr5	35889855	35890070	-1.33	0.0158	IL7R,CAPSL
chr5	39219562	39219970	-1.06	0.036	RICTOR,FYB
chr5	42688390	42688643	-1.05	0.0283	GHR,SEPP1
chr5	53144252	53144452	-1.54	0.0113	ARL15,NDUFS4
chr5	54060274	54060629	-1.51	0.00395	SNX18,ESM1
chr5	55737200	55737564	-1.19	0.0315	MAP3K1,IL6ST
chr5	58064644	58064844	1.36	0.0228	RAB3C
chr5	61457586	61457868	1.69	0.00733	KIF2A
chr5	66027963	66028228	1.35	0.0126	CD180,MAST4
chr5	66144955	66145176	-1.47	0.0152	CD180,MAST4
chr5	66435882	66436106	-1.36	0.012	CD180
chr5	71211998	71212246	1.13	0.0369	MAP1B,CARTPT
chr5	71402804	71403004	-1.49	0.0143	MAP1B
chr5	71709210	71709464	1.13	0.0228	ZNF366,PTCD2
chr5	73592598	73592801	1.35	0.0123	ENC1
chr5	73647430	73647630	1.33	0.0155	ENC1
chr5	75180980	75181495	-1.16	0.0123	SV2C,POC5
chr5	75228755	75228986	-1.28	0.0127	SV2C,POC5
chr5	75478381	75478629	-1.44	0.0178	IQGAP2,SV2C
chr5	75728477	75728682	2.47	0.000227	IQGAP2,F2RL2
chr5	76794963	76795303	-1.84	0.00273	WDR41,OTP
chr5	80073635	80074020	1.67	0.00454	DHFR,RASGRF2
chr5	88609725	88609926	1.17	0.0408	MEF2C
chr5	93931045	93931429	-1.23	0.0153	ANKRD32,FAM172A
chr5	95158436	95158655	-1.08	0.0441	GLRX,ELL2
chr5	101656021	101656233	1.15	0.0403	SLCO4C1,SLCO6A1
chr5	107006764	107006988	1.19	0.0483	EFNA5
chr5	114970446	114970646	-1.22	0.0449	TICAM2,CDO1,COMMD10
chr5	126181402	126181712	-1.17	0.0265	MARCH3,LMNB1
chr5	131083037	131083301	-1.18	0.04	RAPGEF6,ENSG00000273217
chr5	132497223	132497589	-1.11	0.0223	ZCCHC10,HSPA4,FSTL4
chr5	132875075	132875312	1.31	0.0158	HSPA4,FSTL4
chr5	134330340	134330589	-1.73	0.00393	PITX1,PCBD2,C5orf24,CATSPER3
chr5	147262420	147262620	1.41	0.0184	DPYSL3,C5orf46,SCGB3A2,JAKMIP2
chr5	148429737	148429989	1.04	0.0474	ADRB2,SH3TC2
chr5	150455319	150455547	1.3	0.014	TNIP1,GPX3
chr5	150494944	150495173	-1.23	0.0178	ANXA6,GM2A,TNIP1,CCDC69
chr5	151036958	151037159	-1.22	0.0309	SPARC,FAT2
chr5	154498230	154498551	1.49	0.00847	CNOT8,KIF4B
chr5	154529679	154529920	1.09	0.022	KIF4B
chr5	159066791	159066991	-1.17	0.0378	IL12B,ADRA1B
chr5	169938600	169938894	-1.35	0.0152	GABRP,KCNIP1
chr5	171175758	171175995	-1.23	0.0349	SMIM23,FGF18
chr5	172264815	172265031	-1.55	0.0121	RPL26L1,ERGIC1
chr5	172630135	172630359	1.13	0.0417	NKX2-5,BNIP1
chr5	172838401	172838956	-1	0.0271	BOD1,STC2
chr5	173160884	173161090	-1.17	0.0189	CPEB4,BOD1
chr5	174207048	174207249	-1.34	0.036	MSX2
chr5	176788815	176789076	-1.21	0.0404	RGS14,UIMC1,SLC34A1,DOK3,GRK6
chr5	178382008	178382228	-1.36	0.0218	ZNF454,GRM6,ZNF354B
chr6	1131672	1131955	1.26	0.0082	EXOC2,FOXQ1,RP5-856G1.1
chr6	1251234	1251493	-1.03	0.0287	FOXQ1
chr6	2659256	2659496	1.28	0.0281	GMDS,WRNIP1,MYLK4
chr6	4414025	4414226	-1.43	0.0103	ECI2,CDYL
chr6	6043352	6043635	-1.06	0.0431	F13A1,NRN1
chr6	6718260	6718552	1.03	0.0342	RREB1,LY86
chr6	7839660	7840002	-1.04	0.0399	TXNDC5,BMP6
chr6	8075286	8075608	1.53	0.0105	EEF1E1-BLOC1S5,BLOC1S5
chr6	12957550	12958057	-1.17	0.0463	TBC1D7,PHACTR1
chr6	12975087	12975298	-1.17	0.0388	TBC1D7,PHACTR1
chr6	13527204	13527406	-1.25	0.0425	GFOD1,C6orf114,SIRT5
chr6	14058125	14058435	-1.37	0.0129	CD83,RNF182
chr6	15717354	15717554	1.38	0.0134	MYLIP,DTNBP1
chr6	15770799	15771035	-1.26	0.0199	MYLIP,DTNBP1
chr6	16035442	16035647	-1.07	0.0472	MYLIP,DTNBP1
chr6	16586095	16586357	-1.27	0.0165	ATXN1,GMPR,AL137003.1
chr6	16681842	16682106	-1.63	0.00325	ATXN1,GMPR
chr6	18186812	18187121	1.28	0.0191	KDM1B,DEK
chr6	18504338	18504613	-1.11	0.0462	RNF144B
chr6	20425032	20425287	-1.1	0.027	E2F3,CDKAL1
chr6	21937729	21937951	-1.26	0.0304	PRL,SOX4
chr6	24459063	24459287	-1.68	0.00522	MRS2,GPLD1
chr6	24599653	24599858	1.72	0.00412	KIAA0319,ALDH5A1
chr6	25583280	25583507	-1.07	0.0416	SCGN,LRRC16A,HIST1H1A
chr6	26704236	26704478	1.2	0.0193	ZNF322,HIST1H2BJ,ZNF322A
chr6	34760376	34760580	-1.65	0.0131	TAF11,UHRF1BP1
chr6	36216052	36216351	-1.19	0.0121	PNPLA1,BRPF3
chr6	37526417	37526631	-1.34	0.0229	C6orf129,MDGA1,FTSJD2,CCDC167
chr6	37727293	37727531	-1.53	0.00464	ZFAND3,MDGA1
chr6	41570857	41571095	-1.14	0.0285	FOXP4,MDFI
chr6	43813477	43813708	-1.57	0.00517	MAD2L1BP,VEGFA,TMEM63B
chr6	44457590	44457790	1.76	0.00111	SLC35B2,CDC5L
chr6	44846918	44847357	-1	0.0294	RUNX2,CDC5L
chr6	46357174	46357392	-1.63	0.00523	RCAN2,ENPP5
chr6	47154220	47154420	-1.21	0.0374	TNFRSF21,GPR110
chr6	47374638	47374838	-1.16	0.0418	TNFRSF21,CD2AP
chr6	49597741	49597993	1.17	0.039	RHAG,MUT,GLYATL3
chr6	50227748	50227971	1.41	0.0146	TFAP2D,DEFB112
chr6	51507745	51507961	-1.79	0.00184	PKHD1
chr6	53593402	53593661	1.02	0.0246	LRRC1,KLHL31
chr6	56742930	56743130	-1.55	0.00381	BEND6,DST
chr6	71594096	71594323	-1.13	0.0348	SMAP1,B3GAT2
chr6	73269819	73270020	-1.19	0.0417	KCNQ5
chr6	73379123	73379414	1.03	0.0432	KCNQ5
chr6	73523869	73524222	-1.04	0.0498	KHDC1,KCNQ5
chr6	75635453	75635664	2.86	2.22e-05	COL12A1
chr6	87469640	87469853	1.45	0.0125	CGA,HTR1E
chr6	89188847	89189104	-1.1	0.0401	CNR1,RNGTT
chr6	90007762	90007980	1.52	0.0126	UBE2J1,GABRR1,GABRR2
chr6	90793659	90793965	-1.14	0.0228	GJA10,BACH2,MDN1
chr6	98979293	98979649	1.85	0.00281	POU3F2
chr6	105480381	105480581	-1.7	0.00478	BVES,LIN28B
chr6	105901280	105901512	1.26	0.0275	PREP
chr6	106140743	106140948	1.53	0.00783	PREP,PRDM1
chr6	106313382	106313630	-2.05	0.000465	PREP,PRDM1
chr6	107801936	107802185	-1.25	0.0431	PDSS2,SOBP
chr6	109156480	109156742	-1.16	0.0253	ARMC2,FOXO3
chr6	111180502	111180978	-1.1	0.0469	AMD1,CDK19
chr6	111387447	111387694	1.71	0.0041	SLC16A10,RPF2
chr6	111896738	111897084	-1.2	0.0164	TRAF3IP2,REV3L
chr6	116835329	116835556	-1.08	0.0343	FAM26D,FAM26E
chr6	120211943	120212198	2.14	0.000304	.
chr6	136139268	136139472	-1.2	0.0422	AHI1,PDE7B
chr6	137561363	137561647	-1.5	0.00649	OLIG3,IFNGR1
chr6	138195360	138195728	2.26	0.000147	PERP,TNFAIP3
chr6	138204683	138204932	1.12	0.0489	PERP,TNFAIP3
chr6	138909999	138910337	-1.66	0.00374	CCDC28A,NHSL1
chr6	142623199	142623403	1.44	0.0157	GPR126
chr6	143221428	143221667	1.18	0.0309	HIVEP2
chr6	143500310	143500530	-1.09	0.049	AIG1,ADAT2
chr6	143565001	143565248	-1.4	0.0159	AIG1,ADAT2
chr6	151020521	151020723	1.08	0.0398	MTHFD1L,PLEKHG1
chr6	151107020	151107220	-1.39	0.0131	MTHFD1L,PLEKHG1
chr6	152955978	152956178	-1.23	0.0195	SYNE1
chr6	156571772	156572067	1.55	0.00196	.
chr6	162719919	162720122	1.16	0.0361	PACRG
chr6	166156259	166156459	-1.42	0.0466	SDIM1,PDE10A
chr6	167460979	167461331	-1.1	0.0438	CCR6,FGFR1OP
chr6	167504653	167504991	-1.04	0.0322	CCR6,FGFR1OP
chr6	167578947	167579247	-1.19	0.0262	RNASET2,GPR31,UNC93A
chr6	168205504	168205733	-1.59	0.0139	MLLT4,C6orf123
chr6	169907794	169908143	-1.13	0.0201	WDR27,THBS2
chr6	170167569	170167916	-1.31	0.00873	C6orf120,ERMARD,DLL1
chr6	170172288	170172493	-1.14	0.0364	C6orf120,ERMARD,DLL1
chr6	170184710	170184941	1.39	0.013	C6orf120,ERMARD,DLL1
chr7	1074570	1074811	1.51	0.00433	CYP2W1,GPR146
chr7	1164596	1164849	1.06	0.0477	GPER1,C7orf50
chr7	3943542	3943785	-1.66	0.00404	.
chr7	7464141	7464428	1.09	0.018	COL28A1,C1GALT1
chr7	8192214	8192424	1.56	0.00887	ICA1,RPA3
chr7	22352485	22352685	-1.24	0.0238	CDCA7L,AC002480.3,RAPGEF5
chr7	24099376	24099705	1.39	0.00932	NPY,STK31
chr7	24772496	24772728	1.39	0.0109	MPP6,DFNA5
chr7	25782139	25782346	-1.39	0.0341	NFE2L3
chr7	26052031	26052282	-1.31	0.0223	NFE2L3
chr7	26141059	26141274	-1.48	0.0424	NFE2L3
chr7	26354119	26354326	-1.04	0.0293	SNX10
chr7	28486523	28486757	1.09	0.0451	CREB5
chr7	28906387	28906664	1.15	0.0299	CHN2,CREB5
chr7	29461001	29461241	2.28	0.000383	PRR15,CPVL
chr7	31403732	31403959	-1.25	0.0265	CCDC129,NEUROD6
chr7	33365963	33366171	-1.24	0.0322	BBS9
chr7	33908746	33908952	-1.27	0.0189	BMPER
chr7	34099485	34099709	-1.18	0.0431	BMPER
chr7	34196741	34196965	1.94	0.00476	BMPER
chr7	36773112	36773477	1.78	0.00071	AOAH
chr7	36782495	36782788	1.36	0.0346	AOAH
chr7	37431452	37431725	-1.99	0.000942	ELMO1
chr7	37703343	37703654	-1.06	0.0325	GPR141,ELMO1
chr7	40308387	40308806	-1.02	0.0464	SUGCT
chr7	40772641	40772949	-1.19	0.0185	.
chr7	41117899	41118161	1.06	0.0324	.
chr7	42120568	42120773	-1.15	0.0373	INHBA,GLI3
chr7	48387586	48387790	-1.02	0.0496	ABCA13
chr7	49842900	49843202	1.27	0.0169	ZPBP,VWC2
chr7	50321168	50321512	-1.5	0.00312	IKZF1,C7orf72
chr7	50700620	50700963	1.18	0.0495	DDC,GRB10
chr7	63486307	63486603	1.92	0.00073	ZNF727
chr7	67026162	67026372	1.11	0.036	.
chr7	67071315	67071518	1.15	0.042	.
chr7	68991537	68991896	-1.06	0.0447	AUTS2
chr7	71813653	71813889	-1.16	0.0488	CALN1
chr7	72738079	72738607	-1.22	0.0241	TRIM50,NSUN5
chr7	73255367	73255611	1.11	0.0269	WBSCR27,STX1A
chr7	73415305	73415574	1.78	0.0012	BCL7B,ELN,WBSCR28
chr7	73466262	73466508	1.28	0.0182	ELN,LIMK1,CLDN3
chr7	73735210	73735410	1.62	0.0223	CLIP2,GTF2IRD1
chr7	75479597	75479811	-1.45	0.0164	HSPB1,RHBDD2,CCL24
chr7	77355882	77356117	-1.13	0.0408	TMEM60,RSBN1L
chr7	87872726	87873054	-1.06	0.0178	SRI,STEAP4
chr7	98424588	98424839	-1.08	0.0493	TMEM130,NPTX2
chr7	102988243	102988584	-1.03	0.035	PSMC2,SLC26A5
chr7	105888137	105888352	1.64	0.00424	SYPL1,NAMPT
chr7	106058586	106058828	-1.35	0.0136	NAMPT,CCDC71L
chr7	106194140	106194400	-2.02	0.000648	PIK3CG,NAMPT,CCDC71L
chr7	107029092	107029306	1.69	0.00178	GPR22,HBP1
chr7	111752877	111753249	1.21	0.0108	DOCK4
chr7	127638820	127639020	1.22	0.0424	SND1,LRRC4
chr7	129794567	129794767	1.13	0.0416	ZC3HC1,TMEM209,KLHDC10
chr7	130034710	130034911	-1.06	0.0356	CPA1,MEST,COPG2,CEP41
chr7	134421155	134421355	-1.6	0.00958	BPGM,CALD1
chr7	134432368	134432593	1.64	0.00665	BPGM,CALD1
chr7	135432744	135432953	1.13	0.0326	FAM180A
chr7	138114787	138114987	1.02	0.042	AKR1D1,TRIM24
chr7	140287102	140287302	1.25	0.047	DENND2A,MKRN1
chr7	142326523	142326814	-1.48	0.0158	PRSS58,MTRNR2L6
chr7	142400571	142400814	2.09	0.000821	PRSS1,MTRNR2L6
chr7	143844063	143844286	1.95	0.0032	CTAGE4,OR2A14
chr7	149095420	149095685	1.53	0.0203	ZNF777,ZNF783
chr7	149438811	149439187	1.14	0.0188	ZNF467,KRBA1,ATP6V0E2
chr7	155387650	155388029	-1.11	0.0311	RBM33,CNPY1
chr7	156641821	156642021	1.27	0.0243	LMBR1,AC073871.2,RNF32
chr7	157337990	157338192	1.31	0.0199	DNAJB6
chr7	158962343	158962600	1.06	0.0423	VIPR2
chr7_gl000195_random	143770	144012	1.4	0.0292	.
chr8	314844	315044	-1.16	0.0337	FBXO25,ZNF596
chr8	1391789	1392077	-1.06	0.0289	DLGAP2
chr8	1765005	1765244	-1.42	0.00885	ARHGEF10,CLN8
chr8	2517335	2517560	-1.75	0.00332	.
chr8	2950551	2950814	1.31	0.0227	.
chr8	5817929	5818171	1.34	0.00786	MCPH1
chr8	6038474	6038743	-1.3	0.0154	MCPH1
chr8	6282990	6283323	-1.28	0.00661	MCPH1,CTD,ANGPT2
chr8	8630844	8631133	1.34	0.00921	MFHAS1,CLDN23
chr8	9064389	9064705	1.04	0.0303	TNKS,PPP1R3B
chr8	9471897	9472097	-1.44	0.0142	TNKS,MSRA
chr8	11162016	11162232	-1.18	0.0375	MTMR9,SLC35G5
chr8	11892972	11893259	-1.04	0.0371	ZNF705D,DEFB134
chr8	12052394	12052594	-1.59	0.0375	FAM86B1
chr8	13159188	13159388	1.54	0.0181	KIAA1456,DLC1
chr8	18847764	18848018	1.05	0.0402	PSD3
chr8	20719290	20719590	-1.12	0.0444	.
chr8	21199144	21199359	-1.29	0.02	GFRA2
chr8	21881506	21881743	-1.3	0.0426	EPB49,NPM2
chr8	22623590	22623790	1.37	0.0277	PEBP4,EGR3
chr8	23201355	23201593	1.01	0.0496	LOXL2,R3HCC1,ENTPD4
chr8	25096904	25097156	-1.07	0.0386	GNRH1,DOCK5
chr8	27261569	27261807	-1.19	0.0357	EPHX2,CHRNA2,PTK2B
chr8	28218353	28218622	1.75	0.00153	PNOC,ZNF395
chr8	31157506	31157766	1.6	0.00336	WRN
chr8	37144381	37144644	-1.25	0.0156	ZNF703
chr8	47302924	47303124	1.45	0.00743	.
chr8	48390450	48390850	-1.68	0.00361	SPIDR,CEBPD
chr8	52558581	52558816	1.2	0.0469	PCMTD1,PXDNL
chr8	53168624	53168834	-1.39	0.0426	ST18,PCMTD1
chr8	53315272	53315546	1.2	0.0308	ST18
chr8	54247938	54248167	1.19	0.0311	OPRK1
chr8	55115353	55115553	1.27	0.0434	SOX17,MRPL15
chr8	55291671	55291957	-1.11	0.0304	SOX17,MRPL15
chr8	56087295	56087588	-1.67	0.00745	XKR4
chr8	56561360	56561654	-1.03	0.0459	TGS1
chr8	57203835	57204045	1.8	0.00566	CHCHD7,RPS20,SDR16C5
chr8	58244475	58244695	1.04	0.0398	IMPAD1
chr8	58888074	58888357	1.57	0.00556	FAM110B
chr8	60005739	60005939	-1.15	0.0328	TOX,NSMAF
chr8	60117797	60118012	-2.58	0.000106	TOX
chr8	62799592	62799870	1.25	0.0152	NKAIN3,ASPH
chr8	70763438	70763638	-1.07	0.039	SLCO5A1,PRDM14
chr8	70913452	70913665	1.31	0.0333	SLCO5A1,PRDM14
chr8	71756924	71757176	1.57	0.00636	XKR9
chr8	72800068	72800314	-1.11	0.0316	TRPA1,MSC
chr8	74252848	74253114	1.38	0.0136	STAU2,RDH10,RPL7
chr8	74443132	74443501	1.28	0.0104	STAU2,RDH10
chr8	81071645	81071944	-1.04	0.0412	ZBTB10,TPD52
chr8	81528305	81528518	-1.56	0.0125	ZBTB10,ZNF704
chr8	86358354	86358571	1.54	0.0248	CA2,CA3
chr8	95346082	95346282	-2.17	0.00274	GEM,FSBP
chr8	98823532	98823732	-1.34	0.0223	MATN2,LAPTM4B
chr8	99471832	99472049	-1.38	0.0317	STK3,KCNS2
chr8	102533258	102533480	-1.16	0.0255	GRHL2
chr8	107568904	107569118	-1.42	0.0193	OXR1,ABRA
chr8	109306674	109306955	1.47	0.0163	EIF3E,EMC2
chr8	109681207	109681510	-1.18	0.0131	TMEM74,EMC2
chr8	109816170	109816403	-1.81	0.00746	TRHR,TMEM74
chr8	110144510	110144727	1.58	0.0157	ENY2,TRHR
chr8	110656968	110657168	1.49	0.0157	SYBU,EBAG9
chr8	126130657	126130872	-1.01	0.0464	NSMCE2,TRIB1
chr8	126623300	126623505	-1.28	0.0281	TRIB1
chr8	127399466	127399910	1.46	0.00176	FAM84B
chr8	127702272	127702504	1.58	0.00574	FAM84B
chr8	129651728	129651953	1.31	0.0275	.
chr8	134986139	134986398	-1.23	0.0163	ST3GAL1
chr8	135001294	135001520	-1.15	0.0208	ST3GAL1
chr8	135056198	135056428	-1.65	0.00417	ST3GAL1
chr8	135855853	135856092	-1.44	0.0422	ZFAT
chr8	141891512	141891742	1.19	0.032	PTK2,AGO2
chr8	142131176	142131502	-1.04	0.0431	PTK2,DENND3
chr8	142826792	142827213	-1.41	0.00484	PTP4A3
chr8	144066796	144067051	-1.31	0.0129	LY6E,C8orf55,CYP11B2
chr8	145895592	145895804	1.38	0.0193	ARHGAP39,ZNF251
chr9	535110	535387	1.34	0.00807	KANK1,DMRT1
chr9	4081476	4081676	-1.48	0.0253	GLIS3
chr9	6869403	6869619	-1.45	0.0107	KDM4C
chr9	8352236	8352458	-2.25	0.000643	.
chr9	15125734	15126029	1.23	0.0321	SNAPC3,FREM1
chr9	15533329	15533529	-2.14	0.000502	PSIP1,SNAPC3,C9orf93
chr9	16306770	16307042	-1.23	0.0124	RP11-62F24.2
chr9	16451452	16451679	-1.07	0.0491	BNC2
chr9	17641500	17641749	-1.31	0.0119	SH3GL2
chr9	18250379	18250598	1.33	0.0301	ADAMTSL1
chr9	19021062	19021332	-1.12	0.05	FAM154A
chr9	19568218	19568424	1.47	0.0105	ACER2,SLC24A2
chr9	33380349	33380549	1.22	0.0498	NFX1,AQP7
chr9	34123783	34124099	-1.24	0.0127	UBAP2,DCAF12
chr9	35114906	35115234	-1.08	0.0467	STOML2,FANCG,FAM214B,UNC13B
chr9	35537233	35537469	1.13	0.027	RP11,MSMP,TPM2,RECK,RUSC2,GBA2
chr9	71713183	71713425	1.4	0.014	TJP2,FXN
chr9	72012885	72013090	-1.17	0.0386	C9orf135,PTAR1,FAM189A2,APBA1
chr9	73356098	73356358	2.17	0.000184	KLF9,TRPM3
chr9	74657390	74657638	-1.37	0.00658	GDA,ABHD17B,C9orf85,C9orf57
chr9	74782562	74782809	-1.41	0.0138	ZFAND5,GDA
chr9	75201507	75201934	1.13	0.0193	ALDH1A1,TMC1
chr9	75835285	75835528	1.41	0.00729	ANXA1
chr9	77617123	77617338	-1.08	0.0244	C9orf41,TRPM6
chr9	80047780	80047996	-1.45	0.00652	VPS13A,GNA14
chr9	80111949	80112149	-1.57	0.0147	VPS13A,GNA14
chr9	80395367	80395572	-1.17	0.0335	GNAQ,GNA14
chr9	82499529	82499730	1.42	0.00955	TLE4
chr9	84858048	84858393	1.93	0.00045	SPATA31D1
chr9	86549653	86549909	-1.14	0.0498	C9orf64,KIF27
chr9	87947321	87947527	1.17	0.0478	AGTPBP1
chr9	90756285	90756697	-1.04	0.0255	CDK20,SPIN1
chr9	90864371	90864581	-1.42	0.0174	CDK20,SPIN1
chr9	92112890	92113326	-1.4	0.0441	CKS2,SEMA4D,GADD45G
chr9	92919602	92920069	-1.58	0.00187	DIRAS2
chr9	93661761	93662003	1.38	0.0204	SYK,AUH
chr9	94295764	94296028	1.26	0.0166	NFIL3,ROR2
chr9	94342596	94342827	-1.36	0.0238	NFIL3,ROR2
chr9	94799669	94799908	-1.58	0.00898	SPTLC1,ROR2
chr9	96902789	96903084	-1.11	0.0369	ZNF169,PTPDC1
chr9	100112449	100112703	-1.14	0.0301	TDRD7,CCDC180
chr9	100727580	100727799	1.75	0.0133	HEMGN,ANP32B
chr9	101903030	101903233	1.35	0.0166	ALG2,TGFBR1
chr9	102485626	102485920	-1.31	0.0135	NR4A3
chr9	102499926	102500190	-1.61	0.00436	NR4A3
chr9	102632415	102632711	1.14	0.0306	NR4A3,STX17,ERP44
chr9	103354469	103354685	-1.63	0.00319	MURC,ENSG00000148123
chr9	103501825	103502110	-1.12	0.0464	MURC,ENSG00000148123
chr9	103820198	103820452	1.37	0.0151	RP11,ENSG00000148123,BAAT
chr9	109534085	109534297	-1.13	0.0397	ZNF462
chr9	110275949	110276157	1.03	0.0405	KLF4
chr9	114149200	114149409	-1.67	0.00636	KIAA0368,ZNF483,OR2K2
chr9	117078105	117078340	1.19	0.0374	ORM1,COL27A1,AMBP,ORM2
chr9	117751303	117751610	1.01	0.0476	TNFSF8,TNC
chr9	117768163	117768388	-1.29	0.0498	TNFSF8,TNC
chr9	123492121	123492330	-1.33	0.0462	RP11,PHF19,CDK5RAP2,MEGF9,FBXW2
chr9	123688335	123688623	1.04	0.0335	TRAF1,PHF19
chr9	124156663	124156922	1.69	0.001	STOM,DAB2IP
chr9	126164943	126165155	-1.5	0.0118	CRB2,STRBP
chr9	126311544	126311756	-1.09	0.0404	CRB2,STRBP,DENND1A
chr9	129159213	129159457	-1.22	0.0283	MVB12B,LMX1B
chr9	129354474	129354705	-1.93	0.00243	MVB12B,LMX1B
chr9	129708108	129708318	-1.26	0.0433	ANGPTL2,RALGPS1
chr9	131190562	131190787	1.41	0.0165	C9orf16,ODF2,CERCAM,GOLGA2
chr9	132023826	132024092	-1.56	0.00402	PPP2R4,NTMT1
chr9	132044573	132044938	-1.03	0.0439	PPP2R4,RP11-344B5.2,NTMT1
chr9	135698887	135699087	-1.21	0.0201	GFI1B,DDX31,AK8
chr9	135777294	135777529	-1.13	0.0462	TSC1,DDX31,SURF2,MED22,SURF1,C9orf9
chr9	137193321	137193584	1.66	0.000868	WDR5,RXRA
chr9	137468637	137468881	-1.23	0.0285	RXRA,COL5A1
chrX	7357150	7357453	-1.43	0.00923	VCX,STS
chrX	7362194	7362448	1.1	0.0461	VCX,STS
chrX	8818546	8818784	-1.24	0.0414	FAM9A,FAM9B
chrX	9385016	9385283	-1.25	0.022	FAM9B,TBL1X
chrX	9842115	9842326	-1.2	0.0213	ENSG00000234469,SHROOM2
chrX	10401751	10401951	-1.16	0.0406	CLCN4,MID1
chrX	10807609	10807892	-1.56	0.00691	HCCS,MID1
chrX	11033931	11034155	-1.45	0.0104	HCCS,MID1
chrX	11089052	11089318	-1.68	0.00463	HCCS
chrX	11510914	11511121	-1.33	0.00683	AMELX,ARHGAP6
chrX	11603208	11603427	-1.18	0.0359	MSL3,AMELX,ARHGAP6
chrX	12433004	12433259	-1.3	0.0103	FRMPD4,PRPS2
chrX	14838087	14838343	-1.09	0.0307	GLRA2,FANCB
chrX	15936546	15936889	-1.34	0.0259	GRPR,AP1S2
chrX	16524426	16524643	-1.51	0.0114	S100G,GRPR
chrX	16525077	16525319	-1.02	0.0498	S100G,GRPR
chrX	18479711	18479996	1.16	0.0159	CDKL5,RS1
chrX	18728975	18729262	1.08	0.0242	PHKA2,PPEF1,GPR64
chrX	20801281	20801492	1.14	0.0318	.
chrX	23919983	23920303	-1.08	0.0387	APOO,SAT1
chrX	24222918	24223216	-1.29	0.0346	ZFX,PDK3
chrX	24383185	24383442	-1.27	0.0188	ZFX,PDK3
chrX	25608477	25608728	1.91	0.00188	.
chrX	25932366	25932566	-1.23	0.0237	MAGEB18
chrX	29645837	29646037	1.77	0.00264	.
chrX	29990937	29991161	-1.27	0.0248	MAGEB2
chrX	30085937	30086218	-1.83	0.00355	MAGEB2
chrX	30627976	30628205	-1.36	0.0129	GK,NR0B1
chrX	30758317	30758665	1.23	0.0176	GK,TAB3
chrX	30782635	30782894	-1.56	0.00185	GK,TAB3
chrX	31374473	31374762	1.09	0.0262	FTHL17,DMD
chrX	31504050	31504250	1.28	0.0231	FTHL17
chrX	32809067	32809270	-1.59	0.0146	DMD
chrX	33500179	33500417	-1.98	0.00161	DMD
chrX	33781834	33782034	-1.33	0.0215	.
chrX	34348204	34348459	-1.2	0.041	TMEM47
chrX	34966747	34966963	1.1	0.0321	TMEM47
chrX	35198924	35199243	-1.12	0.0206	.
chrX	35791650	35791932	-1.62	0.00705	.
chrX	35820074	35820391	1.21	0.0149	.
chrX	36384229	36384432	-1.75	0.00501	.
chrX	36467321	36467596	-1.14	0.0268	.
chrX	36840916	36841141	-1.49	0.00891	ENSG00000250349
chrX	37430697	37430976	-1.45	0.0289	DYNLT3,PRRG1,LANCL3
chrX	38246877	38247173	-1.57	0.00539	OTC,TSPAN7
chrX	38504217	38504461	-1.27	0.0255	TSPAN7,MID1IP1
chrX	39927151	39927392	-1.14	0.0217	BCOR
chrX	42189462	42189709	-1.25	0.0114	CASK
chrX	42291032	42291307	-1.07	0.0251	.
chrX	44469359	44469765	1.26	0.0111	DUSP21,FUNDC1
chrX	45427234	45427434	-1.64	0.00445	CXorf36
chrX	46521293	46521569	-1.06	0.0407	PHF16,CHST7,SLC9A7
chrX	46545572	46545804	-1.13	0.0221	CHST7,SLC9A7
chrX	47170189	47170389	1.8	0.000991	ZNF157,USP11
chrX	47280558	47280791	-1.31	0.0224	ZNF157,ZNF41
chrX	49539735	49539982	-1.07	0.0215	CCDC22,PAGE1,PAGE4
chrX	49636613	49637001	-1.15	0.0165	USP27X,PAGE1,PAGE4
chrX	51016355	51016669	1.06	0.018	BMP15,NUDT10
chrX	51110962	51111180	-1.26	0.00959	NUDT10,CXorf67
chrX	51972658	51972884	-1.29	0.0246	XAGE2B,MAGED1
chrX	53165022	53165222	-1.55	0.0286	KDM5C,TSPYL2
chrX	53732754	53733050	-1.04	0.0466	PHF8,HUWE1
chrX	54001279	54001498	-1.32	0.0277	PHF8,HUWE1
chrX	55070875	55071136	-1.1	0.0348	PAGE2,ALAS2
chrX	55509254	55509454	-1.29	0.0238	MAGEH1,USP51
chrX	55562230	55562535	-1.12	0.0298	USP51,FOXR2
chrX	57935932	57936224	1.26	0.0117	ZXDA
chrX	62522649	62522879	-1.23	0.0228	SPIN4
chrX	62827258	62827462	-1.41	0.0131	ARHGEF9,SPIN4
chrX	64278192	64278428	-1.43	0.0193	ZC3H12B,ZC4H2
chrX	65535922	65536172	-1.34	0.0283	HEPH,EDA2R
chrX	65597309	65597535	1.01	0.0481	HEPH,EDA2R
chrX	65624836	65625202	-1.35	0.00902	HEPH,EDA2R
chrX	66656856	66657139	1.06	0.0371	AR
chrX	67142925	67143312	-1.28	0.0129	AR
chrX	70338235	70338610	-1.02	0.048	MED12
chrX	70640174	70640719	-1.12	0.0371	TAF1,OGT
chrX	71895958	71896286	-1.21	0.0125	PHKA1,HDAC8
chrX	72662860	72663133	-1.02	0.0459	NAP1L2,CDX4
chrX	72872918	72873152	1.49	0.0163	CHIC1
chrX	73266261	73266474	1.67	0.00441	CHIC1,ZCCHC13
chrX	73416830	73417030	1.02	0.0487	ZCCHC13
chrX	73938028	73938588	-1.14	0.0152	KIAA2022,RLIM
chrX	74201255	74201457	-1.56	0.011	KIAA2022,ABCB7
chrX	74685387	74685593	1.52	0.00605	UPRT,ZDHHC15
chrX	75018859	75019076	-1.2	0.0482	PBDC1,ZDHHC15
chrX	75928476	75928721	-1.11	0.0446	MAGEE1
chrX	76169127	76169327	1.4	0.0269	.
chrX	76924480	76924698	-1.63	0.00405	FGF16,ATRX
chrX	77620021	77620253	-1.54	0.00647	CYSLTR1,ZCCHC5
chrX	77698234	77698651	-1.04	0.0231	CYSLTR1,ZCCHC5
chrX	77833880	77834428	1.21	0.00749	CYSLTR1,ZCCHC5
chrX	77994348	77994564	1.72	0.00294	ZCCHC5,LPAR4
chrX	78268245	78268472	1.23	0.0243	GPR174,P2RY10
chrX	79899583	79899786	-1.13	0.0373	FAM46D,BRWD3
chrX	80159789	80160025	-1.62	0.00847	SH3BGRL,BRWD3
chrX	80395243	80395444	-2.05	0.00157	SH3BGRL,BRWD3
chrX	81779833	81780033	-1.25	0.0305	.
chrX	81942227	81942499	1.07	0.0437	.
chrX	82134221	82134421	-1.06	0.0487	.
chrX	83554665	83554865	1.93	0.00158	RPS6KA6,HDX
chrX	87090110	87090383	1.09	0.0473	KLHL4
chrX	93733862	93734080	-1.16	0.0259	.
chrX	94299823	94300156	-1.09	0.0359	.
chrX	95060453	95060754	1.53	0.00861	.
chrX	96264441	96264738	1.19	0.0379	RPA4
chrX	96830839	96831092	-1.08	0.0475	.
chrX	98463813	98464043	-1.44	0.0143	.
chrX	99519389	99519678	1.02	0.047	PCDH19
chrX	99747302	99747569	-1.45	0.00378	TNMD,PCDH19
chrX	100632434	100632842	-1.26	0.00659	TIMM8A,BTK
chrX	101091550	101091851	-1.31	0.0164	ARMCX2,NXF5
chrX	102153042	102153305	-1.17	0.0394	BHLHB9,RAB40AL
chrX	102270188	102270404	-1.17	0.0305	BEX1,RAB40AL
chrX	102507578	102507788	1.11	0.0431	TCEAL8,BEX2,BEX4
chrX	104064996	104065251	-1.55	0.00783	IL1RAPL2,TEX13A
chrX	104148662	104148922	-1.25	0.0266	IL1RAPL2,TEX13A
chrX	104740132	104740332	1.4	0.0115	NRK,TEX13A
chrX	105140538	105140738	1.42	0.0176	SERPINA7,NRK
chrX	107660416	107660642	-1.36	0.0244	COL4A6,ATG4A,COL4A5
chrX	108670672	108670920	-1.38	0.00687	GUCY2F
chrX	109787296	109787511	-1.22	0.0304	AMMECR1,CHRDL1
chrX	110056833	110057102	-1.05	0.0195	PAK3,CHRDL1
chrX	111037012	111037256	1.16	0.0382	TRPC5,ALG13
chrX	111489488	111489860	1.02	0.0425	ZCCHC16,TRPC5
chrX	111961744	111961970	-1.29	0.0215	LHFPL1,AMOT
chrX	112772780	112772988	-1.38	0.0118	.
chrX	112782878	112783083	-1.27	0.0271	.
chrX	114274171	114274407	1.54	0.00282	RBMXL3,IL13RA2
chrX	117007379	117007579	-1.22	0.0403	KLHL13
chrX	117705673	117705886	1.02	0.0326	DOCK11,IL13RA1
chrX	118405884	118406084	-1.92	0.000807	PGRMC1,SEPT6,SLC25A43
chrX	118680700	118680932	-1.74	0.00255	UBE2A,SLC25A5
chrX	118699153	118699376	-1.2	0.0449	UBE2A,SLC25A5
chrX	119107950	119108215	-1.83	0.00169	SEPT6,NKAPP1,NKAP,RHOXF2B
chrX	123438178	123438390	1.26	0.0205	SH2D1A,STAG2
chrX	129326161	129326465	-1.11	0.0136	RAB33A,ZNF280C
chrX	131631626	131631896	-1.14	0.0228	MBNL3,HS6ST2
chrX	132241376	132241595	-1.14	0.0351	USP26,TFDP3
chrX	132361822	132362022	-1.28	0.032	GPC4,TFDP3
chrX	133449444	133450091	-1.15	0.0155	PHF6,GPC3
chrX	133999946	134000222	-1.05	0.0374	Z83826.1,PLAC1,FAM122C,MOSPD1,FAM122B
chrX	134809018	134809233	-1.29	0.0292	ZNF449,SAGE1,CT45A3
chrX	134809412	134809645	-1.25	0.0169	ZNF449,CT45A3
chrX	134849696	134850002	-1.3	0.026	ZNF449,CT45A3
chrX	135638475	135638675	-1.63	0.00376	VGLL1,CD40LG
chrX	136386020	136386221	-1.19	0.012	GPR101,ZIC3
chrX	136649156	136649474	1.12	0.0482	ZIC3
chrX	136789276	136789487	-1.23	0.0198	ZIC3
chrX	137396795	137397015	-1.16	0.0393	.
chrX	137483769	137483979	2.11	0.000702	.
chrX	138327539	138327818	-1.23	0.0267	F9,FGF13
chrX	138868586	138868806	-1.14	0.0425	ATP11C,MCF2
chrX	140230260	140230473	-2.2	0.000694	SPANXB1,LDOC1
chrX	141421179	141421513	-1	0.0482	MAGEC2
chrX	144327967	144328180	1.29	0.018	.
chrX	145058272	145058615	-1.31	0.0134	TMEM257
chrX	146971093	146971379	1.25	0.0296	FMR1
chrX	148733991	148734500	-1.06	0.0482	MAGEA11,TMEM185A,CXorf40A
chrX	149082529	149082736	-1.9	0.00631	MAMLD1,MAGEA8
chrX	149085163	149085468	-1.37	0.0113	MAMLD1,MAGEA8
chrX	150244012	150244316	-1.22	0.0146	HMGB3,GPR50
chrX	150533539	150533859	-1.47	0.00457	VMA21,GPR50
chrX	150697813	150698013	-1.51	0.00592	VMA21,PASD1
chrX	150827525	150827836	-1.31	0.0149	PASD1,PRRG3
chrX	151218935	151219310	-1.63	0.00169	GABRE,MAGEA10
chrX	151668304	151668568	-1.17	0.0226	GABRQ,GABRA3
chrX	152513808	152514043	-1.22	0.0328	ZNF275,MAGEA1
chrX	152922499	152922873	-1.02	0.0453	U52111.14,PNCK,DUSP9,MAGEA1
chrX	154066044	154066353	-1.2	0.0388	H2AFB1,SMIM9
chrX	154671654	154671862	1.54	0.0128	F8A3,F8A2
chrY	13488732	13489037	1.05	0.0437	SLC9B1P1

## Sheet: LTA-DR
Chromosome	Start	End	log2FC	p-value	Associated_genes
chr1	1109101	1109308	2.04	0.000519	TTLL10
chr1	7776936	7777136	1.36	0.023	VAMP3
chr1	7970401	7970601	1.31	0.0489	TNFRSF9,UTS2
chr1	8517918	8518176	-1.08	0.0422	RERE,SLC45A1
chr1	8931738	8931998	1.32	0.00671	RERE,ENO1
chr1	11354553	11354782	1.13	0.0352	UBIAD1,PTCHD2
chr1	12405528	12405742	-1.21	0.0291	VPS13D,DHRS3
chr1	13854890	13855090	1.06	0.0459	PDPN,LRRC38
chr1	13883062	13883337	-1.77	0.00361	PDPN,LRRC38
chr1	16788954	16789154	1.47	0.0194	ARHGEF19,CROCC,NBPF1,NECAP2,FBXO42
chr1	20905187	20905393	1.71	0.0117	MUL1,CDA
chr1	21147971	21148260	-2.28	0.00113	HP1BP3,EIF4G3
chr1	22919941	22920183	-1.06	0.0482	EPHA8,C1QA
chr1	24791397	24791614	-1.63	0.0181	NIPAL3,RCAN3
chr1	27977064	27977347	1.68	0.00694	FAM76A,IFI6,FGR
chr1	31567731	31567944	1.42	0.035	NKAIN1,RP11-73M7.1,PUM1,TINAGL1
chr1	31811269	31811497	-1.43	0.0238	FABP3,ZCCHC17
chr1	33191112	33191352	1.14	0.0431	RP11-114B7.6,TMEM54,KIAA1522,SYNC
chr1	33848664	33848866	1.87	0.00553	PHC2,ZSCAN20
chr1	35014837	35015120	-1.21	0.0319	GJB5,C1orf94
chr1	38858310	38858740	-1.16	0.0175	RRAGC,POU3F1
chr1	39563574	39563786	1.36	0.0363	RHBDL2,MACF1,BMP8A
chr1	41531608	41531868	-2.06	0.000731	SLFNL1,SCMH1
chr1	44502327	44502574	1.13	0.034	DPH2,KLF17,ATP6V0B,SLC6A9
chr1	44855485	44855732	-1.44	0.0268	RNF220,ERI3
chr1	47089631	47089843	1.29	0.0327	FAAH,MOB3C,ATPAF1
chr1	48428250	48428555	-1.12	0.032	TRABD2B
chr1	49498717	49498935	1.41	0.0117	BEND5
chr1	50116231	50116550	-1.84	0.00248	AGBL4
chr1	51190378	51190601	-1.91	0.00293	DMRTA2,FAF1
chr1	53037692	53037898	1.29	0.0358	GPX7,ZCCHC11
chr1	56440005	56440275	-1.32	0.0259	.
chr1	57100707	57101132	1.74	0.00646	PPAP2B,PRKAA2
chr1	58173537	58173818	-1.33	0.0204	DAB1
chr1	58837626	58837831	-1.31	0.0475	DAB1,OMA1
chr1	58847361	58847600	-1.51	0.0253	DAB1,OMA1
chr1	62283866	62284066	-1.77	0.011	INADL,L1TD1,TM2D1
chr1	63201039	63201249	2.17	0.000856	DOCK7,ATG4C
chr1	64109416	64109763	1.33	0.0081	ROR1,PGM1
chr1	64328876	64329103	1.22	0.035	ROR1,UBE2U
chr1	64513268	64513482	-1.69	0.00809	ROR1,UBE2U
chr1	64918491	64918691	-1.21	0.0424	UBE2U,CACHD1
chr1	66217819	66218197	-1.19	0.0283	PDE4B,LEPR
chr1	67029896	67030117	1.16	0.0201	SGIP1,TCTEX1D1
chr1	68736527	68736880	1.18	0.0318	WLS,RPE65
chr1	77779027	77779245	-1.58	0.0207	AK5,ZZZ3
chr1	84530722	84530957	-1.15	0.0467	TTLL7,PRKACB
chr1	90973710	90974054	-1.29	0.0127	BARHL2
chr1	91928467	91928714	-1.37	0.0336	HFM1,CDC7
chr1	92172664	92172864	-1.38	0.0173	TGFBR3,CDC7
chr1	92590740	92591008	1.06	0.0401	GFI1,RPAP2,BTBD8
chr1	94553321	94553527	1.44	0.0136	ABCA4,GCLM
chr1	95232754	95232954	1.25	0.0369	F3,SLC44A3
chr1	99411399	99411600	-1.72	0.0133	SNX7,ENSG00000117598
chr1	100272540	100272753	-1.25	0.0347	PALMD,AGL,FRRS1
chr1	108035175	108035383	1.38	0.0314	NTNG1,VAV3
chr1	108479212	108479460	-1.74	0.00408	VAV3
chr1	109634441	109634707	-1.49	0.0174	TMEM167B
chr1	113322255	113322455	1.52	0.00702	SLC16A1,FAM19A3
chr1	113541082	113541399	1.06	0.0385	SLC16A1,LRIG2
chr1	115753217	115753424	-1.32	0.044	VANGL1,TSPAN2,NGF
chr1	116706134	116706374	-1.2	0.0211	MAB21L3,ATP1A1
chr1	117756078	117756386	-1.02	0.049	VTCN1,MAN1A2
chr1	117960765	117960982	1.76	0.00506	FAM46C,MAN1A2
chr1	145721102	145721310	-1.34	0.0428	CD160,PDZK1
chr1	146849756	146850032	-1.44	0.0129	CHD1L,BCL9
chr1	147232831	147233033	1.56	0.00917	ACP6,GJA5
chr1	151714828	151715028	1.31	0.0465	OAZ3,CELF3
chr1	151957057	151957341	-1.37	0.0318	THEM4,S100A11,TUFT1,S100A10,FLG
chr1	154379890	154380098	1.48	0.00859	ADAR,IL6R
chr1	157061257	157061482	1.38	0.0281	ARHGEF11,ETV3L
chr1	163002716	163002964	-1.48	0.0219	HSD17B7,RGS4
chr1	163417822	163418043	1.47	0.0121	NUF2
chr1	164889072	164889272	-1.73	0.00276	LMX1A,PBX1
chr1	166428531	166428792	-1.88	0.00661	POGK
chr1	168742977	168743293	-1.59	0.00732	DPT,ATP1B1
chr1	171367440	171367641	-1.58	0.0119	PRRC2C,FMO4
chr1	172074035	172074235	-1.15	0.0497	C1orf105,DNM3
chr1	179547713	179547916	-1.48	0.0206	NPHS2,TDRD5
chr1	182411537	182411745	1.19	0.0353	TEDDM1,RGSL1,RGS16
chr1	183287051	183287251	1.42	0.0156	LAMC2,NCF2,NMNAT2,RGL1
chr1	198602836	198603299	1.11	0.0329	ATP6V1G3,PTPRC
chr1	200457904	200458104	-1.29	0.0306	KIF14,DDX59,ZNF281
chr1	200961590	200961927	1.2	0.0499	RP11,KIF21B,TNNT2,TMEM9,C1orf106
chr1	201231259	201231522	1.23	0.0477	PKP1,IGFN1
chr1	201352508	201352754	-1.38	0.0117	PKP1,PHLDA3,NAV1,TNNT2,LAD1
chr1	204400555	204400787	1.16	0.0302	PIK3C2B,MDM4,PPP1R15B
chr1	205546666	205546866	1.61	0.0181	ELK4,CDK18,MFSD4
chr1	205921694	205921894	-1.25	0.0418	SLC26A9,FAM72A
chr1	209403693	209404030	1.18	0.028	CAMK1G,G0S2,CTA,LAMB3
chr1	209609693	209609912	-1.64	0.00812	CAMK1G,G0S2,CTA,LAMB3,IRF6
chr1	210855722	210855960	-1.23	0.0423	HHAT,KCNH1
chr1	212096019	212096366	-1.3	0.0379	LPGAT1,INTS7
chr1	214567332	214567551	-1.16	0.0312	PTPN14,SMYD2
chr1	220702324	220702560	1.56	0.0104	MARK1
chr1	220959680	220959892	-1.27	0.0443	MARC1,RNU6ATAC35P
chr1	223628194	223628415	-1.2	0.0268	CAPN8,C1orf65
chr1	224567828	224568059	-2.02	0.00317	CNIH4,WDR26
chr1	227583600	227583805	1.63	0.0135	ZNF678,CDC42BPA
chr1	228122929	228123265	-1.38	0.00927	PRSS38,WNT9A
chr1	228743893	228744093	3.32	0.0111	RNF187,RHOU
chr1	229525564	229525847	1.24	0.0409	NUP133,CCSAP,ACTA1
chr1	236874381	236874593	1.23	0.0353	ACTN2,ERO1LB,MTR
chr1	243770182	243770382	1.73	0.00909	SDCCAG8,AKT3
chr1	245259698	245259955	-1.42	0.027	KIF26B,EFCAB2
chr10	2207874	2208198	-1.22	0.0284	ADARB2
chr10	2677928	2678222	-2.24	0.0009	PFKP
chr10	3088401	3088610	1.23	0.0225	PFKP
chr10	4897009	4897360	-1.41	0.0385	AKR1C1,AKR1E2
chr10	6689902	6690123	1.38	0.032	PRKCQ,PRKCQ-AS1
chr10	8299947	8300176	1.37	0.0152	GATA3
chr10	11865717	11865943	-1.37	0.0296	PROSER2,C10orf47
chr10	13785018	13785267	-1.35	0.0154	PRPF18,FRMD4A
chr10	14772971	14773176	-1.96	0.00496	FRMD4A,CDNF
chr10	15657049	15657314	1.11	0.0499	ITGA8,FAM171A1
chr10	17438303	17438536	1.32	0.0452	VIM,ST8SIA6
chr10	18252350	18252577	-1.38	0.0418	SLC39A12,CACNB2
chr10	22445740	22446030	1.24	0.0359	COMMD3,DNAJC1
chr10	24043243	24043614	1.11	0.0465	OTUD1,KIAA1217
chr10	24511941	24512170	-1.32	0.0312	KIAA1217
chr10	24566394	24566622	1.24	0.0364	ARHGAP21,KIAA1217
chr10	27741928	27742168	1.56	0.00648	RAB18,PTCHD3
chr10	29288680	29288979	-1.2	0.0346	BAMBI,LYZL1
chr10	29541465	29541710	1.11	0.0228	RP11,LYZL1
chr10	31385228	31385438	1.21	0.0357	RP11,ZNF438,ZEB1
chr10	31731028	31731274	2.47	0.00196	ARHGAP12,ZEB1
chr10	32468096	32468486	-1.54	0.0113	KIF5B,EPC1
chr10	32836060	32836456	-2.02	0.00111	ITGB1,EPC1
chr10	33634354	33634569	2.1	0.000345	NRP1
chr10	35979642	35980052	1.35	0.00672	FZD8
chr10	43494457	43494657	-1.38	0.0187	RET,BMS1
chr10	45504121	45504398	-1.29	0.0184	OR13A1,C10orf25,C10orf10
chr10	49624625	49625012	-1.37	0.014	ARHGAP22,MAPK8
chr10	49933865	49934070	1.32	0.0167	LRRC18,WDFY4
chr10	50716869	50717075	-1.25	0.03	PGBD3,DRGX
chr10	60749940	60750226	-1.71	0.019	PHYHIPL,BICC1
chr10	62720526	62720768	1.7	0.0116	TMEM26,RHOBTB1
chr10	70849868	70850135	-1.07	0.0336	SRGN
chr10	72037642	72037912	-1.48	0.0159	NPFFR1,PPA1,AIFM2
chr10	72382621	72383006	-1.06	0.0297	PRF1,ADAMTS14
chr10	72481993	72482302	-1.09	0.018	TBATA,ADAMTS14
chr10	77063179	77063413	-1.09	0.049	COMTD1,ZNF503
chr10	77112313	77112537	-1.33	0.0278	COMTD1,ZNF503
chr10	78819979	78820201	1.24	0.0347	.
chr10	82289335	82289634	1.23	0.0407	TSPAN14
chr10	92456821	92457041	1.67	0.00326	HTR7
chr10	95391056	95391290	-1.32	0.0284	FRA10AC1,RBP4,PDE6C
chr10	96654569	96654769	1.83	0.0174	CYP2C9,CYP2C19
chr10	96654891	96655102	1.92	0.0134	CYP2C9,CYP2C19
chr10	97173131	97173335	-1.67	0.0042	PDLIM1,SORBS1
chr10	97530087	97530414	1.22	0.0393	ENTPD1,TCTN3,CCNJ
chr10	99149929	99150201	-1.4	0.017	RRP12,FRAT2
chr10	99375614	99375833	-1.9	0.00754	RP11,MORN4,C10orf62,PI4K2A,HOGA1
chr10	105740279	105740479	1.8	0.00424	ITPRIP,COL17A1,SLK
chr10	106175441	106175667	-1.41	0.0106	SORCS3,CCDC147,GSTO2,COL17A1
chr10	111975664	111975870	1.14	0.039	MXI1,SMNDC1
chr10	114642501	114642750	1.03	0.0405	VTI1A,TCF7L2
chr10	116147398	116147634	1.25	0.0372	AFAP1L2,VWA2
chr10	116551684	116551922	1.34	0.032	TRUB1,ABLIM1
chr10	117791444	117791671	1.07	0.0376	GFRA1
chr10	119512928	119513142	1.24	0.0281	EMX2,RAB11FIP2
chr10	119591207	119591424	1.3	0.0312	EMX2,RAB11FIP2
chr10	120121590	120121876	-1.18	0.044	RAB11FIP2,PRLHR
chr10	120223293	120223598	-1.24	0.0476	RAB11FIP2,PRLHR
chr10	120365006	120365230	1.55	0.00839	PRLHR,CACUL1
chr10	120554312	120554610	2.29	0.000267	CACUL1,NANOS1
chr10	121385831	121386202	1.2	0.0296	TIAL1,BAG3
chr10	124339670	124340019	-1.12	0.0254	HTRA1,C10orf120,DMBT1
chr10	124378531	124378751	-1.21	0.0303	C10orf120,DMBT1
chr10	127642709	127642909	-1.38	0.0303	ADAM12,FANK1
chr10	127923646	127923856	-1.24	0.0321	ADAM12,FANK1
chr10	128853920	128854162	-1.01	0.0415	DOCK1,NPS
chr10	130386063	130386342	-1.55	0.0104	MKI67
chr10	131850573	131850792	-1.5	0.0184	GLRX3,EBF3
chr10	133590426	133590730	-1.11	0.0156	PPP2R2D
chr10	133977681	133977881	-1.46	0.0297	JAKMIP3,DPYSL4
chr10	135132846	135133060	1.29	0.0382	ZNF511,PAOX,CALY
chr10	135280491	135280949	1.08	0.0414	MTG1,CYP2E1
chr11	435057	435272	1.21	0.0313	ANO9,TSPAN4,SIGIRR
chr11	1903724	1903977	1.47	0.0184	TNNI2,IGF2,AC132217.4,LSP1,TNNT3
chr11	5173201	5173404	-1.13	0.0419	OR52A1,HBD,AC104389.1,OR52A5
chr11	5582308	5582530	1.46	0.0179	OR52B6,OR52H1
chr11	11793784	11794002	-1.63	0.00915	GALNT18,USP47
chr11	18214153	18214353	-1.45	0.0184	SAA4,MRGPRX4
chr11	20232045	20232248	1.41	0.0131	HTATIP2,DBX1
chr11	27672851	27673114	1.15	0.0267	BDNF,LIN7C
chr11	31285962	31286242	1.65	0.0065	DCDC1
chr11	31632130	31632357	-1.74	0.00715	ELP4,PAX6
chr11	33388811	33389100	-1.4	0.0248	KIAA1549L,HIPK3
chr11	35750885	35751085	-1.5	0.0272	TRIM44,LDLRAD3
chr11	36212812	36213055	1.6	0.0102	COMMD9,LDLRAD3
chr11	36610558	36610835	-1.79	0.00587	RAG1,C11orf74
chr11	44720856	44721064	1.4	0.0126	CD82,TSPAN18
chr11	45657318	45657596	-1.85	0.00497	SYT13,CHST1
chr11	47024902	47025245	-1.58	0.00651	ARFGAP2,SPI1,C11orf49
chr11	58819033	58819249	-1.51	0.0199	FAM111B,FAM111A,GLYATL1
chr11	60191039	60191297	-1.74	0.00761	MS4A5,MS4A14
chr11	61631109	61631400	-1.2	0.0481	FADS2,FADS3
chr11	71288814	71289040	-1.12	0.0428	KRTAP5-11,KRTAP5-10
chr11	72083533	72083734	-1.88	0.00514	CLPB,PHOX2A
chr11	74554070	74554357	1.33	0.0287	XRRA1,RNF169
chr11	81580939	81581149	1.46	0.0182	.
chr11	83018628	83018851	1.33	0.0109	CCDC90B
chr11	86438372	86438729	-1.06	0.0497	ME3,PRSS23
chr11	87239416	87239754	1.33	0.0139	TMEM135
chr11	93008686	93008900	1.72	0.00688	CCDC67,SLC36A4
chr11	94109772	94110111	1.09	0.0304	GPR83,FOLR4
chr11	109784148	109784348	-1.35	0.0494	C11orf87,ZC3H12C
chr11	119274526	119274763	-1.48	0.0234	THY1,USP2
chr11	121229625	121229825	1.34	0.0281	SC5D,SORL1
chr11	124896143	124896429	1.02	0.0482	CCDC15,SLC37A2
chr11	125894078	125894294	1.35	0.0419	CDON,DDX25
chr11	126574305	126574505	-1.41	0.0154	ST3GAL4,KIRREL3
chr11	127174479	127174769	-1.18	0.0411	KIRREL3
chr11	127863357	127863814	1.86	0.000428	.
chr11	128027793	128028053	-1.13	0.0396	ETS1
chr11	129091568	129091800	-1.28	0.0313	BARX2,ARHGAP32
chr11	130690572	130690783	1.26	0.0471	SNX19,C11orf44
chr11	131027820	131028054	-1.58	0.00918	SNX19
chr11	132332935	132333147	1.59	0.00708	OPCML
chr11	133519137	133519497	-1.37	0.0111	SPATA19
chr11	133966729	133967088	-1.08	0.0363	JAM3,NCAPD3
chr11	134034615	134034981	1.22	0.014	THYN1,JAM3,ACAD8,NCAPD3
chr11	134907241	134907561	-1.6	0.0263	.
chr12	1506099	1506299	-1.35	0.0493	FBXL14,ERC1
chr12	1530645	1530952	-1.1	0.0268	FBXL14,ERC1
chr12	2238498	2239003	-1.46	0.00256	CACNA1C
chr12	3097875	3098076	-1.32	0.0209	TSPAN9,FOXM1,FKBP4,TEAD4
chr12	3885083	3885347	1.19	0.0396	PARP11,EFCAB4B
chr12	4279271	4279558	-1.4	0.0141	RP11,PARP11,CCND2
chr12	4439554	4439755	2.08	0.00509	RP11,C12orf5,FGF23
chr12	6042821	6043124	-1.23	0.036	VWF,ANO2
chr12	9950665	9950901	-1.69	0.00594	CD69,KLRF1
chr12	13043904	13044274	1.03	0.0455	EMP1,GPRC5A,AC079628.1
chr12	16324893	16325117	1.44	0.0102	DERA,SLC15A5
chr12	19542157	19542390	-1.27	0.0277	AEBP2,PLEKHA5
chr12	19658230	19658482	-1.66	0.0067	AEBP2
chr12	25754035	25754235	-1.25	0.0428	IFLTD1,RASSF8
chr12	26120797	26121103	-1.4	0.00923	RASSF8,BHLHE41
chr12	27662097	27662337	-1.24	0.0301	SMCO2,PPFIBP1
chr12	30342919	30343169	1.47	0.011	TMTC1
chr12	40384216	40384533	1.59	0.00343	SLC2A13,C12orf40
chr12	40552332	40552604	1.16	0.0328	LRRK2,RP11-476D10.1,SLC2A13
chr12	42418025	42418254	-1.8	0.00626	GXYLT1
chr12	45912472	45912863	1.08	0.0281	ARID2,ANO6
chr12	47558341	47558561	1.66	0.0157	AMIGO2
chr12	48953984	48954214	1.26	0.0382	LALBA,OR8S1
chr12	51222056	51222256	1.21	0.0444	ATF1,TMPRSS12
chr12	51969411	51969651	1.19	0.0411	SLC4A8,SCN8A
chr12	54388138	54388338	1.8	0.0108	HOXC13,SMUG1,HOXC9,HOXC10,HOXC11,HOXC6
chr12	55893803	55894073	-1.8	0.00388	OR6C4,METTL7B,OR6C68
chr12	57388227	57388445	-1.99	0.00567	GPR182
chr12	59979675	59980010	-2.04	0.000935	SLC16A7
chr12	63138438	63138653	1.3	0.0225	PPM1H,MON2
chr12	64503779	64504126	-1.15	0.033	SRGAP1,C12orf66
chr12	65687440	65687757	1.15	0.0283	MSRB3
chr12	68657959	68658181	1.48	0.0205	MDM1,IL22
chr12	70382919	70383133	-2.72	0.000281	MYRFL,CNOT2
chr12	93585998	93586212	1.25	0.0434	NUDT4,EEA1
chr12	98730121	98730385	1.29	0.0164	TMPO
chr12	101092411	101092649	1.1	0.0379	ANO4,GAS2L3
chr12	101551413	101551613	1.24	0.0292	SLC5A8,ANO4
chr12	101710853	101711063	1.12	0.0488	UTP20,ARL1
chr12	102743068	102743311	-1.64	0.016	IGF1,PMCH
chr12	103333470	103333749	-1.4	0.0273	PAH,ASCL1
[truncated: 1,066 more rows]

## Sheet: R848-DR
Chromosome	Start	End	log2FC	p-value	Associated_genes
[truncated: 3,105 more rows]

[truncated: 3 more sheets: SA-DR, EC1h-DR, EC4h-DR]
